# Supplementary material for: Rewiring of Metabolic Network in Mycobacterium tuberculosis During Adaptation to Different Stresses
Source: Front Microbiol. 2019 Oct 29;10:2417. doi: 10.3389/fmicb.2019.02417 (PMC6828651; doi:10.3389/fmicb.2019.02417)
Supplement: Supplementary file 1 [file Table_1.xls]

## Sheet: S1
Table S1: Techniques adopted for pre-processing raw metabolite data before statistical analysis using MetaboAnalyst
Pre-Processing Method		Acidic - Control	Oxidative- Control	Iron deprivation (ID)-Control	Nutrient starvation (NS)-Control
Normalization		Sum	Sum	Median	Median
Transformation		Cube Root	------	Cube Root	Cube Root
Scaling		Auto	Range	Pareto	Auto

## Sheet: S2
Table S2: List of primers used in the study for semi-quantitative RT-PCR.
Gene name	Sequence (5’-3’)	Annealing Temperature (°C)
Glutamate-Glutamine-a-ketoglutarate pathway
Rv2220 GS FP	CAACGGCTCCTTCTACGAG	55
Rv2220 GS RP	TGCAGCAGCGAATTGAACT	55
Rv2476c GDH FP	GGAACTGTTGCGTTGGCTG	55
Rv2476c GDH RP	CGATGGCATAGGGATAGGC	55
Rv3859c GOGAT FP	GCAGGTGTTCTTGGCTGGC	55
Rv3859c GOGAT RP	CGAGTGCACGATGCCTAGC	55
ADI pathway
ArcARv1001RTFP	CCTCATCTATGCTCATCA	57
ArcARv1001RTRP	CATCGTGCACACCGTGTC	57
Urease pathway
Rv1850 ureCFP	GACGTTCGATTCACGCCTA	57
Rv1850 ureCRP	CATCTTCTGCCGCAATGGT	57
	Methionine synthase
Rv1392 met K FP	CTACGACTCGTCGGACAAGG	55
Rv1392 met K RP	TCCTCGTAGGCGATAGTGA	55
	Trehalose utilization pathway
Rv0126 treS FP	TGAACGTGAGGGCACCAA	57
Rv0126 treS RP	GCGCACGGCCATGAAGAT	57
	16S rRNA
16S rRNA FP	TAGGCGTTCCCTTGTGGC	58
16S rRNA RP	CAGTCTCTCACGAGTCCC	58
	Glycogen branching enzyme
Rv1326c glgB FP	GTTTACCCATGTGGAGCT	57
Rv1326c glgB RP	ACCAGAAAGTTGCGCACT	57

## Sheet: S3
Table S3: List of the metabolites (along with their peak area and retention times) that was measured during of control, acidic, oxidative, iron deprivation and nutrient starvation stresses in M.tb. Raw data for Figure 1, FBA analysis and Figure S1.
Analyte Peak Name	Analyte Peak Area (counts)	Analyte Retention Time (min)	Analyte Peak Area (counts)	Analyte Retention Time (min)	Analyte Peak Area (counts)	Analyte Retention Time (min)	Analyte Peak Area (counts)	Analyte Retention Time (min)	Analyte Peak Area (counts)	Analyte Retention Time (min)	Analyte Peak Area (counts)	Analyte Retention Time (min)	Analyte Peak Area (counts)	Analyte Retention Time (min)	Analyte Peak Area (counts)	Analyte Retention Time (min)	Analyte Peak Area (counts)	Analyte Retention Time (min)	Analyte Peak Area (counts)	Analyte Retention Time (min)	Analyte Peak Area (counts)	Analyte Retention Time (min)	Analyte Peak Area (counts)	Analyte Retention Time (min)	Analyte Peak Area (counts)	Analyte Retention Time (min)	Analyte Peak Area (counts)	Analyte Retention Time (min)	Analyte Peak Area (counts)	Analyte Retention Time (min)	Analyte Peak Area (counts)	Analyte Retention Time (min)	Analyte Peak Area (counts)	Analyte Retention Time (min)	Analyte Peak Area (counts)	Analyte Retention Time (min)	Analyte Peak Area (counts)	Analyte Retention Time (min)	Analyte Peak Area (counts)	Analyte Retention Time (min)	Analyte Peak Area (counts)	Analyte Retention Time (min)	Analyte Peak Area (counts)	Analyte Retention Time (min)	Analyte Peak Area (counts)	Analyte Retention Time (min)	Analyte Peak Area (counts)	Analyte Retention Time (min)
	Acidic_1		Acidic_2		Acidic_3		Acidic_4		Acidic_5		Oxidative_1		Oxidative_2		Oxidative_3		Oxidative_4		Oxidative_5		Iron Dep._1		Iron Dep._2		Iron Dep._3		Iron Dep._4		Iron Dep._5		Control_1		Control_2		Control_3		Control_4		Starvation_1		Starvation_2		Starvation_3		Starvation_4		Starvation_5
Arabinose	156000	3.98	115000	4.03	148000	4	156000	3.97	118000	3.97	69700	3.98	107000	3.99	98600	3.98	38500	4.04	120000	4.03	98800	3.97	81300	3.98	84900	3.98	80500	3.99	68300	3.98	129000	4	90600	3.98	125000	3.99	86600	3.98	49800	3.98	54900	3.98	64100	3.97	45100	3.99	40500	3.98
2-Aminoadepate	131000	11.9	123000	11.9	113000	11.9	69000	11.9	95900	11.9	278000	11.9	195000	11.9	267000	11.9	131000	11.9	160000	11.9	272000	11.9	220000	11.9	262000	11.9	129000	11.9	148000	11.9	165000	11.9	126000	11.9	131000	11.9	49700	11.9	678000	11.9	528000	11.9	748000	11.9	590000	11.9	507000	11.9
7-Methylguanosine	32900	9.28	43800	9.29	52600	9.27	41100	9.28	47100	9.28	39100	9.35	38500	9.34	42700	9.34	29000	9.34	38900	9.35	33500	9.33	31000	9.33	50000	9.33	26900	9.34	37200	9.34	20500	9.32	25800	9.32	31200	9.31	12200	9.29	100000	9.29	50900	9.35	89500	9.34	76900	9.34	61700	9.33
Adenine	2670000	19	3050000	19	2830000	19	1760000	19	1730000	19	2470000	18.9	2040000	18.9	2820000	18.9	1290000	18.9	1120000	19	1490000	18.7	2030000	18.8	1970000	18.7	1430000	18.8	910000	18.8	1230000	18.7	1110000	18.7	2070000	18.7	1500000	18.7	2360000	18.8	2010000	18.8	2050000	18.8	930000	18.8	2280000	18.9
Adenosine	1780000	8.78	2600000	8.77	2190000	8.78	8520000	8.78	8120000	8.78	1440000	8.84	1230000	8.83	1300000	8.84	1510000	8.84	1210000	8.84	1180000	8.84	1350000	8.82	1580000	8.83	1170000	8.84	1250000	8.83	786000	8.82	918000	8.82	1220000	8.82	1050000	8.82	1020000	8.8	777000	8.87	1120000	8.85	1070000	8.85	1010000	8.84
Adipic acid	987000	2.98	1320000	2.97	1020000	2.96	1070000	2.98	1750000	2.96	1240000	3.03	1430000	2.98	1130000	2.96	1270000	2.96	1380000	2.96	1300000	2.98	832000	2.96	1080000	2.95	922000	2.97	805000	2.96	883000	2.98	1160000	3	1310000	2.98	914000	2.97	1010000	2.98	996000	2.97	901000	2.98	1060000	3.05	874000	2.97
Adonitol	122000	4.27	135000	4.27	180000	4.27	174000	4.27	203000	4.28	11700	4.26	6560	4.28	6370	4.26	10200	4.27	13700	4.27	5950	4.26	5410	4.26	8840	4.31	9820	4.3	21100	4.27	5650	4.26	10800	4.27	7020	4.27	5560	4.28	5110	4.26	2780	4.27	3700	4.27	2750	4.27	4260	4.27
ADP	67500	5.14	94800	5.13	93200	5.14	81100	5.16	69200	5.18	65700	5.14	85100	5.14	60900	5.13	214000	5.14	168000	5.16	51200	5.07	35800	5.07	49300	5.08	112000	5.09	91000	5.1	107000	5.06	103000	5.07	125000	5.06	143000	5.08	65500	5.08	107000	5.08	74400	5.07	98700	5.13	106000	5.12
α-Ketoglutaric acid	8410000	4.77	8270000	4.73	8270000	4.72	8080000	4.7	8970000	4.72	7380000	4.71	7360000	4.72	11200000	4.7	6940000	5.24	7080000	4.72	5840000	4.72	7290000	4.72	5660000	4.72	3590000	4.79	4870000	4.72	3400000	4.77	4860000	4.74	4730000	4.77	3860000	4.73	9350000	4.72	8340000	4.75	7750000	4.83	7930000	4.72	8330000	4.72
Allantoin	35000	12.8	35700	12.8	48800	12.8	28000	12.8	39400	12.8	34300	12.8	38400	12.8	34400	12.8	23100	12.8	26000	12.8	21600	12.8	15400	12.8	23900	12.8	19700	12.8	18600	12.8	26900	12.8	26700	12.8	24100	12.8	12900	12.8	25600	12.8	17700	12.8	28700	12.8	19200	12.8	20600	12.8
AMP	6370000	9.75	7760000	9.75	8490000	9.73	4800000	9.33	5130000	9.53	7210000	9.67	7680000	9.68	6070000	9.79	6960000	9.48	7920000	9.61	4480000	9.4	4950000	9.61	5950000	9.33	6470000	9.17	5310000	9.13	7570000	9.56	6990000	9.6	9310000	9.57	5840000	9.18	2650000	9.64	2570000	9.44	2500000	9.57	2060000	9.5	2330000	9.62
ATP	35000	5.75	43800	5.73	46500	5.69	40200	5.64	45100	5.66	38100	5.8	43900	5.82	39900	5.81	34600	5.81	36500	5.74	29300	5.81	32200	5.69	34600	5.73	32000	5.77	31200	5.78	23600	5.74	28000	5.79	38000	5.72	29500	5.7	30100	5.75	22700	5.78	33600	5.7	30000	5.78	32800	5.74
cAMP	230000	20.5	272000	20.5	314000	20.5	263000	20.5	267000	20.5	682000	20.4	746000	20.5	884000	20.5	738000	20.5	784000	20.5	131000	20.3	153000	20.3	210000	20.3	224000	20.3	180000	20.3	156000	20.2	151000	20.2	186000	20.2	147000	20.2	103000	20.3	103000	20.3	81600	20.4	90000	20.4	107000	20.4
CDP	21400	19.2	25000	19.2	36800	19.2	16100	19.3	39200	19.3	5850	19.1	37000	19.2	0	0	31900	19.2	38300	19.2	3170	18.9	1170	18.9	0	0	4950	19	13500	19	42500	18.9	71900	18.9	0	0	6720	18.9	6200	19.1	23800	19	12800	19.1	125000	19.1	22200	19.1
Citric acid	53700000	3.42	62400000	3.44	59800000	3.44	36100000	3.33	48300000	3.34	38800000	3.32	47200000	3.33	45500000	3.32	77200000	3.47	65700000	3.44	41100000	3.31	35800000	3.31	32500000	3.3	61100000	3.32	51600000	3.31	65300000	3.31	65500000	3.32	59600000	3.32	57900000	3.32	276000	3.26	299000	3.25	208000	3.28	302000	3.27	273000	3.29
CMP	30800	9.83	40500	9.91	40700	9.83	24700	9.55	25800	9.75	38500	9.84	36300	9.89	39100	9.88	34800	9.55	44500	9.69	22200	9.53	34800	9.81	45400	9.46	41200	9.32	31400	9.2	37900	9.61	28200	9.75	49200	9.68	31700	9.45	28000	9.81	24500	9.55	20700	9.72	11000	9.72	19100	9.8
Creatine	14900	12.5	11100	12.5	8870	12.5	8090	12.5	7630	12.5	2120	12.5	1470	12.5	2200	12.5	1580	12.5	1280	12.6	4100	12.5	2790	12.5	2980	12.5	1060	12.5	1610	12.5	9430	12.5	6630	12.5	7300	12.5	9530	12.5	9950	12.5	2940	12.5	2650	12.5	2830	12.5	2310	12.5
CTP	7580	3.09	5930	3.14	13200	3.14	5550	3.14	7660	3.1	6030	3.16	15600	3.14	10100	3.11	18100	3.15	5460	3.12	17100	3.13	11900	3.14	6250	3.15	23400	3.15	17700	3.15	3200	3.15	15800	3.15	13200	3.15	8940	3.14	15500	3.15	22000	3.15	27500	3.14	7320	3.15	22400	3.14
Cytidine	4530	9.86	1450	9.84	3490	9.85	6430	9.85	4890	9.85	4620	9.92	4640	9.9	7290	9.9	13100	9.91	7290	9.9	4110	9.9	7750	9.88	6400	9.91	7620	9.9	8900	9.9	2170	9.85	2730	9.87	4760	9.86	3200	10	16100	9.85	9480	9.91	18000	9.91	22900	9.91	11000	9.9
Cytosine	70100	4.44	53300	4.44	76300	4.45	66700	4.44	75500	4.43	89900	4.48	109000	4.48	115000	4.46	98600	4.48	130000	4.46	52100	4.21	33100	4.21	26400	4.21	27500	4.2	29700	4.21	93300	4.46	118000	4.47	129000	4.46	83700	4.44	23300	4.2	26200	4.23	32200	4.21	48800	4.22	30100	4.22
Isocitric acid	108000000	3.41	121000000	3.43	118000000	3.42	87900000	3.33	98000000	3.32	78200000	3.31	93400000	3.33	89600000	3.3	145000000	3.44	125000000	3.43	83100000	3.3	74400000	3.28	52600000	3.26	120000000	3.34	105000000	3.28	127000000	3.28	127000000	3.32	116000000	3.3	118000000	3.26	1480000	3.75	1360000	3.24	1170000	3.75	1630000	3.24	1270000	3.79
D-Phenylalanine	523000	19.6	621000	19.6	596000	19.7	385000	19.7	507000	19.7	388000	19.5	354000	19.6	317000	19.6	308000	19.6	412000	19.6	365000	19.4	399000	19.4	352000	19.4	405000	19.5	316000	19.5	386000	19.4	377000	19.4	446000	19.4	305000	19.4	189000	19.5	169000	19.5	161000	19.5	101000	19.5	165000	19.5
D-Sorbitol	62800	9.17	110000	9.19	52500	9.22	65800	9.22	88100	9.17	28900	9.43	25300	9.41	24400	9.45	22800	9.38	15500	9.4	23200	9.36	20900	9.32	20900	9.27	28400	9.37	22000	9.31	15300	9.29	14800	9.3	16300	9.29	6350	9.27	28800	9.23	23800	9.24	21300	9.42	17700	9.22	29100	9.25
Ectoine	13600	12.9	15900	12.9	14000	12.9	18400	12.9	20200	12.9	8280	12.9	4930	12.9	7460	12.9	13900	13	7790	12.9	8840	13	3620	12.9	7530	12.9	8310	12.9	6020	12.9	35400	12.9	17600	12.9	11900	12.9	16500	12.9	25500	12.9	13500	12.9	10600	12.9	8450	12.9	7640	12.9
Fructose	448000	4.18	814000	4.18	509000	4.18	613000	4.19	686000	4.19	510000	4.18	506000	4.19	466000	4.19	318000	4.49	456000	4.49	355000	4.17	401000	4.17	440000	4.17	343000	4.49	278000	4.48	415000	4.18	335000	4.18	408000	4.19	227000	4.48	219000	4.17	186000	4.17	170000	4.18	138000	4.48	139000	4.17
Fumaric Acid	646000	3.96	597000	3.96	555000	3.96	462000	3.96	431000	3.96	727000	3.96	629000	3.96	657000	3.96	337000	3.96	320000	3.8	676000	3.96	790000	3.96	610000	3.78	464000	3.77	483000	3.8	556000	3.96	649000	3.96	514000	3.96	362000	3.96	151000	3.96	60000	3.97	0	0	75100	3.97	0	0
Galactose	436000	4.18	408000	4.18	502000	4.18	309000	4.18	417000	4.19	331000	4.17	365000	4.18	238000	4.19	186000	4.23	264000	4.19	223000	4.15	252000	4.16	249000	4.18	178000	4.18	185000	4.18	295000	4.14	319000	4.17	280000	4.18	199000	4.66	199000	4.15	121000	4.14	163000	4.16	95900	4.17	70200	4.18
G-Aminobutyric acid	2150000	11.7	2380000	11.7	2900000	11.7	1700000	11.7	2370000	11.7	2780000	11.8	3110000	11.8	2660000	11.7	2010000	11.8	2200000	11.8	2720000	11.8	2520000	11.7	3360000	11.8	2060000	11.8	2750000	11.8	1100000	11.8	1540000	11.8	1770000	11.7	592000	11.7	62200	11.7	42000	11.8	23700	11.8	30900	11.7	70100	11.8
Glucose	124000	4.21	216000	4.22	240000	4.23	199000	4.24	215000	4.23	161000	4.21	146000	4.24	132000	4.24	95400	4.26	133000	4.54	114000	4.21	113000	4.21	123000	4.21	94100	4.2	88600	4.19	121000	4.21	113000	4.24	109000	4.21	81700	4.25	35900	4.21	48300	4.2	42700	4.2	34600	4.54	43400	4.19
Glutathione Reduced	68000	3.03	41500	3.07	4160	3.08	9160	3.07	26700	3.08	149000	3.08	15500	3.08	10800	3.09	25600	3.08	36300	3.09	45500	3.05	14500	3.07	15000	3.08	27000	3.08	19200	3.09	21200	3.05	37000	3.08	34800	3.09	53000	3.09	12200	3.02	10400	3.04	5170	3.15	19500	3.1	12100	3.08
GMP	10300	12.8	11600	12.8	9410	12.9	11000	12.9	4370	12.9	11300	12.9	7310	12.9	10500	12.8	6520	12.9	8240	12.9	14200	12.8	13600	12.8	12600	12.8	2100	13	4960	12.9	23300	12.9	10600	13	9030	13	2670	13.1	488000	12.9	350000	12.9	547000	12.9	250000	12.9	179000	12.9
Guanidineacetic acid	2210000	11.7	2180000	11.8	2160000	11.7	2710000	11.8	3120000	11.8	2040000	11.8	2280000	11.8	2180000	11.8	2600000	11.8	2550000	11.8	1650000	11.8	1870000	11.8	1760000	11.8	2150000	11.8	2340000	11.8	1680000	11.8	2030000	11.8	1910000	11.8	976000	11.8	1750000	11.8	1500000	11.8	1620000	11.8	2300000	11.8	2390000	11.8
Guanine	99500	9.62	124000	9.62	127000	9.62	113000	9.62	144000	9.62	197000	9.62	210000	9.62	203000	9.62	186000	9.63	253000	9.64	243000	9.62	236000	9.62	280000	9.62	250000	9.64	266000	9.64	79800	9.64	116000	9.63	123000	9.64	63300	9.64	348000	9.63	224000	9.65	253000	9.65	296000	9.64	232000	9.64
Guanosine	264000	9.31	307000	9.31	355000	9.31	267000	9.31	275000	9.31	451000	9.38	507000	9.37	544000	9.37	361000	9.38	422000	9.38	649000	9.36	675000	9.35	779000	9.36	474000	9.37	565000	9.36	222000	9.33	278000	9.35	330000	9.33	101000	9.32	1600000	9.32	992000	9.38	1140000	9.37	881000	9.37	646000	9.37
Hippuric acid	39100	28.6	38600	28.6	51400	28.6	26600	28.6	38400	28.6	38200	28.5	49500	28.6	62600	28.5	25300	28.8	30700	28.5	26300	28.4	30700	28.4	48800	28.4	22200	28.5	19500	28.5	11600	28.4	27200	28.4	56000	28.4	29900	28.4	3740	28.3	2520	27.9	6980	28.3	5890	28.3	5430	28.4
Inosine	992000	8.03	962000	8.09	1190000	8.08	3620000	8.05	3390000	8.07	867000	8.15	886000	8.19	844000	8.17	932000	8.15	842000	8.23	1460000	8.15	1590000	8.14	1650000	8.16	1370000	8.12	1440000	8.11	229000	8.09	319000	8.11	400000	8.18	181000	8.09	2030000	8.09	1480000	8.17	1250000	8.16	1320000	8.16	945000	8.13
Kynurenic acid	50800	3.81	52300	3.86	39000	3.83	78900	3.85	64500	3.83	125000	3.86	106000	3.86	105000	3.82	58300	3.88	107000	3.88	80200	3.82	79600	3.81	102000	3.81	81600	3.83	89700	3.84	99600	3.82	92800	3.82	117000	3.84	97600	3.82	29700	3.8	19400	3.81	26500	3.79	15900	3.81	16600	3.81
Lactic acid	25200	3.98	15700	4.03	19500	4.02	23400	4.02	21300	4	26100	4.01	20500	3.98	24000	4	22100	4.02	22600	4.04	51000	3.97	45400	3.98	46000	4.01	41500	3.97	30900	3.99	93000	3.98	73000	3.97	58200	4	51300	3.98	35500	3.98	36800	3.98	29500	3.97	34900	4.02	28000	3.98
Lactose	5210000	4.5	5350000	4.5	5850000	4.5	5870000	4.51	6250000	4.51	4560000	4.51	5030000	4.51	4090000	4.51	3780000	4.5	5350000	4.5	3300000	4.49	3600000	4.49	4510000	4.49	4060000	4.51	3660000	4.49	3470000	4.48	3240000	4.49	3780000	4.49	3160000	4.49	1470000	4.52	1480000	4.5	1430000	4.52	1470000	4.5	1560000	4.51
L-Arginine	2090000	13.3	1970000	13.3	2900000	13.3	2770000	13.3	2660000	13.3	1550000	13.3	1970000	13.3	1620000	13.3	2140000	13.3	2290000	13.4	1180000	13.3	1410000	13.3	1540000	13.3	1620000	13.3	1860000	13.3	1360000	13.4	1680000	13.4	1940000	13.3	946000	13.4	3070000	13.3	2550000	13.3	3000000	13.3	3700000	13.3	4160000	13.3
L-Ascorbic acid	4160000	23.5	4420000	23.5	487000	23.5	612000	23.5	290000	23.6	3870000	23.4	4940000	23.4	321000	23.5	457000	23.5	164000	23.5	4700000	23.2	4550000	23.2	275000	23.3	107000	23.3	454000	23.3	4760000	23.1	3370000	23.2	200000	23.2	294000	23.2	555000	23.3	3020000	23.3	4790000	23.3	515000	23.4	478000	23.4
L-Aspartic acid	3340000	12.3	3150000	12.3	1610000	12.3	2800000	12.3	2190000	12.3	1680000	12.3	1510000	12.3	2720000	12.3	1350000	12.3	1800000	12.3	2880000	12.3	1980000	12.3	1640000	12.3	2130000	12.3	2020000	12.3	3240000	12.3	3200000	12.3	3690000	12.3	4000000	12.3	73900	10.6	56500	10.7	117000	10.5	84300	10.7	220000	12.3
L-Cittruline	2080000	12.8	1870000	12.8	2730000	12.8	1730000	12.8	2080000	12.8	1700000	12.8	1870000	12.8	1790000	12.8	1490000	12.8	1570000	12.8	1080000	12.8	1000000	12.8	1290000	12.8	1050000	12.8	1090000	12.8	1340000	12.8	1600000	12.8	1540000	12.8	631000	12.8	1390000	12.8	1070000	12.8	1520000	12.8	1140000	12.8	1270000	12.8
L-Glutamic acid	28900000	12	28900000	12	25300000	12	21600000	12	27000000	12	35900000	12	28700000	12	31300000	12	27600000	12	30100000	12	26300000	12	23900000	12	27800000	12	22200000	12	21700000	12	34700000	12	28100000	12	28400000	12	19500000	12	39300000	12	38100000	12	39300000	12	36000000	12	43800000	12
L-Glutamine	42600000	12.4	40000000	12.4	37500000	12.4	41000000	12.4	47800000	12.4	40800000	12.4	35800000	12.4	38400000	12.4	42600000	12.4	39800000	12.4	37100000	12.4	35100000	12.4	36900000	12.4	38300000	12.4	39700000	12.4	35600000	12.4	33200000	12.4	31500000	12.4	23000000	12.4	16300000	12.4	13200000	12.4	17800000	12.4	16500000	12.4	19400000	12.4
L-Histidine	82600	4.87	91000	4.9	91400	4.87	68300	4.9	86200	4.88	82900	4.88	79900	4.9	81200	4.9	69200	4.87	92700	4.88	65300	4.92	55100	4.92	66400	4.9	70800	4.91	68900	4.91	73300	4.94	71400	4.93	71700	4.92	62000	4.93	114000	4.93	108000	4.93	87200	4.94	87600	4.94	102000	4.95
L-Homoserine	129000	12	142000	12	144000	12	159000	12	174000	12	127000	12	79200	12	102000	12	128000	12.1	101000	12	97300	12	95500	12	79000	12	125000	12	113000	12	85800	12	75000	12	73800	12.1	68200	12.2	89600	12	67500	12	68600	12.1	123000	12	127000	12
L-Isoleucine	426000	2.97	579000	2.95	458000	2.95	474000	2.95	723000	2.95	560000	3.04	633000	2.98	510000	2.96	557000	2.95	579000	2.96	581000	2.96	360000	2.96	472000	2.94	402000	2.97	321000	2.97	358000	2.98	444000	2.98	547000	2.99	366000	2.95	488000	2.97	435000	2.96	385000	2.96	488000	2.96	381000	2.96
L-Leucine	2100000	11.5	2020000	11.5	1910000	11.5	2510000	11.5	2750000	11.5	1990000	11.5	1900000	11.6	1990000	11.6	2500000	11.5	2360000	11.5	1760000	11.6	1850000	11.5	1820000	11.5	2240000	11.5	2210000	11.5	1330000	11.5	1610000	11.5	1610000	11.5	939000	11.5	2370000	11.5	1930000	11.5	2510000	11.5	3100000	11.5	3010000	11.5
L-malic acid	1770000	3.6	1760000	3.61	1620000	3.6	1340000	3.57	1290000	3.58	1640000	3.58	1280000	3.59	1050000	3.58	722000	3.62	853000	3.61	1480000	3.57	1320000	3.58	1400000	3.54	1230000	3.59	1120000	3.58	954000	3.59	943000	3.59	1100000	3.59	688000	3.57	460000	3.73	343000	3.75	410000	3.74	241000	3.78	237000	3.75
L-Methionine	3150000	12.1	1770000	12.1	3010000	12.1	1570000	12.1	1960000	12.1	1210000	12.1	1210000	12.1	1210000	12.1	673000	12.1	804000	12.1	839000	12.1	802000	12.1	997000	12.1	514000	12.1	553000	12.1	813000	12.1	932000	12.1	937000	12.1	495000	12.1	630000	12.1	507000	12.1	641000	12.1	358000	12.1	438000	12.1
L-Serine	1200000	12	1180000	12	1150000	12	1210000	12.1	1640000	12	1150000	12.1	1140000	12.1	1120000	12.1	1390000	12.1	1370000	12.1	856000	12.1	835000	12.1	843000	12.1	1090000	12.1	1010000	12.1	937000	12.1	970000	12.1	999000	12.1	691000	12.1	1450000	12.1	1190000	12.1	1410000	12.1	1840000	12.1	2150000	12.1
L-Threonine	31300	12	39900	12	36900	12	42300	12	51000	12	35100	12	36700	12	28600	12	49000	12	37500	12	26900	12	29200	12	30400	12	39700	12	39300	12	19600	12	27300	12	25200	12	14200	12.2	26500	12	23500	12	36900	12	36300	12	36200	12
L-Tryptophan	237000	21.8	262000	21.8	309000	21.8	226000	21.8	249000	21.8	215000	21.7	200000	21.7	179000	21.7	164000	21.7	230000	21.7	146000	21.5	154000	21.5	192000	21.5	211000	21.6	170000	21.6	192000	21.5	183000	21.5	244000	21.5	158000	21.5	181000	21.6	169000	21.6	137000	21.6	151000	21.6	179000	21.6
L-Tyrosine	662000	10.6	811000	10.6	815000	10.6	575000	10.6	760000	10.7	744000	10.6	695000	10.6	532000	10.6	525000	10.6	939000	10.6	752000	10.4	728000	10.5	902000	10.4	908000	10.5	725000	10.5	619000	10.5	654000	10.5	702000	10.5	525000	10.4	238000	10.5	235000	10.5	221000	10.5	209000	10.5	274000	10.6
L-Valine	3370000	11.7	3220000	11.8	3310000	11.8	4180000	11.8	4870000	11.7	2960000	11.8	3310000	11.8	3250000	11.8	4050000	11.8	3970000	11.8	2620000	11.8	2750000	11.8	2640000	11.8	3310000	11.8	3330000	11.8	2600000	11.8	3040000	11.8	3110000	11.8	1500000	11.8	2770000	11.8	2220000	11.8	2500000	11.8	3380000	11.8	3390000	11.8
Maltitol	872000	4.5	961000	4.48	1010000	4.47	922000	4.52	988000	4.5	808000	4.5	893000	4.51	706000	4.48	671000	4.49	1000000	4.49	611000	4.49	625000	4.48	811000	4.48	769000	4.49	681000	4.48	668000	4.47	631000	4.49	703000	4.5	604000	4.5	320000	4.46	339000	4.37	322000	4.39	317000	4.45	339000	4.46
Maltose	620000	4.53	754000	4.53	791000	4.54	842000	4.54	921000	4.54	358000	4.53	260000	4.54	265000	4.54	264000	4.54	287000	4.54	238000	4.52	230000	4.54	290000	4.52	204000	4.54	242000	4.5	224000	4.51	238000	4.54	213000	4.54	187000	4.54	53100	4.55	55200	4.54	53500	4.53	54300	4.5	64000	4.55
Mannose	206000	4.18	299000	4.18	324000	4.17	192000	4.18	258000	4.18	177000	4.16	160000	4.17	148000	4.17	119000	4.19	151000	4.19	116000	4.16	162000	4.14	121000	4.15	131000	4.18	93500	4.17	179000	4.17	91700	4.17	142000	4.17	71000	4.17	53900	4.18	87400	4.17	102000	4.84	36200	4.63	75400	4.18
Methyl malonate	2960000	3.66	3500000	3.68	3020000	3.67	2030000	3.59	1980000	3.61	6430000	3.62	4890000	3.64	4370000	3.63	2010000	3.71	3610000	3.68	4570000	3.6	4170000	3.61	6590000	3.58	3730000	3.65	3370000	3.6	4500000	3.65	3840000	3.65	4190000	3.65	2880000	3.63	4330000	3.6	3470000	3.46	3450000	3.6	2350000	3.46	2430000	3.47
Mono-ethylmalonate	1910000	3.32	2230000	3.43	2150000	3.43	1440000	3.33	1690000	3.35	1240000	3.31	1590000	3.36	1290000	3.31	2900000	3.43	2360000	3.43	1260000	3.26	1100000	3.28	752000	3.28	2030000	3.31	1630000	3.29	1960000	3.3	2020000	3.31	1880000	3.29	1820000	3.3	56300	3.76	61300	3.82	69100	3.69	78400	3.81	54800	3.81
Myo-inositol	42200	4.04	50700	4.04	50600	4.04	62900	4.03	61800	4.03	57700	4.03	57700	4.04	56700	4.04	35400	4.04	67500	4.04	46800	4.03	41000	4.03	72000	4.01	54600	4.03	47200	4.03	36000	4.04	43100	4.04	47500	4.04	34500	4.02	6230	4.03	5580	4.02	6160	4.05	5590	4.05	5230	4.06
N-Acetylgalactosamine	103000	9.04	125000	9.12	121000	9.12	136000	9.1	147000	9.04	81600	9.19	112000	9.18	88000	9.27	121000	9.19	84800	9.26	64400	9.23	61500	9.21	73400	9.18	82500	9.11	96900	9.19	62800	9.19	101000	9.21	128000	9.19	103000	9.03	58800	9.05	45800	9.08	42600	9.2	122000	9.04	65600	9.11
N-Acetylglucosamine	108000	9.04	120000	9.11	119000	9.11	124000	9.11	143000	9.04	75200	9.18	109000	9.19	80000	9.26	108000	9.19	81900	9.27	67900	9.22	50600	9.22	65800	9.2	97300	9.11	101000	9.18	61900	9.19	97800	9.2	128000	9.19	99000	9.03	61300	9.05	50500	9.09	40000	9.28	105000	9.04	71600	9.1
N-Acetylglycine	14700	3.95	12800	3.96	14500	3.96	8340	3.94	11600	3.91	14300	3.95	12400	3.96	12700	3.93	12000	3.96	8700	3.95	16900	3.92	10700	3.93	16200	3.91	18800	3.95	14900	3.93	20500	3.89	19400	3.94	15800	3.96	16200	3.93	14100	3.93	11300	3.94	13100	3.93	10100	3.96	12600	3.96
N-Acetyl-L-Glutamic acid	10800000	5.83	8700000	5.86	12000000	5.85	6640000	6.01	7530000	5.95	11000000	5.82	9890000	5.85	10200000	5.81	4540000	5.94	3480000	5.95	6610000	5.8	5850000	5.83	6580000	5.81	2910000	5.98	3500000	5.95	6170000	5.89	5870000	5.93	7010000	5.91	3070000	6.02	1320000	5.79	1030000	5.82	1430000	5.83	921000	5.84	1130000	6
NAD+	7450000	17.5	9190000	17.4	9940000	17.5	6770000	17.5	7580000	17.5	9530000	17.3	11500000	17.4	4910000	17.4	9760000	17.4	14400000	17.4	6180000	17.2	7140000	17.2	6740000	17.2	8360000	17.2	9190000	17.2	10200000	17.1	9960000	17.2	6590000	17.1	5670000	17.2	3820000	17.3	5460000	17.3	3320000	17.3	6890000	17.3	6180000	17.3
Oxaloacetic acid	31600	3.09	37500	3.08	48800	3.09	32400	3.09	39300	3.07	32800	3.08	52900	3.09	38300	3.08	60000	3.1	45300	3.08	66100	3.09	34700	3.08	29000	3.09	59900	3.09	52200	3.1	24800	3.1	47000	3.1	50200	3.09	33700	3.09	41600	3.09	52400	3.1	53900	3.09	31700	3.07	57700	3.08
Riboflavin	307000	34.8	364000	34.8	479000	34.8	412000	34.8	392000	34.8	403000	34.8	367000	34.7	333000	34.8	360000	34.8	355000	34.8	391000	34.5	383000	34.5	396000	34.5	376000	34.5	411000	34.6	320000	34.4	357000	34.4	333000	34.4	368000	34.5	400000	34.6	408000	34.6	447000	34.6	457000	34.6	431000	34.7
Sarcosine	1240000	12.1	1220000	12.1	1230000	12.1	1290000	12.1	1590000	12.1	1290000	12.1	1330000	12.1	1300000	12.1	1410000	12.1	1300000	12.1	1070000	12.1	1090000	12.1	1180000	12.1	1200000	12.1	1240000	12.1	1210000	12.1	1440000	12.1	1510000	12.1	633000	12.1	686000	12.1	571000	12.1	618000	12.1	717000	12.1	834000	12.1
Pyruvate	48300	3.81	135000	3.45	130000	3.45	96700	3.82	106000	3.81	69700	3.82	73700	3.81	83600	3.82	112000	3.44	85800	3.44	119000	3.82	108000	3.81	111000	3.84	92700	3.82	108000	3.82	125000	3.82	142000	3.82	62800	3.82	76400	3.82	15500	3.76	16800	3.89	10800	3.82	12600	3.82	9730	3.82
Succinic acid	3930000	3.67	4640000	3.71	3880000	3.69	2570000	3.62	2710000	3.65	8340000	3.66	6310000	3.67	5440000	3.65	2710000	3.73	4690000	3.71	5910000	3.64	5530000	3.65	8190000	3.59	4940000	3.67	4410000	3.65	5870000	3.67	5060000	3.67	5590000	3.67	3760000	3.66	5250000	3.64	4330000	3.47	4040000	3.64	2960000	3.47	3070000	3.48
Sucrose	19400000	4.52	20800000	4.52	22600000	4.5	21000000	4.53	22200000	4.53	18700000	4.51	20000000	4.53	16400000	4.51	16200000	4.51	21000000	4.53	14600000	4.52	15200000	4.51	18700000	4.52	18000000	4.52	16600000	4.5	16200000	4.5	14500000	4.51	16600000	4.5	14100000	4.51	6300000	4.5	6430000	4.5	6230000	4.51	6590000	4.5	6780000	4.51
Taurine	8590	4.97	9520	4.96	10100	4.97	13400	4.96	13600	4.95	9860	4.96	10800	4.98	9320	4.97	19100	4.98	30400	4.97	11200	4.95	6770	4.93	12600	4.93	12500	4.94	21400	4.93	6880	4.91	8560	4.92	7840	4.92	16100	4.92	6380	4.92	4310	4.92	3180	4.97	9970	4.93	11000	4.97
Thymidine	397000	4.54	478000	4.55	514000	4.55	577000	4.55	583000	4.53	501000	4.58	640000	4.57	563000	4.56	528000	4.56	627000	4.56	528000	4.55	597000	4.55	582000	4.55	621000	4.55	628000	4.55	276000	4.56	439000	4.56	442000	4.55	173000	4.56	290000	4.56	185000	4.57	163000	4.56	163000	4.57	196000	4.56
Thymine	34400	4.52	47900	4.52	41300	4.51	58400	4.51	61000	4.5	48700	4.55	64900	4.53	51800	4.5	46400	4.51	66200	4.52	52700	4.51	58200	4.52	52500	4.5	58500	4.52	69000	4.51	24100	4.54	33200	4.51	34400	4.53	14500	4.51	27900	4.52	23400	4.55	25800	4.51	17300	4.55	15700	4.53
Tyramine	4180	5.32	2740	5.29	2250	5.26	1450	5.26	1270	5.28	2830	5.28	2020	5.28	3700	5.27	2480	5.28	1060	5.35	2450	5.22	4950	5.25	2890	5.24	3240	5.23	0	0	3060	5.26	1980	5.23	2820	5.25	2270	5.22	3730	5.23	3050	5.28	4630	5.23	1630	5.28	4000	5.28
UDP	52400000	3.33	43000000	3.34	30000000	3.33	46400000	3.34	41800000	3.33	52900000	3.35	35000000	3.35	29900000	3.34	42600000	3.35	45800000	3.34	49100000	3.33	43800000	3.33	33400000	3.33	41400000	3.34	39200000	3.34	30700000	3.34	34100000	3.35	29100000	3.35	46000000	3.34	36600000	3.34	46500000	3.35	38200000	3.34	28100000	3.35	36700000	3.35
UMP	21900	32.6	49500	32.6	61500	32.6	35000	32.6	48100	32.6	38300	33	28600	32.6	111000	33	39400	32.6	34600	32.6	25300	32.8	62400	32.8	29900	32.4	29100	32.4	30900	32.4	18900	32.3	23100	32.4	39600	32.4	51900	32.4	19400	32.4	30200	32.4	25400	32.4	63600	32.9	69300	32.9
Uracil	368000	12.7	325000	12.8	454000	12.8	285000	12.8	357000	12.8	288000	12.8	305000	12.8	302000	12.8	238000	12.8	254000	12.8	176000	12.8	169000	12.8	221000	12.8	158000	12.8	184000	12.8	241000	12.8	266000	12.8	270000	12.8	109000	12.8	227000	12.8	182000	12.8	267000	12.8	184000	12.8	206000	12.8
Uric acid	3110	8.88	11100	8.91	11500	8.91	10500	8.91	4770	8.91	14500	8.97	9360	8.97	13600	8.98	10300	8.97	20100	8.99	10900	8.97	11600	8.98	16100	8.98	11900	8.97	15600	8.97	8590	8.92	12200	8.96	16300	8.94	1750	8.83	2170	8.91	0	0	8000	8.97	3190	9.04	1990	8.97
Uridine	105000	16.4	106000	16.4	113000	16.4	94500	16.5	111000	16.5	94600	16.3	87400	16.4	107000	16.3	81200	16.4	93000	16.4	77700	16	92500	16.1	90900	16	104000	16.2	101000	16.1	62000	16	73400	16.1	78000	16.1	52600	16.1	145000	16.3	186000	16.1	143000	16.3	139000	16.2	183000	16.3
UTP	1520000	3.15	1380000	3.15	2890000	3.15	1340000	3.15	1590000	3.15	1460000	3.16	2600000	3.15	1940000	3.15	3130000	3.15	1940000	3.15	3110000	3.15	1980000	3.15	1380000	3.15	3360000	3.15	2950000	3.15	1070000	3.15	2630000	3.16	2360000	3.15	1830000	3.15	2310000	3.15	3330000	3.15	3270000	3.15	1060000	3.15	3190000	3.15
Xanthine	122000	8.72	166000	8.73	115000	8.74	97100	8.75	149000	8.71	151000	8.78	79600	8.77	97100	8.77	126000	8.78	179000	8.77	137000	8.77	109000	8.77	162000	8.77	145000	8.77	139000	8.77	114000	8.76	154000	8.76	184000	8.76	133000	8.76	28300	8.76	31700	8.82	86400	8.77	79300	8.78	80600	8.77
Xanthosine dihydrate	93300	3.23	128000	3.24	138000	3.27	188000	3.23	397000	3.22	70500	3.27	130000	3.28	119000	3.24	149000	3.27	183000	3.23	147000	3.24	116000	3.23	167000	3.24	157000	3.24	201000	3.24	81400	3.26	73200	3.27	89100	3.26	270000	3.23	98500	3.25	111000	3.28	95500	3.26	161000	3.25	244000	3.26
Xylitol	132000	4.27	129000	4.28	191000	4.27	176000	4.27	197000	4.28	11400	4.27	8250	4.29	11300	4.26	14400	4.27	16900	4.28	4720	4.26	7550	4.27	13500	4.27	12100	4.27	23400	4.27	8450	4.27	5170	4.29	5520	4.29	5510	4.27	2830	4.32	2640	4.31	2530	4.32	4620	4.27	2720	4.28
Xylose	231000	4.61	191000	4.62	170000	4.58	189000	4.58	228000	4.59	241000	4.56	210000	4.62	226000	4.62	262000	4.84	204000	4.65	184000	4.62	164000	4.61	181000	4.62	183000	4.61	162000	4.61	207000	4.63	220000	4.71	188000	4.66	183000	4.67	16500	4.49	20600	4.55	22500	4.54	20700	4.61	28400	4.61

## Sheet: S4
Table S4: List of differentially metabolites along with their fold changes (FC), significance in differentiating stress from control condition (p-value obtained after performing t-test), value obtained after performing false discovery test (FDR) and variable of importance score (VIP score) obtained from PLS-DA analysis for each of the measured metabolites. Refer main figures 1, 2 and Figure S2.
Acidic Stress						Oxidative Stress						Iron Deprivation								Nutrient Starvation
Metabolite	FC	p.value	FDR	VIP		Metabolite	FC	p.value	FDR	VIP		Metabolite	FC	p.value	FDR	VIP		Metabolite	FC	p.value	FDR	VIP
7-Methylguanosine	1.9	0.0083	0.029	1.26		7-Methylguanosine	1.6	0.02	0.1	1.5		7-Methylguanosine	1.5	0.02	0.1	0.8		7-Methylguanosine	5.4	0.00015	0.00054	1.26
Acetylglycine	0.6	0.0017	0.011	1.38		Acetylglycine	0.7	0.0064	0.07	1.5		Acetylglycine	0.8	0.1	0.3	0.5		Acetylglycine	1.1	0.7	0.75	0.22
Adenine	1.5	0.044	0.088	1.06		Adenine	1.3	0.4	0.61	0.6		Adenine	1	1	1	0		Adenine	2	0.029	0.051	0.96
Adenosine	4.5	0.037	0.079	1.09		Adenosine	1.3	0.037	0.14	1.3		Adenosine	1.2	0.09	0.2	0.9		Adenosine	1.5	0.012	0.024	1.05
Adenosine diphosphate	0.6	0.01	0.033	1.25		Adenosine diphosphate	0.9	0.73	0.87	0.3		Adenosine diphosphate	0.5	0.04	0.1	1.2		Adenosine diphosphate	1.1	0.4	0.44	0.46
Adenosine monophosphate	0.8	0.17	0.28	0.79		Adenosine monophosphate	0.9	0.47	0.68	0.4		Adenosine monophosphate	0.7	0.005	0	2		Adenosine monophosphate	0.5	0.00015	0.00054	1.26
Adenosine triphosphate	1.3	0.041	0.086	1.07		Adenosine triphosphate	1.2	0.13	0.31	0.9		Adenosine triphosphate	1	0.9	1	0.04		Adenosine triphosphate	1.5	0.012	0.025	1.05
Adipic acid	1.1	0.62	0.71	0.3		Adipic acid	1.2	0.25	0.48	0.8		Adipic acid	0.9	0.3	0.5	0.6		Adipic acid	1.4	0.0059	0.01	1.11
Allantoin	1.6	0.016	0.043	1.2		Allantoin	1.4	0.13	0.3	0.8		Allantoin	0.8	0.2	0.4	0.4		Allantoin	1.6	0.042	0.067	0.92
Alpha-Lactose	1.6	0.00062	0.0056	1.42		Alpha-Lactose	1.3	0.027	0.11	1.6		Alpha-Lactose	1.1	0.4	0.7	0.4		Alpha-Lactose	0.7	4.9e-05	0.00023	1.28
Aminoadipic acid	0.9	0.61	0.71	0.31		Aminoadipic acid	1.7	0.049	0.16	1.1		Aminoadipic acid	1.7	0.05	0.2	1.1		Aminoadipic acid	8.3	1.5e-05	0.00012	1.3
Arabinose	1.2	0.16	0.27	0.8		Arabinose	0.8	0.24	0.47	0.7		Arabinose	0.7	0.01	0.1	0.9		Arabinose	0.7	0.1	0.09	0.87
Ascorbic acid	0.9	0.96	0.96	0.03		Ascorbic acid	0.9	0.93	0.96	0.1		Ascorbic acid	0.9	0.9	1	0.3		Ascorbic acid	1.5	0.62	0.7	0.26
CDP	0.9	0.61	0.71	0.31		CDP	0.7	0.61	0.77	0.4		CDP	0.1	0.2	0.4	1.1		CDP	1.8	0.4	0.49	0.41
Citric acid	0.8	0.012	0.038	1.23		Citric acid	0.8	0.1	0.26	1.1		Citric acid	0.7	0.04	0.1	2.7		Citric acid	0.01	2.2e-10	2e-08	1.34
Citrulline	1.6	0.027	0.064	1.13		Citrulline	1.3	0.13	0.31	0.8		Citrulline	0.8	0.3	0.5	0.7		Citrulline	1.6	0.029	0.051	0.96
Creatine	1.1	0.42	0.56	0.48		Creatine	0.2	7.3e-05	0.002	2.1		Creatine	0.8	0.2	0.4	0.4		Creatine	0.9	0.7	0.8	0.18
Cyclic AMP	1.6	0.00098	0.0074	1.41		Cyclic AMP	4.6	3.4e-05	0.001	2.1		Cyclic AMP	1.1	0.7	0.9	0.2		Cyclic AMP	0.9	0.3	0.41	0.48
Cytidine	1.2	0.64	0.72	0.28		Cytidine	2.2	0.046	0.16	1.1		Cytidine	2.1	0.02	0.1	0.8		Cytidine	7.4	0.00014	0.00054	1.26
Cytidine monophosphate	0.8	0.26	0.39	0.66		Cytidine monophosphate	1	0.92	0.96	0.1		Cytidine monophosphate	0.9	0.5	0.7	0.3		Cytidine monophosphate	0.9	0.5	0.58	0.34
Cytidine triphosphate	0.7	0.49	0.6	0.41		Cytidine triphosphate	1	0.94	0.96	0.1		Cytidine triphosphate	1.4	0.4	0.6	0.4		Cytidine triphosphate	2.9	0.032	0.056	0.95
Cytosine	0.6	0.0048	0.025	1.31		Cytosine	1	0.98	0.98	0		Cytosine	0.3	0.0001	0	1.7		Cytosine	0.5	0.00074	0.0021	1.21
D-Fructose	1.7	0.014	0.041	1.22		D-Fructose	1.3	0.17	0.37	0.9		D-Fructose	1	1	1	0.01		D-Fructose	0.8	0.1	0.16	0.75
D-Galactose	1.4	0.0055	0.025	1.3		D-Galactose	1	0.96	0.98	0		D-Galactose	0.8	0.02	0.1	0.9		D-Galactose	0.8	0.2	0.26	0.63
D-Glucose	1.8	0.0071	0.029	1.28		D-Glucose	0.8	0.28	0.5	0.8		D-Glucose	0.9	0.5	0.7	0.2		D-Glucose	1.5	0.19	0.25	0.65
D-Maltose	3.5	1.7e-05	0.0005	1.51		D-Maltose	1.3	0.078	0.23	1		D-Maltose	1	0.4	0.6	0.3		D-Maltose	0.4	1.2e-06	1.8e-05	1.32
D-Mannose	2	0.0052	0.025	1.3		D-Mannose	1.2	0.31	0.52	0.7		D-Mannose	1	0.9	1	0.03		D-Mannose	1	0.8	0.84	0.15
D-Phenylalanine	1.3	0.015	0.043	1.2		D-Phenylalanine	0.9	0.36	0.58	0.5		D-Phenylalanine	0.9	0.4	0.7	0.4		D-Phenylalanine	0.7	0.014	0.03	1.04
D-Xylitol	25.6	1.1e-06	9.4e-05	1.54		D-Xylitol	1.9	0.005	0.06	1.7		D-Xylitol	1.9	0.1	0.3	0.6		D-Xylitol	0.8	0.1	0.12	0.81
D-Xylose	1	0.56	0.67	0.36		D-Xylose	1.1	0.23	0.46	0.8		D-Xylose	0.8	0.04	0.1	0.7		D-Xylose	0.2	4.1e-07	9.2e-06	1.32
Ectoine	0.8	0.38	0.51	0.52		Ectoine	0.4	0.026	0.11	1.2		Ectoine	0.3	0.005	0	1.2		Ectoine	1	1	0.99	0.02
Fumaric acid	1	0.9	0.91	0.08		Fumaric acid	1	0.91	0.96	0.1		Fumaric acid	1.1	0.6	0.7	0.3		Fumaric acid	0.2	0.0085	0.019	1.08
GABA	1.7	0.017	0.045	1.19		GABA	2	0.012	0.07	1.3		GABA	2	0.002	0.03	2.3		Gamma-Aminobutyric acid	0.1	2.6e-05	0.00016	1.29
Glutathione	0.7	0.37	0.51	0.53		Glutathione	1.2	0.78	0.89	0.2		Glutathione	0.6	0.2	0.4	0.7		Glutathione	0.5	0.042	0.07	0.92
Guanidoacetic acid	1.4	0.054	0.1	1.03		Guanidoacetic acid	1.4	0.043	0.16	1.1		Guanidoacetic acid	1.1	0.4	0.6	0.6		Guanidoacetic acid	1.8	0.0021	0.005	1.17
Guanine	1.2	0.2	0.33	0.74		Guanine	2.1	0.0031	0.05	1.6		Guanine	2.5	3e-05	0.0014	1.8		Guanine	4.4	2.4e-05	0.00016	1.29
Guanosine	1.2	0.28	0.42	0.63		Guanosine	1.9	0.0088	0.07	1.4		Guanosine	2.6	0.0007	0.016	2.1		Guanosine	7.3	0.00028	0.00089	1.24
Guanosine monophosphate	0.8	0.79	0.82	0.16		Guanosine monophosphate	0.8	0.49	0.68	0.4		Guanosine monophosphate	0.8	0.7	0.8	0.2		Guanosine monophosphate	52.8	0.0001	0.00042	1.27
Hippuric acid	1.2	0.45	0.59	0.45		Hippuric acid	1.3	0.48	0.68	0.5		Hippuric acid	0.9	0.8	1	0.1		Hippuric acid	0.2	0.0087	0.019	1.08
Inosine	7.1	0.0094	0.031	1.25		Inosine	3	3.1e-05	0.001	2.1		Inosine	5.1	1e-06	0.00013	3.1		Inosine	7.9	5.2e-05	0.00023	1.28
Isocitric acid	0.8	0.0019	0.011	1.37		Isocitric acid	0.8	0.053	0.17	1.3		Isocitric acid	0.7	0.06	0.2	2.9		Isocitric acid	0.02	1.2e-09	5.25e-08	1.34
Kynurenic acid	0.5	0.0053	0.025	1.3		Kynurenic acid	1	0.82	0.93	0.1		Kynurenic acid	0.8	0.004	0	0.8		Kynurenic acid	0.3	0.00018	0.0006	1.26
L-Arginine	1.6	0.024	0.059	1.15		L-Arginine	1.3	0.21	0.45	0.8		L-Arginine	1	0.9	1	0.1		L-Arginine	3.5	1.6e-05	0.00012	1.3
L-Aspartic acid	0.7	0.053	0.1	1.03		L-Aspartic acid	0.5	0.0013	0.02	1.6		L-Aspartic acid	0.6	0.008	0.1	2.1		L-Aspartic acid	0.05	1.6e-06	2.01e-05	1.32
L-Glutamic acid	0.9	0.31	0.44	0.6		L-Glutamic acid	1.1	0.46	0.68	0.5		L-Glutamic acid	0.8	0.05	0.2	1.5		L-Glutamic acid	2.2	2.9e-05	0.00016	1.29
L-Glutamine	1.3	0.018	0.046	1.19		L-Glutamine	1.2	0.014	0.08	1.3		L-Glutamine	1.2	0.08	0.2	1.4		L-Glutamine	0.8	0.1	0.12	0.81
L-Histidine	1.1	0.0079	0.029	1.27		L-Histidine	1.1	0.17	0.37	0.9		L-Histidine	0.9	0.09	0.2	0.5		L-Histidine	2.2	4.4e-05	0.00022	1.28
L-Homoserine	1.9	0.00031	0.0039	1.45		L-Homoserine	1.4	0.01	0.07	1.6		L-Homoserine	1.3	0.1	0.3	0.6		L-Homoserine	1.9	0.0021	0.005	1.17
L-Isoleucine	1.2	0.32	0.45	0.59		L-Isoleucine	1.3	0.093	0.24	1		L-Isoleucine	0.9	0.6	0.8	0.3		L-Isoleucine	1.6	0.0021	0.005	1.17
L-Lactic acid	0.3	6e-05	0.0013	1.49		L-Lactic acid	0.3	0.00023	0.01	1.9		L-Lactic acid	0.6	0.007	0.1	1		L-Lactic acid	0.7	0.046	0.07	0.9
L-Leucine	1.6	0.015	0.043	1.21		L-Leucine	1.5	0.0082	0.07	1.4		L-Leucine	1.4	0.03	0.1	1.3		L-Leucine	2.9	2.6e-05	0.00016	1.29
L-Malic acid	1.6	0.00095	0.0074	1.41		L-Malic acid	1.2	0.48	0.68	0.4		L-malic acid	1.4	0.006	0.05	1.3		L-Malic acid	0.6	0.014	0.03	1.04
L-Methionine	2.7	0.0014	0.0097	1.39		L-Methionine	1.3	0.25	0.48	0.8		L-Methionine	0.9	0.4	0.7	0.5		L-Methionine	1	0.9	0.96	0.04
L-Serine	1.4	0.026	0.064	1.14		L-Serine	1.3	0.023	0.11	1.2		L-Serine	1	0.8	0.9	0.1		L-Serine	2.8	4.4e-05	0.00022	1.28
L-Threonine	1.8	0.0072	0.029	1.28		L-Threonine	1.7	0.012	0.07	1.5		L-Threonine	1.5	0.04	0.1	0.7		L-Threonine	2.3	0.00085	0.0023	1.21
L-Tryptophan	1.2	0.042	0.087	1.07		L-Tryptophan	1	0.89	0.96	0.1		L-Tryptophan	0.9	0.1	0.3	0.6		L-Tryptophan	1.3	0.0097	0.02	1.07
L-Tyrosine	1.1	0.23	0.36	0.7		L-Tyrosine	1.1	0.67	0.83	0.3		L-Tyrosine	1.2	0.03	0.1	0.9		L-Tyrosine	0.6	6.1e-05	0.00026	1.28
L-Valine	1.4	0.074	0.14	0.97		L-Valine	1.3	0.081	0.23	1		L-Valine	1.1	0.5	0.7	0.5		L-Valine	1.7	0.0022	0.005	1.17
Maltitol	1.4	0.00055	0.0055	1.43		Maltitol	1.2	0.079	0.23	1.3		Maltitol	1	0.9	1	0.03		Maltitol	0.8	0.0018	0.0046	1.18
Methylmalonic acid	0.7	0.0081	0.029	1.27		Methylmalonic acid	1.1	0.71	0.87	0.2		Methylmalonic acid	1.1	0.5	0.7	0.5		Methylmalonic acid	1.3	0.2	0.26	0.63
Monoethyl malonic acid	0.9	0.2	0.33	0.73		Monoethyl malonic acid	0.9	0.57	0.75	0.4		Monoethyl malonic acid	0.7	0.08	0.2	1.5		Monoethyl malonic acid	0.1	4.7e-09	1.4e-07	1.33
Myoinositol	1.3	0.12	0.22	0.86		Myoinositol	1.3	0.11	0.26	1.2		Myoinositol	1.2	0.08	0.2	0.5		Myoinositol	0.2	7.2e-07	1.3e-05	1.32
N-Acetyl-D-glucosamine	1.2	0.25	0.38	0.67		N-Acetyl-D-glucosamine	0.9	0.58	0.76	0.4		N-Acetyl-D-glucosamine	0.7	0.2	0.4	0.6		N-Acetyl-D-glucosamine	1	0.9	0.95	0.05
N-Acetylgalactosamine	1.2	0.26	0.39	0.66		N-Acetylgalactosamine	0.9	0.75	0.89	0.2		N-Acetylgalactosamine	0.7	0.1	0.3	0.7		N-Acetylgalactosamine	1	1	0.99	0.003
N-Acetylglutamic acid	1.6	0.029	0.064	1.12		N-Acetylglutamic acid	1.4	0.31	0.52	0.8		N-Acetylglutamic acid	0.9	0.5	0.7	0.7		N-Acetylglutamic acid	0.3	0.00033	0.001	1.24
Nicotinamide adenine dinucleotide	1	0.82	0.85	0.14		Nicotinamide adenine dinucleotide	1.2	0.39	0.61	0.6		Nicotinamide adenine dinucleotide	0.9	0.5	0.7	0.7		Nicotinamide adenine dinucleotide	1	0.9	0.91	0.09
Oxalacetic acid	0.9	0.7	0.76	0.23		Oxalacetic acid	1.1	0.51	0.69	0.5		Oxalacetic acid	1.2	0.6	0.7	0.3		Oxalacetic acid	1.9	0.017	0.031	1.02
Oxoglutaric acid	1.9	9.8e-05	0.0016	1.48		Oxoglutaric acid	1.9	0.027	0.11	1.2		Oxoglutaric acid	1.2	0.3	0.5	0.9		Oxoglutaric acid	3	7.9e-06	7.91e-05	1.3
Pyruvic acid	0.6	0.14	0.25	0.83		Pyruvic acid	0.8	0.26	0.49	0.8		Pyruvic acid	0.6	0.1	0.3	0.8		Pyruvic acid	2	0.041	0.067	0.92
Ribitol	21.5	2.1e-06	9.4e-05	1.54		Ribitol	1.3	0.28	0.5	0.8		Ribitol	1.3	0.5	0.7	0.3		Ribitol	0.8	0.3	0.38	0.51
Riboflavin	1.1	0.58	0.69	0.33		Riboflavin	1	0.85	0.94	0.1		Riboflavin	1.1	0.5	0.7	0.3		Riboflavin	1.9	0.00015	0.00054	1.26
Sarcosine	1.1	0.67	0.75	0.26		Sarcosine	1.1	0.6	0.76	0.3		Sarcosine	0.9	0.7	0.8	0.2		Sarcosine	0.9	0.5	0.61	0.32
Sorbitol	5.5	0.00011	0.0016	1.48		Sorbitol	1.7	0.017	0.09	1.3		Sorbitol	1.7	0.01	0.1	0.9		Sorbitol	2.9	0.00055	0.0016	1.22
Succinic acid	0.7	0.0079	0.029	1.27		Succinic acid	1.1	0.77	0.89	0.2		Succinic acid	1.1	0.5	0.7	0.4		Succinic acid	1.2	0.3	0.38	0.52
Sucrose	1.3	0.0033	0.019	1.34		Sucrose	1.2	0.09	0.24	1.2		Sucrose	1	0.8	0.9	0.2		Sucrose	0.7	9.2e-06	8.3e-05	1.3
Taurine	1.1	0.74	0.79	0.2		Taurine	1.5	0.31	0.52	0.7		Taurine	1.2	0.6	0.7	0.3		Taurine	1	0.9	0.95	0.05
Thymidine	1.5	0.075	0.14	0.97		Thymidine	1.7	0.023	0.11	1.3		Thymidine	1.7	0.01	0.1	1.5		Thymidine	0.9	0.8	0.91	0.1
Thymine	1.8	0.029	0.064	1.12		Thymine	2.1	0.011	0.07	1.5		Thymine	2.1	0.002	0.03	1.2		Thymine	1.3	0.24	0.31	0.59
Tyramine	0.9	0.48	0.6	0.43		Tyramine	0.9	0.84	0.93	0.1		tyramine	1.1	0.9	1	0.1		Tyramine	2.1	0.028	0.051	0.97
Uracil	1.5	0.028	0.064	1.13		Uracil	1.2	0.22	0.46	0.7		Uracil	0.8	0.6	0.7	0.7		Uracil	1.5	0.047	0.072	0.9
Uric acid	0.8	0.79	0.82	0.16		Uric acid	1.4	0.35	0.58	0.5		Uric acid	1.3	1	1	0		Uric acid	0.5	0.3	0.33	0.56
Uridine	1.5	0.0005	0.0055	1.43		Uridine	1.4	0.049	0.16	1.2		Uridine	1.3	0.2	0.4	0.7		Uridine	3.7	5.8e-06	6.52e-05	1.31
Uridine 5'-diphosphate	1.1	0.41	0.55	0.49		Uridine 5'-diphosphate	1.1	0.51	0.69	0.5		Uridine 5'-diphosphate	1.1	0.2	0.5	0.5		Uridine 5'-diphosphate	1.6	0.034	0.058	0.94
Uridine 5'-monophosphate	1.2	0.51	0.62	0.4		Uridine 5'-monophosphate	1.5	0.47	0.68	0.5		Uridine 5'-monophosphate	1	0.03	0.1	0.8		Uridine 5'-monophosphate	1.8	0.1	0.19	0.72
Uridine triphosphate	0.8	0.48	0.6	0.42		Uridine triphosphate	1.1	0.73	0.87	0.3		Uridine triphosphate	1.2	0.5	0.7	0.7		Uridine triphosphate	2.1	0.065	0.097	0.85
Xanthine	0.8	0.21	0.34	0.72		Xanthine	0.8	0.4	0.61	0.7		Xanthine	0.9	0.3	0.5	0.4		Xanthine	0.6	0.1	0.14	0.78
Xanthosine	1.4	0.47	0.6	0.43		Xanthosine	1	0.91	0.96	0.1		Xanthosine	1.1	0.5	0.7	0.4		Xanthosine	1.6	0.17	0.23	0.67

## Sheet: S5
Table S5: Quality of the Partial Least Squares - Discriminant Analysis (PLS-DA) models in terms of goodness of fit (R2) and goodness of predictability (Q2).
Experimental Groups	Measure	Component 1	Component 2	Component 3	Component 4
Acidic-Control	R2	0.9	0.96	0.99	0.99
	Q2	0.85	0.88	0.91	0.92
Oxidative-Control	R2	0.8	0.99	1	1
	Q2	0.56	0.75	0.82	0.82
Iron Deprivation-Control	R2	0.93	0.98	0.99	1
	Q2	0.76	0.84	0.87	0.86
Nutrient Starvation-Control	R2	1	1	1	1
	Q2	0.99	1	1	1

## Sheet: S6
Table S6: Metabolic pathway impact analysis revealing the significantly impacted metabolic pathways under acidic, oxidative, iron deprivation, and nutrient starvation stresses. Refer main figure 3.
Metabolic pathway impact analysis revealing the significantly impacted metabolic pathways under acidic, oxidative, iron deprivation and nutrient starvation stresses with pathway impact values ≥ 0.1, p-value (p<0.05) and false discovery rate (FDR) (FDR<0.05)							Metabolic pathway impact analysis revealing the impacted metabolic pathways under acidic, oxidative, iron deprivation and nutrient starvation stresses
Acidic stress										Acidic stress							Iron stress							Oxidative stress							Starvation stress
List of perturbed pathways	Total Compoundsa	Hitsb	-log(p)c	FDRd	Impacte		List of perturbed pathways	Total Compoundsa	Hitsb	-log(p)c	FDRd	Impacte		List of perturbed pathways	Total Compoundsa	Hitsb	-log(p)c	FDRd	Impacte		List of perturbed pathways	Total Compoundsa	Hitsb	-log(p)c	FDRd	Impacte		List of perturbed pathways	Total Compoundsa	Hitsb	-log(p)c	FDRd	Impacte
Citrate cycle (TCA cycle)	20	8	8	0.007	0.43		Fructose and mannose metabolism	19	2	8.0858	0.0065983	0.06341		Purine metabolism	66	13	11.418	0.00051697	0.22669		Cysteine and methionine metabolism	37	5	6.7114	0.023959	0.17867		Arginine and proline metabolism	40	9	19.699	1.3092e-07	0.34536
Pyruvate metabolism	21	4	7.6	0.007	0.23		Citrate cycle (TCA cycle)	20	8	7.9643	0.0065983	0.4333		Nitrogen metabolism	14	5	10.328	0.00076853	0		beta-Alanine metabolism	9	1	6.6203	0.023959	0		Cyanoamino acid metabolism	8	2	15.763	3.2917e-06	0
Galactose metabolism	26	6	7.4	0.007	0.11		Pyruvate metabolism	21	4	7.6255	0.0065983	0.23396		Arginine and proline metabolism	40	9	7.4221	0.0093672	0.34536		Lysine biosynthesis	15	2	6.3174	0.023959	0		Nitrogen metabolism	14	5	15.294	3.2917e-06	0
Alanine, aspartate and glutamate metabolism	20	9	7.1	0.007	0.98		Galactose metabolism	26	6	7.3555	0.0065983	0.10827		Alanine, aspartate and glutamate metabolism	20	9	6.8317	0.012679	0.975		Cyanoamino acid metabolism	8	2	6.1953	0.023959	0		Alanine, aspartate and glutamate metabolism	20	9	15.088	3.2917e-06	0.975
Starch and sucrose metabolism	30	5	6.9	0.007	0.25		Alanine, aspartate and glutamate metabolism	20	9	7.0703	0.0065983	0.975		Pyruvate metabolism	21	4	5.8649	0.026671	0.23396		Pantothenate and CoA biosynthesis	21	3	5.6875	0.027045	0		Inositol phosphate metabolism	15	1	14.145	5.9382e-06	0.13274
Cysteine and methionine metabolism	37	5	6.9	0.007	0.18		Starch and sucrose metabolism	30	5	6.8988	0.0065983	0.25105		Lysine biosynthesis	15	2	5.3157	0.031763	0		Glycine, serine and threonine metabolism	28	6	5.6686	0.027045	0.36		Aminoacyl-tRNA biosynthesis	66	12	14.092	5.9382e-06	0.17857
Pyrimidine metabolism	37	12	6.4	0.007	0.44		Cysteine and methionine metabolism	37	5	6.8626	0.0065983	0.17867		Pentose and glucuronate interconversions	26	2	5.1865	0.031763	0		Sulfur metabolism	13	2	5.4001	0.030324	0		Citrate cycle (TCA cycle)	20	8	13.924	6.0261e-06	0.4333
Glyoxylate and dicarboxylate metabolism	22	5	6.2	0.009	0.26		Nitrogen metabolism	14	5	6.7916	0.0065983	0		Aminoacyl-tRNA biosynthesis	66	12	5.1703	0.031763	0.17857		Purine metabolism	66	13	5.084	0.036395	0.22669		beta-Alanine metabolism	9	1	13.37	9.1704e-06	0
Glycine, serine and threonine metabolism	28	6	5.8	0.011	0.36		Lysine biosynthesis	15	2	6.4849	0.0074558	0		Glycine, serine and threonine metabolism	28	6	5.1024	0.031763	0.36		Pyruvate metabolism	21	4	4.1343	0.074738	0.23396		Glycine, serine and threonine metabolism	28	6	12.744	1.5246e-05	0.36
Purine metabolism	66	13	5.5	0.014	0.23		Pyrimidine metabolism	37	12	6.4463	0.0074558	0.43514		Phenylalanine, tyrosine and tryptophan biosynthesis	22	2	4.8557	0.03321	0		Nicotinate and nicotinamide metabolism	13	2	4.0637	0.074738	0.15315		Starch and sucrose metabolism	30	5	12.292	2.1573e-05	0.25105
Aminoacyl-tRNA biosynthesis	66	12	5.1	0.019	0.18		Glyoxylate and dicarboxylate metabolism	22	5	6.2098	0.0085868	0.26087		beta-Alanine metabolism	9	1	4.831	0.03321	0		Nitrogen metabolism	14	5	3.9918	0.074738	0		Galactose metabolism	26	6	11.778	3.2789e-05	0.10827
Butanoate metabolism	22	4	4.5	0.028	0.15		Sulfur metabolism	13	2	5.9247	0.010468	0		Cysteine and methionine metabolism	37	5	4.7701	0.03321	0.17867		Valine, leucine and isoleucine biosynthesis	26	5	3.959	0.074738	0.03645		Lysine biosynthesis	15	2	11.629	3.4858e-05	0
Histidine metabolism	19	2	4.3	0.03	0.1		Glycine, serine and threonine metabolism	28	6	5.7695	0.011285	0.36		D-Glutamine and D-glutamate metabolism	7	2	4.6334	0.033289	0.17241		Alanine, aspartate and glutamate metabolism	20	9	3.8718	0.075277	0.975		Glyoxylate and dicarboxylate metabolism	22	5	11.463	3.6513e-05	0.26087
Arginine and proline metabolism	40	9	4.3	0.03	0.35		Purine metabolism	66	13	5.4702	0.014135	0.22669		Cyanoamino acid metabolism	8	2	4.6136	0.033289	0		Methane metabolism	13	1	3.7647	0.077804	0.1		Histidine metabolism	19	2	11.429	3.6513e-05	0.09966
D-Glutamine and D-glutamate metabolism	7	2	3.8	0.04	0.17		Aminoacyl-tRNA biosynthesis	66	12	5.0979	0.019144	0.17857		Butanoate metabolism	22	4	4.4215	0.03765	0.14634		Arginine and proline metabolism	40	9	3.5121	0.093483	0.34536		Phenylalanine, tyrosine and tryptophan biosynthesis	22	2	11.154	4.4843e-05	0
Methane metabolism	13	1	3.6	0.045	0.1		Tyrosine metabolism	11	2	4.9753	0.020287	0		Nicotinate and nicotinamide metabolism	13	2	4.2384	0.042391	0.15315		Aminoacyl-tRNA biosynthesis	66	12	3.4317	0.094977	0.17857		Pantothenate and CoA biosynthesis	21	3	11.049	4.6702e-05	0
							Propanoate metabolism	21	1	4.8389	0.021885	0		Pantothenate and CoA biosynthesis	21	3	3.9215	0.05477	0		Glycolysis or Gluconeogenesis	30	4	3.3333	0.098627	0.08361		Purine metabolism	66	13	10.861	5.1171e-05	0.22669
Oxidative stress							Butanoate metabolism	22	4	4.5485	0.027634	0.14634		Novobiocin biosynthesis	3	1	3.5218	0.073087	0		Galactose metabolism	26	6	3.1878	0.10774	0.10827		Valine, leucine and isoleucine biosynthesis	26	5	10.84	5.1171e-05	0.03645
List of perturbed pathways	Total Compoundsa	Hitsb	-log(p)c	FDRd	Impacte		Amino sugar and nucleotide sugar metabolism	38	6	4.3373	0.029737	0.02748		Thiamine metabolism	21	1	3.5218	0.073087	0		Valine, leucine and isoleucine degradation	37	4	3.0519	0.11532	0		Nicotinate and nicotinamide metabolism	13	2	10.292	8.3897e-05	0.15315
Cysteine and methionine metabolism	37	5	6.7	0.02	0.18		Histidine metabolism	19	2	4.3357	0.029737	0.09966		Glutathione metabolism	17	2	3.3666	0.081089	0.30379		Fructose and mannose metabolism	19	2	3.0145	0.11532	0.06341		Methane metabolism	13	1	10.042	0.00010235	0.1
Glycine, serine and threonine metabolism	28	6	5.7	0.03	0.36		Arginine and proline metabolism	40	9	4.2669	0.029737	0.34536		Glyoxylate and dicarboxylate metabolism	22	5	3.2348	0.087555	0.26087		Starch and sucrose metabolism	30	5	2.5365	0.17713	0.25105		Novobiocin biosynthesis	3	1	9.7028	0.00012782	0
Purine metabolism	66	13	5.1	0.04	0.23		Cyanoamino acid metabolism	8	2	4.2193	0.029737	0		Pyrimidine metabolism	37	12	3.1907	0.087555	0.43514		D-Glutamine and D-glutamate metabolism	7	2	2.372	0.19931	0.17241		Thiamine metabolism	21	1	9.7028	0.00012782	0
							Glycolysis or Gluconeogenesis	30	4	4.2024	0.029737	0.08361		Histidine metabolism	19	2	3.1196	0.087555	0.09966		Inositol phosphate metabolism	15	1	2.2452	0.21642	0.13274		Pyrimidine metabolism	37	12	9.6796	0.00012782	0.43514
Iron deprivation stress							Phenylalanine metabolism	3	1	4.1875	0.029737	0		Glycolysis or Gluconeogenesis	30	4	3.0945	0.087555	0.08361		Glyoxylate and dicarboxylate metabolism	22	5	2.0397	0.24724	0.26087		Butanoate metabolism	22	4	9.3261	0.00017443	0.14634
List of perturbed pathways	Total Compoundsa	Hitsb	-log(p)c	FDRd	Impacte		D-Glutamine and D-glutamate metabolism	7	2	3.8435	0.040267	0.17241		Citrate cycle (TCA cycle)	20	8	3.0668	0.087555	0.4333		Streptomycin biosynthesis	10	2	1.9966	0.24724	0.02778		D-Glutamine and D-glutamate metabolism	7	2	9.2808	0.00017521	0.17241
Purine metabolism	66	13	11.4	0.00052	0.23		Valine, leucine and isoleucine degradation	37	4	3.7707	0.041641	0		Inositol phosphate metabolism	15	1	2.5326	0.14363	0.13274		Pyrimidine metabolism	37	12	1.9895	0.24724	0.43514		Valine, leucine and isoleucine degradation	37	4	9.0512	0.00021196	0
Arginine and proline metabolism	40	9	7.4	0.0094	0.35		Methane metabolism	13	1	3.6447	0.045486	0.1		Valine, leucine and isoleucine biosynthesis	26	5	2.2387	0.18253	0.03645		Citrate cycle (TCA cycle)	20	8	1.8692	0.26849	0.4333		Riboflavin metabolism	11	1	8.8137	0.00025881	0.24242
Alanine, aspartate and glutamate metabolism	20	9	6.8	0.013	0.98		Valine, leucine and isoleucine biosynthesis	26	5	3.4297	0.054382	0.03645		Pentose phosphate pathway	25	1	2.0971	0.18253	0		Butanoate metabolism	22	4	1.6866	0.3108	0.14634		Cysteine and methionine metabolism	37	5	8.6235	0.00030184	0.17867
Pyruvate metabolism	21	4	5.9	0.027	0.23		Pantothenate and CoA biosynthesis	21	3	3.2629	0.062037	0		D-Alanine metabolism	5	1	2.0971	0.18253	0		Pentose and glucuronate interconversions	26	2	1.5584	0.3411	0		Sulfur metabolism	13	2	8.1825	0.00045298	0
Aminoacyl-tRNA biosynthesis	66	12	5.2	0.032	0.18		Tryptophan metabolism	16	1	3.1583	0.066581	0		C5-Branched dibasic acid metabolism	7	1	2.0971	0.18253	0		Amino sugar and nucleotide sugar metabolism	38	6	1.3763	0.36292	0.02748		Pentose and glucuronate interconversions	26	2	7.9611	0.00054639	0
Glycine, serine and threonine metabolism	28	6	5.1	0.032	0.36		beta-Alanine metabolism	9	1	2.9386	0.080264	0		Terpenoid backbone biosynthesis	20	1	2.0971	0.18253	0		Pentose phosphate pathway	25	1	1.3374	0.36292	0		Tyrosine metabolism	11	2	7.1697	0.0011668	0
Cysteine and methionine metabolism	37	5	4.8	0.033	0.18		Benzoate degradation via CoA ligation	10	2	2.8542	0.084602	0		Fructose and mannose metabolism	19	2	2.0852	0.18253	0.06341		D-Alanine metabolism	5	1	1.3374	0.36292	0		Streptomycin biosynthesis	10	2	6.4821	0.0022481	0.02778
D-Glutamine and D-glutamate metabolism	7	2	4.6	0.033	0.17		Phenylalanine, tyrosine and tryptophan biosynthesis	22	2	2.4339	0.1249	0		Tryptophan metabolism	16	1	2.0392	0.18535	0		C5-Branched dibasic acid metabolism	7	1	1.3374	0.36292	0		Glycolysis or Gluconeogenesis	30	4	6.4248	0.0023086	0.08361
Butanoate metabolism	22	4	4.4	0.038	0.15		Inositol phosphate metabolism	15	1	2.0998	0.16931	0.13274		Amino sugar and nucleotide sugar metabolism	38	6	1.9262	0.2014	0.02748		Terpenoid backbone biosynthesis	20	1	1.3374	0.36292	0		Glutathione metabolism	17	2	6.125	0.0030237	0.30379
Nicotinate and nicotinamide metabolism	13	2	4.2	0.042	0.15		Pentose phosphate pathway	25	1	1.9379	0.17811	0		Tyrosine metabolism	11	2	1.7817	0.22607	0		Histidine metabolism	19	2	1.2627	0.37987	0.09966		Pyruvate metabolism	21	4	5.7614	0.0042254	0.23396
							D-Alanine metabolism	5	1	1.9379	0.17811	0		Valine, leucine and isoleucine degradation	37	4	1.727	0.23216	0		Taurine and hypotaurine metabolism	7	2	1.2085	0.38989	0		Fructose and mannose metabolism	19	2	5.3334	0.006303	0.06341
Niutrient starvation stress							C5-Branched dibasic acid metabolism	7	1	1.9379	0.17811	0		Taurine and hypotaurine metabolism	7	2	1.6546	0.24283	0		Phenylalanine metabolism	3	1	1.0219	0.45716	0		Tryptophan metabolism	16	1	4.6365	0.012311	0
List of perturbed pathways	Total Compoundsa	Hitsb	-log(p)c	FDRd	Impacte		Terpenoid backbone biosynthesis	20	1	1.9379	0.17811	0		Streptomycin biosynthesis	10	2	1.1128	0.40646	0.02778		Peptidoglycan biosynthesis	19	1	0.75071	0.58383	0.02484		Benzoate degradation via CoA ligation	10	2	4.6083	0.01233	0
Arginine and proline metabolism	40	9	19.7	1e-07	0.3		Nicotinate and nicotinamide metabolism	13	2	1.769	0.20548	0.15315		Sulfur metabolism	13	2	1.0481	0.4225	0		Novobiocin biosynthesis	3	1	0.40082	0.78698	0		Phenylalanine metabolism	3	1	4.2929	0.016469	0
Alanine, aspartate and glutamate metabolism	20	9	15.1	3e-06	1		Novobiocin biosynthesis	3	1	1.4881	0.25884	0		Galactose metabolism	26	6	0.96329	0.44842	0.10827		Thiamine metabolism	21	1	0.40082	0.78698	0		Amino sugar and nucleotide sugar metabolism	38	6	3.7301	0.028189	0.02748
Aminoacyl-tRNA biosynthesis	66	12	14.1	6e-06	0.2		Thiamine metabolism	21	1	1.4881	0.25884	0		Phenylalanine metabolism	3	1	0.90728	0.46269	0		Glutathione metabolism	17	2	0.32377	0.82928	0.30379		Pentose phosphate pathway	25	1	3.2057	0.043293	0
Inositol phosphate metabolism	15	1	14.1	6e-06	0.1		Streptomycin biosynthesis	10	2	1.2665	0.31536	0.02778		Propanoate metabolism	21	1	0.68902	0.5539	0		Propanoate metabolism	21	1	0.26712	0.85672	0		D-Alanine metabolism	5	1	3.2057	0.043293	0
Citrate cycle (TCA cycle)	20	8	13.9	6e-06	0.4		Pentose and glucuronate interconversions	26	2	1.1385	0.3501	0		Riboflavin metabolism	11	1	0.67972	0.5539	0.24242		Tyrosine metabolism	11	2	0.15902	0.89981	0		C5-Branched dibasic acid metabolism	7	1	3.2057	0.043293	0
Glycine, serine and threonine metabolism	28	6	12.7	2e-05	0.4		Taurine and hypotaurine metabolism	7	2	1.1047	0.35389	0		Starch and sucrose metabolism	30	5	0.44676	0.68331	0.25105		Riboflavin metabolism	11	1	0.1583	0.89981	0.24242		Terpenoid backbone biosynthesis	20	1	3.2057	0.043293	0
Starch and sucrose metabolism	30	5	12.3	2e-05	0.3		Glutathione metabolism	17	2	0.9201	0.41619	0.30379		Benzoate degradation via CoA ligation	10	2	0.41664	0.68856	0		Phenylalanine, tyrosine and tryptophan biosynthesis	22	2	0.14906	0.89981	0		Peptidoglycan biosynthesis	19	1	1.9957	0.14197	0.02484
Galactose metabolism	26	6	11.8	3e-05	0.1		Peptidoglycan biosynthesis	19	1	0.67752	0.51891	0.02484		Methane metabolism	13	1	0.20009	0.83646	0.1		Tryptophan metabolism	16	1	0.11191	0.91357	0		Taurine and hypotaurine metabolism	7	2	1.8386	0.1625	0
Glyoxylate and dicarboxylate metabolism	22	5	11.5	4e-05	0.3		Riboflavin metabolism	11	1	0.53624	0.58494	0.24242		Peptidoglycan biosynthesis	19	1	0.021737	0.9785	0.02484		Benzoate degradation via CoA ligation	10	2	0.073699	0.92895	0		Propanoate metabolism	21	1	1.1968	0.30216	0
Histidine metabolism	19	2	11.4	4e-05	0.1
Purine metabolism	66	13	10.9	5e-05	0.2		Note a Total number of metabolites onstituting the pathway b Number of matched metabolites c -log(p) is the negative natural log of the p-value for each pathway d False Discovery Rate corrected p-value e Pathway impact value from pathway topology analysis
Nicotinate and nicotinamide metabolism	13	2	10.3	8e-05	0.2
Methane metabolism	13	1	10	0.0001	0.1
Pyrimidine metabolism	37	12	9.7	0.0001	0.4
D-Glutamine and D-glutamate metabolism	7	2	9.3	0.0002	0.2
Butanoate metabolism	22	4	9.3	0.0002	0.1
Riboflavin metabolism	11	1	8.8	0.0003	0.2
Cysteine and methionine metabolism	37	5	8.6	0.0003	0.2
Glycolysis or Gluconeogenesis	30	4	6.4	0.002	0.1
Glutathione metabolism	17	2	6.1	0.003	0.3
Pyruvate metabolism	21	4	5.8	0.004	0.2
Fructose and mannose metabolism	19	2	5.3	0.006	0.1
Note a Total number of metabolites onstituting the pathway b Number of matched metabolites c -log(p) is the negative natural log of the p-value for each pathway d False Discovery Rate corrected p-value e Pathway impact value from pathway topology analysis

## Sheet: S7A
Table S7: Metabolic fluxes through reactions in the genome-scale metabolic model of Mycobacterium tuberculosis H37Rv under acidic stress obtained using FBA-M1. Refer main figure 4.
Reaction Id	Flux_control	Flux_stress	Foldchange (stress/ control)	Difference in flux (absolute)	Change in flux	Reaction Name	Reaction Description	Subsystem	Gene assoication
	mmoles/hr/gm dry wt
CYO1a	0	4.1	inf	4.1	ON	CYO1a	2.0 ficytc_c + 2.0 h_c + qh2_c --> 2.0 focytc_c + 2.0 h_e + q_c	Oxidative Phosphorylation	Rv2195 and Rv2196 and Rv2194
O2t	3.80783	3.86349	1.01462	0.0556592	up	o2 transport (diffusion)	o2_e <=> o2_c	Transport
FPRA	3.13	3.17048	1.01293	0.0404826	up	R01195	fdxrd_c + h_c + nadp_c --> fdxox_c + nadph_c	Cofactor and Prosthetic Group Biosynthesis	Rv3106 or Rv0886
ATPM	3.15	3.15	1	0	no change	ATP maintenance requirement	atp_c + h2o_c --> adp_c + h_c + pi_c
CYTBD2	6.67e-05	2.60601	39070.5	2.60594	up	CYTBD2	2.0 h_c + mql8_c + 0.5 o2_c --> h2o_c + 2.0 h_e + mqn8_c	Redox Metabolism	Rv1620c and Rv1621c and Rv1622c and Rv1623c
NADH10	0	2.61	inf	2.61	ON	NADH dehydrogenase (menaquinone-8 & 0 protons)	h_c + mqn8_c + nadh_c --> mql8_c + nad_c	Oxidative Phosphorylation	Rv0082 and Rv3145 and Rv3146 and Rv3147 and Rv3148 and Rv3149 and Rv3150 and Rv3151 and Rv3152 and Rv3153 and Rv3154 and Rv3155 and Rv3156 and Rv3157 and Rv3158
ACONT	1.6	1.61627	1.01017	0.0162673	up	Aconitase	cit_c <=> icit_c	Citric Acid Cycle	Rv1475c
ICDHy	1.59454	1.61309	1.01164	0.0185531	up		icit_c + nadp_c --> akg_c + co2_c + nadph_c	Citric Acid Cycle	Rv3339c or Rv0066c
CYTBD	7.60767	1.0083	0.132537	6.59937	down	cytochrome oxidase bd (ubiquinol-8: 2 protons)	2.0 h_c + 0.5 o2_c + q8h2_c --> h2o_c + 2.0 h_e + q8_c	Redox Metabolism	(Rv1622c and Rv1620c) or (Rv1622c and Rv1621c)
CITabc	1	1	1	0	no change	citrate transport via ABC system	atp_c + cit_e + h2o_c --> adp_c + cit_c + h_c + pi_c	Transport
GLYK	0.999478	0.999478	1	0	no change	glycerol kinase	atp_c + glyc_c --> adp_c + glyc3p_c + h_c	Alternate Carbon Metabolism	Rv3696c
GLPD2	0.995	0.995429	1.00043	0.000428981	up	MNXR49865	glyc3p_c + q8_c --> dhap_c + q8h2_c	Glycerophospholipid metabolism	Rv3302c or Rv2249c
PDH	0.929877	0.94843	1.01995	0.0185531	up	Pyruvate dehydrogenase	coa_c + nad_c + pyr_c --> accoa_c + co2_c + nadh_c	Glycolysis/Gluconeogenesis	Rv2241 and Rv2215 and (Rv0462 or Rv0843)
TPI	0.926653	0.926653	1	0	no change	triose-phosphate isomerase	dhap_c <=> g3p_c	Glycolysis/Gluconeogenesis	Rv1438
ASNt2r	0.864156	0.901262	1.04294	0.0371061	up	L asparagine reversible transport via proton symport	asn__L_e + h_e <=> asn__L_c + h_c	Transport	Rv2127 or Rv0346c
ASNN	0.862169	0.899275	1.04304	0.0371061	up	L-asparaginase	asn__L_c + h2o_c --> asp__L_c + nh4_c	Alanine, Aspartate, and Glutamate Metabolism	Rv1538c
GAPD	0.830393	0.830393	1	0	no change	glyceraldehyde-3-phosphate dehydrogenase	g3p_c + nad_c + pi_c <=> 13dpg_c + h_c + nadh_c	Glycolysis/Gluconeogenesis	Rv1436
ASPTA	0.828	0.825824	0.997372	0.00217572	down	aspartate transaminase	akg_c + asp__L_c <=> glu__L_c + oaa_c	Alanine, Aspartate, and Glutamate Metabolism	Rv0337c
ENO	0.809	0.809375	1.00046	0.000374776	up	enolase	2pg_c <=> h2o_c + pep_c	Glycolysis/Gluconeogenesis	Rv1023
PYK	0.803	0.803214	1.00027	0.000214152	up	pyruvate kinase	adp_c + h_c + pep_c --> atp_c + pyr_c	Glycolysis/Gluconeogenesis	Rv1617
GLUDx	0.744	0.741657	0.99685	0.00234332	down		glu__L_c + h2o_c + nad_c <=> akg_c + h_c + nadh_c + nh4_c	Alanine, Aspartate, and Glutamate Metabolism	Rv2476c
CS	0.597714	0.616267	1.03104	0.0185531	up	citrate synthase	accoa_c + h2o_c + oaa_c --> cit_c + coa_c + h_c	Citric Acid Cycle	Rv0896 or Rv0889c
HCO3E	0.308	0.308	1	0	no change	HCO3 equilibration reaction	co2_c + h2o_c <=> h_c + hco3_c	Miscellaneous	Rv3588c or Rv1284 or Rv3273
ACCOAC	0.280277	0.280277	1	0	no change	Acetyl-CoA carboxylase	accoa_c + atp_c + hco3_c <=> adp_c + h_c + malcoa_c + pi_c	Pyruvate Metabolism	Rv3285 and Rv2247
ME1	0.223586	0.242139	1.08298	0.0185531	up	malic enzyme (NAD)	mal__L_c + nad_c --> co2_c + nadh_c + pyr_c	Pyruvate Metabolism	Rv2332
PPA	0.145	0.135	0.931034	0.01	down	inorganic diphosphatase	h2o_c + ppi_c --> h_c + 2.0 pi_c	Oxidative Phosphorylation	Rv3628
FBP	0.0676	0.067576	0.999644	2.40411e-05	down	Fructose-bisphosphatase	fdp_c + h2o_c --> f6p_c + pi_c	Glycolysis/Gluconeogenesis	Rv1099c or Rv2131c
INSK	0.0101	0.059095	5.85099	0.048995	up	Insosine kinase	atp_c + ins_c --> adp_c + h_c + imp_c	Nucleotide Salvage Pathway
ADA	0.0110373	0.05	4.53011	0.0389627	up	Adenosine deaminase	adn_c + h2o_c + h_c --> ins_c + nh4_c	Purine and Pyrimidine Biosynthesis	Rv3313c
GLNS	0.0486	0.0486	1	0	no change	glutamine synthetase	atp_c + glu__L_c + nh4_c --> adp_c + gln__L_c + h_c + pi_c	Alanine, Aspartate, and Glutamate Metabolism	Rv2220 or Rv2222c or Rv1878 or Rv2860c
NTD7	0.00655	0.0455151	6.94886	0.0389651	up	5'-nucleotidase (AMP)	amp_c + h2o_c --> adn_c + pi_c	Nucleotide Salvage Pathway
ADK1	0.0423116	0.0423116	1	0	no change	adenylate kinase	amp_c + atp_c <=> 2.0 adp_c	Purine and Pyrimidine Biosynthesis	Rv0733
biomass	0.04166	0.04166	1	0	no change		0.2352 14glucan_c + 0.001681 Ac1PIM1_c + 0.001488 Ac1PIM2_c + 0.001335 Ac1PIM3_c + 0.001211 Ac1PIM4_c + 0.001274 Ac2PIM2_c + 0.001573 PIM3_c + 0.001403 PIM4_c + 0.001266 PIM5_c + 0.001154 PIM6_c + 0.23018 acgam1p_c + 0.40596 ala__L_c + 0.0347 amet_c + 0.000731 arabinanagalfragund_c + 0.015676 arach_c + 0.12042 arg__L_c + 0.047699 asn__L_c + 0.12031 asp__L_c + 60.0 atp_c + 0.0295 c78mycolatepp_c +…	Exchange
NDPK1	0.00219548	0.0411582	18.7468	0.0389627	up	nucleoside-diphosphate kinase (ATP:GDP)	atp_c + gdp_c <=> adp_c + gtp_c	Purine and Pyrimidine Biosynthesis	Rv2445c
ADSS	0	0.0389627	inf	0.0389627	ON	adenylosuccinate synthase	asp__L_c + gtp_c + imp_c --> dcamp_c + gdp_c + 2.0 h_c + pi_c	Purine and Pyrimidine Biosynthesis	Rv0357c
ADSL1r	0	0.0389627	inf	0.0389627	ON	adenylsuccinate lyase	dcamp_c <=> amp_c + fum_c	Purine and Pyrimidine Biosynthesis	Rv0777
FUM	-0.00638	0.0325825	-5.10697	0.0389625	change in direction	fumarase	fum_c + h2o_c <=> mal__L_c	Citric Acid Cycle	Rv1098c
FAS80_L	0.030603	0.030603	1	0	no change	Fatty acid synthase n C80 lumped reaction	accoa_c + 8.0 h_c + 3.0 malcoa_c + 6.0 nadph_c --> 3.0 co2_c + 4.0 coa_c + 2.0 h2o_c + 6.0 nadp_c + octa_c	Fatty Acid Metabolism	Rv1350 and Rv2524c and Rv1484 and Rv2947c
MCOATA	0.0303296	0.0303296	1	0	no change	Malonyl-CoA-ACP transacylase	ACP_c + malcoa_c <=> coa_c + malACP_c	Fatty Acid Metabolism	Rv2243
NDPK2	0.0189	0.0287306	1.52014	0.00983061	up	nucleoside-diphosphate kinase (ATP:UDP)	atp_c + udp_c <=> adp_c + utp_c	Purine and Pyrimidine Biosynthesis	Rv2445c
ACLS	0.0264166	0.0264166	1	0	no change	acetolactate synthase	h_c + 2.0 pyr_c --> alac__S_c + co2_c	Valine, Leucine, and Isoleucine Metabolism	(Rv3002c and Rv3003c) or Rv1820 or Rv3509c
DHAD1	0.0264	0.0264166	1.00063	1.65776e-05	up	dihydroxy-acid dehydratase (2,3-dihydroxy-3-methylbutanoate)	23dhmb_c --> 3mob_c + h2o_c	Valine, Leucine, and Isoleucine Metabolism	Rv0189c
KARA1i	0.0264	0.0264166	1.00063	1.65776e-05	up	acetohydroxy acid isomeroreductase	alac__S_c + h_c + nadph_c --> 23dhmb_c + nadp_c	Valine, Leucine, and Isoleucine Metabolism	Rv3001c
FAS100	0.0240512	0.0240512	1	0	no change	Fatty acid synthase n C100	3.0 h_c + malcoa_c + 2.0 nadph_c + octa_c --> co2_c + coa_c + dca_c + h2o_c + 2.0 nadp_c	Fatty Acid Metabolism	Rv1350 and Rv2524c and Rv1484 and Rv2947c
FAS120	0.0240512	0.0240512	1	0	no change	Fatty acid synthase n C120	dca_c + 3.0 h_c + malcoa_c + 2.0 nadph_c --> co2_c + coa_c + ddca_c + h2o_c + 2.0 nadp_c	Fatty Acid Metabolism	Rv1350 and Rv2524c and Rv1484 and Rv2947c
FAS140	0.0240512	0.0240512	1	0	no change	Fatty acid synthase n C140	ddca_c + 3.0 h_c + malcoa_c + 2.0 nadph_c --> co2_c + coa_c + h2o_c + 2.0 nadp_c + ttdca_c	Fatty Acid Metabolism	Rv0533c or (Rv1350 and Rv2524c and Rv1484 and Rv2947c)
SULabc	0.0222757	0.0222757	1	0	no change	sulfate transport via ABC system	atp_c + h2o_c + so4_e --> adp_c + h_c + pi_c + so4_c	Transport	Rv2397c and Rv2398c and Rv2399c and Rv2400c and Rv1739c
SADT	0.0223	0.0222757	0.998908	2.43497e-05	down	sulfate adenylyltransferase	atp_c + h_c + so4_c --> aps_c + ppi_c	Purine and Pyrimidine Biosynthesis	Rv1285 and Rv1286
PGCD	0.021	0.0210179	1.00085	1.79482e-05	up	phosphoglycerate dehydrogenase	3pg_c + nad_c --> 3php_c + h_c + nadh_c	Glycolysis/Gluconeogenesis	Rv2996c and Rv0728c
PSERT	0.021	0.021	1	0	no change	phosphoserine transaminase	3php_c + glu__L_c --> akg_c + pser__L_c	Glycolysis/Gluconeogenesis	Rv0884c
FAS160	0.0208038	0.0208038	1	0	no change	Fatty acid synthase n C160	3.0 h_c + malcoa_c + 2.0 nadph_c + ttdca_c --> co2_c + coa_c + h2o_c + hdca_c + 2.0 nadp_c	Fatty Acid Metabolism	Rv1350 and Rv2524c and Rv1484 and Rv2947c
DXPS	0.0198	0.0198431	1.00218	4.30746e-05	up	1-deoxy-D-xylulose 5-phosphate synthase	g3p_c + h_c + pyr_c --> co2_c + dxyl5p_c	Polyprenyl Metabolism	Rv3379c or Rv2682c
MEPCT	0.0198097	0.0198097	1	0	no change	2-C-methyl-D-erythritol 4-phosphate cytidylyltransferase	2me4p_c + ctp_c + h_c --> 4c2me_c + ppi_c	Polyprenyl Metabolism	Rv3582c
MECDPS	0.0198	0.0198097	1.00049	9.7466e-06	up	2-C-methyl-D-erythritol 2,4-cyclodiphosphate synthase	2p4c2me_c --> 2mecdp_c + cmp_c	Polyprenyl Metabolism	Rv3581c
MECDPDH	0.0198	0.0198097	1.00049	9.7466e-06	up	MECDPDH	2mecdp_c + h_c --> h2mb4p_c + h2o_c	Polyprenyl Metabolism
DXPRIi	0.0198097	0.0198097	1	0	no change	1-deoxy-D-xylulose reductoisomerase	dxyl5p_c + h_c + nadph_c --> 2me4p_c + nadp_c	Polyprenyl Metabolism	Rv2870c
CDPMEK	0.0198097	0.0198097	1	0	no change	4-(cytidine 5'-diphospho)-2-C-methyl-D-erythritol kinase	4c2me_c + atp_c --> 2p4c2me_c + adp_c + h_c	Polyprenyl Metabolism	Rv1011
PRPPS	0.0192919	0.0192919	1	0	no change	phosphoribosylpyrophosphate synthetase	atp_c + r5p_c <=> amp_c + h_c + prpp_c	Pentose Phosphate Pathway	Rv1017c
PSP_L	0.0186392	0.0186392	1	0	no change	phosphoserine phosphatase (L-serine)	h2o_c + pser__L_c --> pi_c + ser__L_c	Glycolysis/Gluconeogenesis	Rv0018c and Rv3042c and Rv0505c
IPDPS	0.0178263	0.0178263	1	0	no change	1-hydroxy-2-methyl-2-(E)-butenyl 4-diphosphate reductase (ipdp)	h2mb4p_c + h_c + nadh_c --> h2o_c + ipdp_c + nad_c	Polyprenyl Metabolism	Rv3382c
AP4A1	0.0177	0.0177	1	0	no change	Unknown	aps_c --> ap4a_c		Rv2613
CBPS	0.0169	0.0168873	0.999246	1.27374e-05	down	carbamoyl-phosphate synthase (glutamine-hydrolysing)	2.0 atp_c + gln__L_c + h2o_c + hco3_c --> 2.0 adp_c + cbp_c + glu__L_c + 2.0 h_c + pi_c	Purine and Pyrimidine Biosynthesis	Rv1383 and Rv1384
UMPK	0.0146374	0.0146374	1	0	no change	UMP kinase	atp_c + ump_c <=> adp_c + udp_c	Purine and Pyrimidine Biosynthesis	Rv1712 and Rv2883c
G1PACT	0.0137545	0.0137545	1	0	no change	glucosamine-1-phosphate N-acetyltransferase	accoa_c + gam1p_c --> acgam1p_c + coa_c + h_c	Alternate Carbon Metabolism
GF6PTAr	0.0138	0.0137545	0.996706	4.54511e-05	down		f6p_c + gln__L_c <=> gam6p_c + glu__L_c	Alanine, Aspartate, and Glutamate Metabolism	Rv3436c
IMPD	0.0131583	0.0131583	1	0	no change	IMP dehydrogenase	h2o_c + imp_c + nad_c --> h_c + nadh_c + xmp_c	Purine and Pyrimidine Biosynthesis	Rv3411c and Rv3410c and Rv1843c
GMPS2	0.0131583	0.0131583	1	0	no change	GMP synthase	atp_c + gln__L_c + h2o_c + xmp_c --> amp_c + glu__L_c + gmp_c + 2.0 h_c + ppi_c	Purine and Pyrimidine Biosynthesis	Rv3396c
DHORD2	0.0128706	0.0128706	1	0	no change	Dihydoorotic acid dehydrogenase (quinone8)	dhor__S_c + q8_c --> orot_c + q8h2_c	Purine and Pyrimidine Biosynthesis	Rv2139
ASPCT	0.0128706	0.0128706	1	0	no change	aspartate carbamoyltransferase	asp__L_c + cbp_c --> cbasp_c + h_c + pi_c	Purine and Pyrimidine Biosynthesis	Rv1380
OMPDC	0.0128706	0.0128706	1	0	no change	orotidine-5'-phosphate decarboxylase	h_c + orot5p_c --> co2_c + ump_c	Purine and Pyrimidine Biosynthesis	Rv1385
GALUi	0.00243765	0.0122361	5.01962	0.00979843	up	UTP-glucose-1-phosphate uridylyltransferase (irreversible)	g1p_c + h_c + utp_c --> ppi_c + udpg_c	Alternate Carbon Metabolism	Rv0993
CTPS1	0.0119627	0.0119627	1	0	no change	CTP synthase (NH3)	atp_c + nh4_c + utp_c --> adp_c + ctp_c + 2.0 h_c + pi_c	Purine and Pyrimidine Biosynthesis	Rv1699
ASPK	0.0115725	0.0115725	1	0	no change	aspartate kinase	asp__L_c + atp_c <=> 4pasp_c + adp_c	Glycolysis/Gluconeogenesis	Rv3709c
TRE6PS	0.00152405	0.0113225	7.42922	0.00979843	up	Alpha,alpha-trehalose-phosphate synthase (UDP-forming)	g6p_c + udpg_c --> h_c + tre6p_c + udp_c	Membrane Metabolism	Rv3490
CYTK1	0.0112962	0.0112962	1	0	no change	cytidylate kinase (CMP)	atp_c + cmp_c <=> adp_c + cdp_c	Purine and Pyrimidine Biosynthesis	Rv1712
TRE6PP	0.00125363	0.0110521	8.81603	0.00979843	up	trehalose-phosphatase	h2o_c + tre6p_c --> pi_c + tre_c	Membrane Metabolism	Rv2006 or Rv3372
FADE233	0.0104969	0.0104969	1	0	no change	R02661	fad_c + ibcoa_c --> 2mp2coa_c + fadh2_c	Lipid metabolism	Rv3140
MMSAD1	0.0104969	0.0104969	1	0	no change	MMSAD1	2mop_c + coa_c + nad_c --> co2_c + nadh_c + ppcoa_c	Alternate Carbon Metabolism	Rv0753c
ECOAH12	0.0104969	0.0104969	1	0	no change	3-hydroxyacyl-CoA dehydratase (3-hydroxyisobutyryl-CoA) (mitochondria)	2mp2coa_c + h2o_c --> 3hibutcoa_c	Valine, Leucine, and Isoleucine Metabolism	Rv1070c or Rv0905 or Rv2486 or Rv1472 or Rv3774
3HIBD	0.0105	0.0104969	0.999709	3.05478e-06	down		3hmp_c + nad_c --> 2mop_c + h_c + nadh_c	Alternate Carbon Metabolism	Rv0751c
PPCOAC	0.0105	0.0104969	0.999709	3.05478e-06	down	Propionyl-CoA carboxylase	atp_c + hco3_c + ppcoa_c --> adp_c + h_c + mmcoa__S_c + pi_c	Propanoate metabolism	Rv3285 and Rv3280 and Rv3281
BKDC	0.0105	0.0104969	0.999709	3.05478e-06	down	BKDC	2mpdhl_c + coa_c + h_c <=> dhlam_c + ibcoa_c	Lipid metabolism	Rv2495c
PDHc	0.0105	0.0105	1	0	no change		dhlam_c + nad_c --> h_c + lpam_c + nadh_c	Citric Acid Cycle	Rv0462 or Rv0843
BKDA2	0.0104969	0.0104969	1	0	no change	BKDA2	3mob_c + lpam_c --> 2mpdhl_c + co2_c	Lipid metabolism	Rv2497c and Rv2496c
3HBCOAHL	0.0105	0.0104969	0.999709	3.05478e-06	down	3-hydroxyisobutyryl-CoA hydrolase	3hibutcoa_c + h2o_c --> 3hmp_c + coa_c + h_c	Valine, Leucine, and Isoleucine Metabolism	Rv1071c
NDPK3	0.0104879	0.0104879	1	0	no change	nucleoside-diphosphate kinase (ATP:CDP)	atp_c + cdp_c <=> adp_c + ctp_c	Purine and Pyrimidine Biosynthesis	Rv2445c
FRD	0.010397	0.010397	1	0	no change	FRD	fadh2_c + fum_c --> fad_c + succ_c	Citric Acid Cycle	(Rv3318 and Rv3319 and Rv3316 and Rv3317) or (Rv1552 and Rv1553 and Rv1554 and Rv1555)
NTD11	0	0.01	inf	0.01	ON	5'-nucleotidase (IMP)	h2o_c + imp_c --> ins_c + pi_c	Nucleotide Salvage Pathway
MAK	0	0.01	inf	0.01	ON	RXN-12960	atp_c + malt_c <=> adp_c + h_c + malt1p_c	Others	Rv0127
MTI	0	0.01	inf	0.01	ON	maltose trehalose isomerase	tre_c <=> malt_c	Alternate Carbon Metabolism	Rv0126
GLGE	0	0.01	inf	0.01	ON	GLGE	malt1p_c --> 2.0 14glucan_c + pi_c	Starch and sucrose metabolism	Rv1327c
GLGB	0.0098	0.0098	1	0	no change	MNXR80417	14glucan_c --> glycogen_c	Starch and sucrose metabolism	Rv1326c and Rv3031
GHMT2	0.00977986	0.00977986	1	0	no change		ser__L_c + thf_c --> gly_c + h2o_c + mlthf_c	Glycolysis/Gluconeogenesis	Rv1093 or Rv0070c
HSDy	0.00921	0.00920763	0.999743	2.3702e-06	down	homoserine dehydrogenase (NADPH)	hom__L_c + nadp_c <-- aspsa_c + h_c + nadph_c	Glycolysis/Gluconeogenesis	Rv1294
FAS180	0.00915	0.00915	1	0	no change	Fatty acid synthase n C180	3.0 h_c + hdca_c + malcoa_c + 2.0 nadph_c --> co2_c + coa_c + h2o_c + 2.0 nadp_c + ocdca_c	Fatty Acid Metabolism	Rv1350 and Rv2524c and Rv1484 and Rv2947c
IPMD	0.00752822	0.00752822	1	0	no change	3-isopropylmalate dehydrogenase	3c2hmp_c + nad_c --> 3c4mop_c + h_c + nadh_c	Valine, Leucine, and Isoleucine Metabolism	Rv2995c
IPPS	0.00753	0.00753	1	0	no change	2-isopropylmalate synthase	3mob_c + accoa_c + h2o_c --> 3c3hmp_c + coa_c + h_c	Valine, Leucine, and Isoleucine Metabolism	Rv3710
OMCDC	0.00753	0.00753	1	0	no change	2-Oxo-4-methyl-3-carboxypentanoate decarboxylation	3c4mop_c + h_c --> 4mop_c + co2_c	Valine, Leucine, and Isoleucine Metabolism
TRDR	0.00688961	0.00688961	1	0	no change	thioredoxin reductase (NADPH)	h_c + nadph_c + trdox_c --> nadp_c + trdrd_c	Purine and Pyrimidine Biosynthesis	Rv3913
FASm180	0.00655	0.00655174	1.00027	1.74322e-06	up	FASm180	15.0 h_c + 4.0 malcoa_c + mmcoa__S_c + 10.0 nadph_c + octa_c --> 5.0 co2_c + 5.0 coa_c + 5.0 h2o_c + mocdca_c + 10.0 nadp_c	Fatty Acid Metabolism	Rv1663 or Rv1662
MTHFR2	0.00638403	0.00638403	1	0	no change	5,10-methylenetetrahydrofolate reductase (NADH)	2.0 h_c + mlthf_c + nadh_c --> 5mthf_c + nad_c	Folate Metabolism
METS	0.00638	0.00638	1	0	no change	methionine synthase	5mthf_c + hcys__L_c --> h_c + met__L_c + thf_c	Cysteine and methionine metabolism	Rv2124c and Rv1133c
FAS260	0.00635765	0.00635765	1	0	no change	Fatty acid synthase n C260	3.0 h_c + malcoa_c + 2.0 nadph_c + ttc_c --> co2_c + coa_c + h2o_c + hexc_c + 2.0 nadp_c	Fatty Acid Metabolism	Rv1350 and Rv2524c and Rv1484 and Rv2947c
FAS240_L	0.00636	0.00636	1	0	no change	Fatty acid synthase n C240 lumped reaction	9.0 h_c + 3.0 malcoa_c + 6.0 nadph_c + ocdca_c --> 3.0 co2_c + 3.0 coa_c + 3.0 h2o_c + 6.0 nadp_c + ttc_c	Fatty Acid Metabolism	Rv1350 and Rv2524c and Rv1484 and Rv2947c
METAT	0.00593055	0.00593055	1	0	no change	methionine adenosyltransferase	atp_c + h2o_c + met__L_c --> amet_c + pi_c + ppi_c	Cysteine and methionine metabolism	Rv1392
HSK	0.00465	0.00465368	1.00079	3.6786e-06	up	homoserine kinase	atp_c + hom__L_c --> adp_c + h_c + phom_c	Glycolysis/Gluconeogenesis	Rv1296
THRS	0.00465	0.00465368	1.00079	3.6786e-06	up	threonine synthase	h2o_c + phom_c --> pi_c + thr__L_c	Glycolysis/Gluconeogenesis	Rv1295
HSST	0.00455	0.00455395	1.00087	3.9512e-06	up	homoserine O-succinyltransferase	hom__L_c + succoa_c --> coa_c + suchms_c	Other Amino Acid Metabolism
APSR	0.00455	0.00455	1	0	no change	APS Reductase	aps_c + trdrd_c --> amp_c + 2.0 h_c + so3_c + trdox_c	Sulfur metabolism	Rv2392
AHC	0.00448495	0.00448495	1	0	no change		ahcys_c + h2o_c <=> adn_c + hcys__L_c	Cysteine and methionine metabolism	Rv3248c
FDH	0.00442013	0.00442013	1	0	no change	formate dehydrogenase	for_c + nad_c --> co2_c + nadh_c	Other Amino Acid Metabolism	(Rv2899c and Rv2900c) or Rv0087
UAGDP	0.00417	0.00416525	0.998861	4.74988e-06	down	UDP-N-acetylglucosamine diphosphorylase	acgam1p_c + h_c + utp_c --> ppi_c + uacgam_c	Alternate Carbon Metabolism	Rv1018c
OCBT	0.0040167	0.0040167	1	0	no change	ornithine carbamoyltransferase	cbp_c + orn_c <=> citr__L_c + h_c + pi_c	Arginine and Proline Metabolism	Rv1656
ACGK	0.0040167	0.0040167	1	0	no change	acetylglutamate kinase	acglu_c + atp_c --> acg5p_c + adp_c	Arginine and Proline Metabolism	Rv1654
ARGSS	0.00402	0.0040167	0.999178	3.3028e-06	down	argininosuccinate synthase	asp__L_c + atp_c + citr__L_c --> amp_c + argsuc_c + h_c + ppi_c	Alanine, Aspartate, and Glutamate Metabolism	Rv1658
ARGSL	0.00402	0.00402	1	0	no change	argininosuccinate lyase	argsuc_c --> arg__L_c + fum_c	Alanine, Aspartate, and Glutamate Metabolism	Rv1659
ORNTAC	0.0040167	0.0040167	1	0	no change	Ornithine transacetylase	acorn_c + glu__L_c <=> acglu_c + orn_c	Arginine and Proline Metabolism	Rv1653
MN6PP	0.00396041	0.00396041	1	0	no change	Mannose 6-phosphate phosphatase	h2o_c + man6p_c --> man_c + pi_c	Alternate Carbon Metabolism
P5CR	0.00375033	0.00375033	1	0	no change	pyrroline-5-carboxylate reductase	1pyr5c_c + 2.0 h_c + nadph_c --> nadp_c + pro__L_c	Arginine and Proline Metabolism	Rv0500
G5SADs	0.00375033	0.00375033	1	0	no change	L-glutamate 5-semialdehyde dehydratase (spontaneous)	glu5sa_c --> 1pyr5c_c + h2o_c + h_c	Arginine and Proline Metabolism
GLU5K	0.00375	0.00375033	1.00009	3.298e-07	up	glutamate 5-kinase	atp_c + glu__L_c --> adp_c + glu5p_c	Urea Cycle	Rv2439c
G5SD	0.00375	0.00375033	1.00009	3.298e-07	up	glutamate-5-semialdehyde dehydrogenase	glu5p_c + h_c + nadph_c --> glu5sa_c + nadp_c + pi_c	Urea Cycle	Rv2427c
ALAR	0.00347269	0.00347269	1	0	no change	alanine racemase	ala__L_c <=> ala__D_c	Arabinogalactan biosynthesis	Rv3423c
PYDXNK	0.00324331	0.00324331	1	0	no change	pyridoxine kinase	glx_c + h_c + nadh_c + nh4_c --> gly_c + h2o_c + nad_c	Glyoxylate Metabolism
ICL	0.00317665	0.00317665	1	0	no change	Isocitrate lyase	icit_c --> glx_c + succ_c	Glyoxylate Metabolism	Rv0467 or (Rv1915 and Rv1916)
GK1	0.00301	0.00300785	0.999286	2.148e-06	down	guanylate kinase (GMP:ATP)	atp_c + gmp_c <=> adp_c + gdp_c	Purine and Pyrimidine Biosynthesis	Rv1389
UDCPDP	0.00299577	0.00299577	1	0	no change	Undecaprenyl-diphosphatase	h2o_c + udcpdp_c --> h_c + pi_c + udcpp_c	Cofactor and Prosthetic Group Biosynthesis	Rv2136c
DB4PS	0.00292	0.00292453	1.00155	4.532e-06	up	3,4-Dihydroxy-2-butanone-4-phosphate synthase	ru5p__D_c --> db4p_c + for_c + h_c	Cofactor and Prosthetic Group Biosynthesis	Rv1940
RBFSa	0.00292453	0.00292453	1	0	no change	riboflavin synthase	4r5au_c + db4p_c --> dmlz_c + 2.0 h2o_c + pi_c	Riboflavin Metabolism	Rv1416
MAN1PT2	0.00288	0.0028845	1.00156	4.49674e-06	up	mannose-1-phosphate guanylyltransferase (GDP)	gdp_c + h_c + man1p_c --> gdpmann_c + pi_c	Fructose and mannose metabolism	Rv3264c
FAS161	0.00273952	0.00273952	1	0	no change	Fatty acid synthase n C161	4.0 h_c + malcoa_c + 3.0 nadph_c + o2_c + ttdca_c --> co2_c + coa_c + 3.0 h2o_c + hdcea_c + 3.0 nadp_c	Fatty Acid Metabolism	Rv1350 and Rv2524c and Rv1484 and Rv2947c
KARA2i	0.00265487	0.00265487	1	0	no change		2ahbut_c + h_c + nadph_c --> 23dhmp_c + nadp_c	Valine, Leucine, and Isoleucine Metabolism	Rv3001c
ACHBS	0.00265487	0.00265487	1	0	no change	2-aceto-2-hydroxybutanoate synthase	2obut_c + h_c + pyr_c --> 2ahbut_c + co2_c	Valine, Leucine, and Isoleucine Metabolism	Rv3003c or (Rv3470c and Rv3002c)
SHSL4r	0.00265487	0.00265487	1	0	no change	O-succinylhomoserine lyase (elimination), reversible	h2o_c + suchms_c <=> 2obut_c + h_c + nh4_c + succ_c	Cysteine and methionine metabolism	Rv1079
DHAD2	0.00265	0.00265487	1.00184	4.87346e-06	up	Dihydroxy-acid dehydratase (2,3-dihydroxy-3-methylpentanoate)	23dhmp_c --> 3mop_c + h2o_c	Valine, Leucine, and Isoleucine Metabolism	Rv0189c
AACPS10	0.00256	0.00256063	1.00025	6.319e-07	up	AACPS10	ACP_c + atp_c + mocdca_c --> amp_c + mstrACP_c + ppi_c	Fatty Acid Metabolism
CYST_II	0.00238	0.00237879	0.99949	1.214e-06	down		h2s_c + pser__L_c --> cys__L_c + pi_c	Cysteine and methionine metabolism	Rv0848
THDPS	0.00236484	0.00236484	1	0	no change	tetrahydrodipicolinate succinylase	h2o_c + succoa_c + thdp_c --> coa_c + sl2a6o_c	Threonine and Lysine Metabolism	Rv1201c
DHDPS	0.00236484	0.00236484	1	0	no change	dihydrodipicolinate synthase	aspsa_c + pyr_c --> 23dhdp_c + 2.0 h2o_c + h_c	Threonine and Lysine Metabolism	Rv2753c
SDPDS	0.00236	0.00236484	1.00205	4.83654e-06	up	succinyl-diaminopimelate desuccinylase	h2o_c + sl26da_c --> 26dap__LL_c + succ_c	Threonine and Lysine Metabolism	Rv1202
DHDPRy	0.00236484	0.00236484	1	0	no change	dihydrodipicolinate reductase (NADPH)	23dhdp_c + h_c + nadph_c --> nadp_c + thdp_c	Threonine and Lysine Metabolism	Rv2773c
DAPE	0.00236484	0.00236484	1	0	no change	diaminopimelate epimerase	26dap__LL_c <=> 26dap__M_c	Threonine and Lysine Metabolism	Rv2726c
DAPDC	0.00228	0.00228306	1.00134	3.05796e-06	up	diaminopimelate decarboxylase	26dap__M_c + h_c --> co2_c + lys__L_c	Threonine and Lysine Metabolism	Rv1293
PIabc	0.00226	0.00226126	1.00056	1.26314e-06	up	phosphate transport via ABC system	atp_c + h2o_c + pi_e --> adp_c + h_c + 2.0 pi_c	Transport	(Rv0934 and Rv0936 and Rv0935 and Rv0933) or (Rv0932c and Rv0930 and Rv0929 and Rv0933) or (Rv0928 and Rv0930 and Rv0933) or Rv0545c or Rv2281 or Rv0820 or (Rv0935 and Rv0930 and Rv0933 and Rv0936 and Rv0929)
DCPT	0.00216	0.00216	1	0	no change	phosphoribose transferase (undecaprenyl phosphate)	decd__tb_c + prpp_c --> decdpr__tb_c + ppi_c	Arabinogalactan biosynthesis	Rv3806c
DCPE	0.00216	0.00216	1	0	no change	decaprenylphosphoryl ribose, arabinofuranose isomerization	decdr__tb_c <=> decda__tb_c	Arabinogalactan biosynthesis	Rv3790 and Rv3791
DCPDPP	0.00216	0.00216	1	0	no change	DCPDPP	decdpr__tb_c + h2o_c --> decdr__tb_c + pi_c	Arabinogalactan biosynthesis	Rv3807c
MTHFC	0.00215	0.00215437	1.00203	4.37022e-06	up	methenyltetrahydrofolate cyclohydrolase	h2o_c + methf_c <=> 10fthf_c + h_c	Folate Metabolism	Rv3356c
MTHFD	0.00215437	0.00215437	1	0	no change	methylenetetrahydrofolate dehydrogenase (NADP)	mlthf_c + nadp_c <=> methf_c + nadph_c	Folate Metabolism	Rv3356c
DDPA	0.00215396	0.00215396	1	0	no change	3-deoxy-D-arabino-heptulosonate 7-phosphate synthetase	e4p_c + h2o_c + pep_c --> 2dda7p_c + pi_c	Tyrosine, Tryptophan, and Phenylalanine Metabolism	Rv2178c
SHK3Dr	0.00215396	0.00215396	1	0	no change	shikimate dehydrogenase	3dhsk_c + h_c + nadph_c <=> nadp_c + skm_c	Tyrosine, Tryptophan, and Phenylalanine Metabolism	Rv2552c
PSCVT	0.00215	0.00215396	1.00184	3.96026e-06	up	3-phosphoshikimate 1-carboxyvinyltransferase	pep_c + skm5p_c --> 3psme_c + pi_c	Tyrosine, Tryptophan, and Phenylalanine Metabolism	Rv3227
DHQS	0.00215396	0.00215396	1	0	no change	3-dehydroquinate synthase	2dda7p_c --> 3dhq_c + pi_c	Tyrosine, Tryptophan, and Phenylalanine Metabolism	Rv2538c
DHQD	0.00215	0.00215396	1.00184	3.96026e-06	up		3dhq_c <=> 3dhsk_c + h2o_c	Tyrosine, Tryptophan, and Phenylalanine Metabolism	Rv2537c
SHKK	0.00215	0.00215	1	0	no change	shikimate kinase	atp_c + skm_c --> adp_c + h_c + skm5p_c	Tyrosine, Tryptophan, and Phenylalanine Metabolism	Rv2539c
CHORS	0.00215	0.00215	1	0	no change	chorismate synthase	3psme_c --> chor_c + pi_c	Tyrosine, Tryptophan, and Phenylalanine Metabolism	Rv2540c
IG3PS	0.00212104	0.00212104	1	0	no change	Imidazole-glycerol-3-phosphate synthase	gln__L_c + prlp_c --> aicar_c + eig3p_c + glu__L_c + h_c	Histidine Metabolism	Rv1602 and Rv1605
HSTPT	0.00212	0.00212104	1.00049	1.04222e-06	up	histidinol-phosphate transaminase	glu__L_c + imacp_c --> akg_c + hisp_c	Histidine Metabolism	Rv3772 or Rv1600
PRAMPC	0.00212104	0.00212104	1	0	no change	phosphoribosyl-AMP cyclohydrolase	h2o_c + prbamp_c --> prfp_c	Histidine Metabolism	Rv1606
PRATPP	0.00212104	0.00212104	1	0	no change	phosphoribosyl-ATP pyrophosphatase	h2o_c + prbatp_c --> h_c + ppi_c + prbamp_c	Histidine Metabolism	Rv2122c
HISTP	0.00212104	0.00212104	1	0	no change	histidinol-phosphatase	h2o_c + hisp_c --> histd_c + pi_c	Histidine Metabolism	Rv1601
IGPDH	0.00212104	0.00212104	1	0	no change	imidazoleglycerol-phosphate dehydratase	eig3p_c --> h2o_c + imacp_c	Histidine Metabolism	Rv1601
HISTD	0.00212104	0.00212104	1	0	no change	histidinol dehydrogenase	h2o_c + histd_c + 2.0 nad_c --> 3.0 h_c + his__L_c + 2.0 nadh_c	Histidine Metabolism	Rv1599
ATPPRT	0.00212104	0.00212104	1	0	no change	ATP phosphoribosyltransferase	atp_c + prpp_c --> ppi_c + prbatp_c	Histidine Metabolism	Rv2121c
PRMICIi	0.00212	0.00212	1	0	no change		prfp_c --> prlp_c	Histidine Metabolism	Rv1603
AICART	0.00212	0.00212	1	0	no change	phosphoribosylaminoimidazolecarboxamide formyltransferase	10fthf_c + aicar_c <=> fprica_c + thf_c	Purine and Pyrimidine Biosynthesis	Rv0957
GRTT	0.00198	0.00198343	1.00173	3.4326e-06	up	geranyltranstransferase	grdp_c + ipdp_c --> frdp_c + ppi_c	Polyprenyl Metabolism	Rv1086
DMPPS	0.00198343	0.00198343	1	0	no change	1-hydroxy-2-methyl-2-(E)-butenyl 4-diphosphate reductase (dmpp)	h2mb4p_c + h_c + nadh_c --> dmpp_c + h2o_c + nad_c	Cofactor and Prosthetic Group Biosynthesis	Rv1110
DMATT	0.00198	0.00198343	1.00173	3.4326e-06	up	dimethylallyltranstransferase	dmpp_c + ipdp_c --> grdp_c + ppi_c	Cofactor and Prosthetic Group Biosynthesis	Rv3398c or Rv3383c or Rv2173
ACCC	0.00196	0.00196335	1.00171	3.35248e-06	up	Acyl-CoA Carboxylase	co2_c + hexccoa_c --> chexccoa_c + h2o_c	Fatty Acid Metabolism	Rv3799c and Rv3280 and Rv3285
ACChex	0.00196335	0.00196335	1	0	no change	ACChex	coa_c + 2.0 h_c + hexc_c --> h2o_c + hexccoa_c	Fatty Acid Metabolism	Rv3280
SHSL2r	0.0019	0.00189908	0.999515	9.2226e-07	down	O-succinylhomoserine lyase (H2S)	h2s_c + suchms_c --> h_c + hcys__L_c + succ_c	Cysteine and methionine metabolism	Rv0391
UAPGR	0.00185	0.0018527	1.00146	2.70352e-06	up	UDP-N-acetylenolpyruvoylglucosamine reductase	h_c + nadph_c + uaccg_c --> nadp_c + uamr_c	Alternate Carbon Metabolism	Rv0482
UAGCVT	0.00185	0.0018527	1.00146	2.70352e-06	up	UDP-N-acetylglucosamine 1-carboxyvinyltransferase	pep_c + uacgam_c --> pi_c + uaccg_c	Alternate Carbon Metabolism	Rv1315
ALAALAr	0.00174	0.00174	1	0	no change	D-alanine-D-alanine ligase (reversible)	2.0 ala__D_c + atp_c <=> adp_c + alaala_c + h_c + pi_c	Arabinogalactan biosynthesis	Rv2981c
UAMAGS	0.0017	0.00169565	0.997438	4.35468e-06	down	UDP-N-acetylmuramoyl-L-alanyl-D-glutamate synthetase	atp_c + glu__D_c + uama_c --> adp_c + h_c + pi_c + uamag_c	Peptidoglycan Metabolism	Rv2155c
UAMAS	0.00169565	0.00169565	1	0	no change	UDP-N-acetylmuramoyl-L-alanine synthetase	ala__L_c + atp_c + uamr_c --> adp_c + h_c + pi_c + uama_c	Peptidoglycan Metabolism	Rv2152c
AGPAT160190	0.00154271	0.00154271	1	0	no change	AGPAT160190	1hdecg3p_c + mstrACP_c --> ACP_c + pa160190_c	Glycerophospholipid metabolism	Rv2182c or Rv2483c
APRAUR	0.00146	0.00146227	1.00155	2.266e-06	up	5-amino-6-(5-phosphoribosylamino)uracil reductase	5apru_c + h_c + nadph_c --> 5aprbu_c + nadp_c	Riboflavin Metabolism	Rv2671 or Rv1409
GTPCII2	0	0.00146227	inf	0.00146227	ON	GTP cyclohydrolase II (25drapp)	gtp_c + 3.0 h2o_c --> 25drapp_c + for_c + 2.0 h_c + ppi_c	Cofactor and Prosthetic Group Biosynthesis	Rv1415 or Rv1940
DHPPDA2	0	0.00146227	inf	0.00146227	ON	diaminohydroxyphosphoribosylaminopryrimidine deaminase (25drapp)	25drapp_c + h2o_c + h_c --> 5apru_c + nh4_c	Riboflavin Metabolism	Rv2671 or Rv1409
RBFSb	0.00146	0.00146227	1.00155	2.266e-06	up	riboflavin synthase	2.0 dmlz_c --> 4r5au_c + ribflv_c	Riboflavin Metabolism	Rv1412
RBFK	0.00146	0.00146	1	0	no change	riboflavin kinase	atp_c + ribflv_c --> adp_c + fmn_c + h_c	Riboflavin Metabolism	Rv2786c
PMDPHT	0.00146	0.00146	1	0	no change	pyrimidine phosphatase	5aprbu_c + h2o_c --> 4r5au_c + pi_c	Cofactor and Prosthetic Group Biosynthesis
UDCPDPS	0.00142519	0.00142519	1	0	no change	Undecaprenyl diphosphate synthase	frdp_c + 8.0 ipdp_c --> 8.0 ppi_c + udcpdp_c	Cofactor and Prosthetic Group Biosynthesis
CHORM	0.00136	0.00136	1	0	no change	chorismate mutase	chor_c --> pphn_c	Tyrosine, Tryptophan, and Phenylalanine Metabolism	Rv1885c or Rv0948c
DASYN160190	0.00126	0.00126	1	0	no change	CDP-diacylglycerol synthetase (C16:0, C19:0)	ctp_c + h_c + pa160190_c --> cdpc16c19g_c + ppi_c	Glycerophospholipid metabolism	Rv2881c
MYCOE	0.00123	0.00122897	0.999163	1.03e-06	down	MYCOE	ACP_c + 1.75 h2o_c + 0.25 kmycolate_c + 0.25 mkmycolate_c + 0.25 mmycolate_c + 0.25 mycolate_c --> c78mycolateACP_c + 1.5 co2_c + 6.0 h_c	Mycolic acid pathway
MYCOPP	0.00123	0.00122897	0.999163	1.03e-06	down	MNXR90581	c78mycolateACP_c + ppm_c --> ACP_c + c78mycolatepp_c	Mycolic acid pathway	Rv3802c
PPM1	0.00123	0.00123	1	0	no change	MNXR76028	gdpmann_c + udcpp_c --> gdp_c + ppm_c	Mycolic acid pathway	Rv2051c
QULNS	0.00119981	0.00119981	1	0	no change	quinolinate synthase	dhap_c + iasp_c --> 2.0 h2o_c + pi_c + quln_c	Pantothenate and CoA Metabolism	Rv1594
ASPO6	0.0012	0.00119981	0.99984	1.92e-07	down	L-aspartate oxidase	asp__L_c + o2_c --> h2o2_c + h_c + iasp_c	Alanine, Aspartate, and Glutamate Metabolism	Rv1595
NNDPR	0.0012	0.0012	1	0	no change	nicotinate-nucleotide diphosphorylase (carboxylating)	2.0 h_c + prpp_c + quln_c --> co2_c + nicrnt_c + ppi_c	Pantothenate and CoA Metabolism	Rv1596
NADS2	0.0012	0.0012	1	0	no change	NAD synthase (glutamine-hydrolysing)	atp_c + dnad_c + gln__L_c + h2o_c --> amp_c + glu__L_c + h_c + nad_c + ppi_c	Alanine, Aspartate, and Glutamate Metabolism	Rv2438c
NNAT	0.00119981	0.00119981	1	0	no change		atp_c + h_c + nicrnt_c --> dnad_c + ppi_c	Pantothenate and CoA Metabolism	Rv2421c
INO1	0.00106171	0.00106	0.998394	1.7051e-06	down	MNXR75043	g6p_c <=> mi3p__D_c	Inositol phosphate metabolism	Rv0046c
PPNDH	0.00100393	0.00100393	1	0	no change	prephenate dehydratase	h_c + pphn_c --> co2_c + h2o_c + phpyr_c	Tyrosine, Tryptophan, and Phenylalanine Metabolism	Rv3838c
TYRt2r	0.001	0.001	1	0	no change	L-tyrosine reversible transport via proton symport	h_e + tyr__L_e <=> h_c + tyr__L_c	Transport
ALAt2r	0.001	0.001	1	0	no change	L alanine reversible transport via proton symport	ala__L_e + h_e <=> ala__L_c + h_c	Transport
GLUt2r	0.001	0.001	1	0	no change	L glutamate transport via proton symport reversible	glu__L_e + h_e <=> glu__L_c + h_c	Transport
ILEt2r	0.001	0.001	1	0	no change	L isoleucine reversible transport via proton symport	h_e + ile__L_e <=> h_c + ile__L_c	Transport
THRt2r	0.001	0.001	1	0	no change	L threonine reversible transport via proton symport	h_e + thr__L_e <=> h_c + thr__L_c	Transport	Rv3737
GLYt2r	0.001	0.001	1	0	no change	glycine reversible transport via proton symport	gly_e + h_e <=> gly_c + h_c	Transport	Rv1704c
Gln_LT	0.001	0.001	1	0	no change		atp_c + gln__L_e + h2o_c --> adp_c + gln__L_c + h_c + pi_c	Transport	(Rv0072 and Rv0073) or (Rv0411c and Rv2564)
SERt2r	0.001	0.001	1	0	no change	L-serine reversible transport via proton symport	h_e + ser__L_e <=> h_c + ser__L_c	Transport	Rv1704c
SERD_D	0.001	0.001	1	0	no change	D-serine deaminase	ser__D_c --> nh4_c + pyr_c	Glycolysis/Gluconeogenesis	Rv0069c
PHEt2r	0.001	0.001	1	0	no change	L-phenylalanine reversible transport via proton symport	h_e + phe__L_e <=> h_c + phe__L_c	Transport
HISt2r	0.001	0.001	1	0	no change	L histidine reversible transport via proton symport	h_e + his__L_e <=> h_c + his__L_c	Transport
PROt2r	0.001	0.001	1	0	no change	L proline reversible transport via proton symport	h_e + pro__L_e <=> h_c + pro__L_c	Transport
VALt2r	0.001	0.001	1	0	no change	L-valine reversible transport via proton symport	h_e + val__L_e <=> h_c + val__L_c	Transport
LEUt2r	0.001	0.001	1	0	no change	L leucine reversible transport via proton symport	h_e + leu__L_e <=> h_c + leu__L_c	Transport
PROabc	0.001	0.001	1	0	no change	L-proline transport via ABC system	atp_c + h2o_c + pro__L_e --> adp_c + h_c + pi_c + pro__L_c	Transport	Rv3756c and Rv3757c and Rv3758c and Rv3759c
METabc	0.001	0.001	1	0	no change	L-methionine transport via ABC system	atp_c + h2o_c + met__L_e --> adp_c + h_c + met__L_c + pi_c	Transport
ARGt5r	0.001	0.001	1	0	no change	ARGt5r	arg__L_e <=> arg__L_c	Transport	Rv2320c
LYSt5r	0.001	0.001	1	0	no change	LYSt5r	lys__L_e <=> lys__L_c	Transport	Rv2320c
ASPt2r	0.001	0.001	1	0	no change	L-aspartate reversible transport via proton symport	asp__L_e + h_e <=> asp__L_c + h_c	Transport	Rv0346c or Rv2127
DSERt2r	0.001	0.001	1	0	no change		h_e + ser__D_e <=> h_c + ser__D_c	Transport	Rv1704c
FAS200	0.000979677	0.000979677	1	0	no change	FAS200	3.0 h_c + malcoa_c + 2.0 nadph_c + ocdca_c --> arach_c + co2_c + coa_c + h2o_c + 2.0 nadp_c	Fatty Acid Metabolism	Rv1350 and Rv2524c and Rv1484 and Rv2947c
UDPGALM	0.000913604	0.000913604	1	0	no change	UDPgalactopyranose mutase	udpgal_c --> udpgalfur_c	Arabinogalactan biosynthesis	Rv3809c
UDPG4E	0.000914	0.000914	1	0	no change	UDPglucose 4-epimerase	udpg_c <=> udpgal_c	Nucleotide Salvage Pathway	Rv3634c or Rv0501 or Rv0536
HXPRT	0.000905	0.00090498	0.999978	1.982e-08	down	hypoxanthine phosphoribosyltransferase (Hypoxanthine)	hxan_c + prpp_c --> imp_c + ppi_c	Purine and Pyrimidine Biosynthesis	Rv3624c
INSH	0.000905	0.00090498	0.999978	1.982e-08	down	Inosine hydrolase	h2o_c + ins_c --> hxan_c + rib__D_c	Purine and Pyrimidine Biosynthesis	Rv3393
TRPt2r	0.000838	0.000838366	1.00044	3.6584e-07	up	L-tryptophan reversible transport via proton symport	h_e + trp__L_e <=> h_c + trp__L_c	Transport
UAGPT1	0.000827	0.000827284	1.00034	2.8428e-07	up	UAGPT1	uaAgla_c + uacgam_c --> h_c + uaaAgla_c + udp_c	Peptidoglycan Metabolism	Rv2153c
UAGPT2	0.000827	0.000827284	1.00034	2.8428e-07	up	UAGPT2	uaGgla_c + uacgam_c --> h_c + uaaGgla_c + udp_c	Peptidoglycan Metabolism	Rv2153c
UAAGLS1	0.000827	0.000827284	1.00034	2.8428e-07	up	UAAGLS1	atp_c + lys__L_c + uamag_c --> adp_c + h_c + pi_c + uAgl_c	Peptidoglycan Metabolism
UAAGLS2	0.000827284	0.000827284	1	0	no change	UAAGLS2	atp_c + lys__L_c + uamag_c --> adp_c + h_c + pi_c + uGgl_c	Peptidoglycan Metabolism
PAPPT1	0.000827	0.000827284	1.00034	2.8428e-07	up	PAPPT1	uAgla_c + udcpp_c --> uaAgla_c + ump_c	Peptidoglycan Metabolism	Rv2156c
UGLDDS2	0.000827	0.000827	1	0	no change	UGLDDS2	alaala_c + atp_c + uGgl_c --> adp_c + h_c + pi_c + uGgla_c	Peptidoglycan Metabolism	Rv2157c
UGLDDS1	0.000827	0.000827	1	0	no change	UGLDDS1	alaala_c + atp_c + uAgl_c --> adp_c + h_c + pi_c + uAgla_c	Peptidoglycan Metabolism	Rv2157c
PAPPT2	0.000827	0.000827	1	0	no change	PAPPT2	uGgla_c + udcpp_c --> uaGgla_c + ump_c	Peptidoglycan Metabolism	Rv2156c
PANTS	0.000816536	0.000816536	1	0	no change	pantothenate synthase	ala__B_c + atp_c + pant__R_c --> amp_c + h_c + pnto__R_c + ppi_c	Pantothenate and CoA Metabolism	Rv3602c
PPNCL3	0.000817	0.000816536	0.999432	4.64e-07	down	PPNCL3	4ppan_c + atp_c + cys__L_c --> 4ppcys_c + amp_c + h_c + ppi_c	Cofactor and Prosthetic Group Biosynthesis	Rv1391
DPR	0.000816536	0.000816536	1	0	no change	2-dehydropantoate 2-reductase	2dhp_c + h_c + nadph_c --> nadp_c + pant__R_c	Pantothenate and CoA Metabolism	Rv2573
MOHMT	0.000816536	0.000816536	1	0	no change	3-methyl-2-oxobutanoate hydroxymethyltransferase	3mob_c + h2o_c + mlthf_c --> 2dhp_c + thf_c	Pantothenate and CoA Metabolism	Rv2225
ASP1DC	0.000817	0.000816536	0.999432	4.64e-07	down	aspartate 1-decarboxylase	asp__L_c + h_c --> ala__B_c + co2_c	Alanine, Aspartate, and Glutamate Metabolism	Rv3601c
PNTK	0.000816536	0.000816536	1	0	no change	pantothenate kinase	atp_c + pnto__R_c --> 4ppan_c + adp_c + h_c	Pantothenate and CoA Metabolism	Rv1092c
PPCDC	0.000817	0.000816536	0.999432	4.64e-07	down	phosphopantothenoylcysteine decarboxylase	4ppcys_c + h_c --> co2_c + pan4p_c	Pantothenate and CoA Metabolism	Rv1391
PTPATi	0.000817	0.000817	1	0	no change	pantetheine-phosphate adenylyltransferase	atp_c + h_c + pan4p_c --> dpcoa_c + ppi_c	Pantothenate and CoA Metabolism	Rv2965c
DPCOAK	0.000816536	0.000816536	1	0	no change	dephospho-CoA kinase	atp_c + dpcoa_c --> adp_c + coa_c + h_c	Pantothenate and CoA Metabolism	Rv1631
NDPK7	0.000808204	0.000808204	1	0	no change	nucleoside-diphosphate kinase (ATP:dCDP)	atp_c + dcdp_c <=> adp_c + dctp_c	Purine and Pyrimidine Biosynthesis	Rv2445c
NDPK5	0.000808	0.000808204	1.00025	2.04e-07	up	nucleoside-diphosphate kinase (ATP:dGDP)	atp_c + dgdp_c <=> adp_c + dgtp_c	Purine and Pyrimidine Biosynthesis	Rv2445c
RNDR3	0.000808	0.000808	1	0	no change	ribonucleoside-diphosphate reductase (CDP)	cdp_c + trdrd_c --> dcdp_c + h2o_c + trdox_c	Purine and Pyrimidine Biosynthesis	Rv3051c and Rv3048c
RNDR2	0.000808	0.000808	1	0	no change	ribonucleoside-diphosphate reductase (GDP)	gdp_c + trdrd_c --> dgdp_c + h2o_c + trdox_c	Purine and Pyrimidine Biosynthesis	Rv3051c and Rv3048c
G1SATi	0.000799872	0.000799872	1	0	no change		glu1sa_c --> 5aop_c	Cofactor and Prosthetic Group Biosynthesis	Rv0524
GSEALD	0.000799872	0.000799872	1	0	no change	GSEALD	glu__L_c + 2.0 h_c + nadph_c --> glu1sa_c + h2o_c + nadp_c	Cofactor and Prosthetic Group Biosynthesis
PPTGS_TB2	0.000785291	0.000785291	1	0	no change	PPTGS TB2	uaaGgla_c --> h_c + peptido__TB2_c + udcpdp_c	Peptidoglycan Metabolism	Rv2163c and Rv3627c
PPTGS_TB1	0.000785291	0.000785291	1	0	no change	PPTGS TB1	uaaAgla_c --> h_c + peptido__TB1_c + udcpdp_c	Peptidoglycan Metabolism	Rv2163c and Rv3627c
MYCSacp58	0.000752005	0.000752005	1	0	no change	MYCSacp58	47.0 h_c + hexc_c + 16.0 malACP_c + 30.0 nadph_c --> 15.0 ACP_c + 16.0 co2_c + 17.0 h2o_c + kmeroacidACP_c + 30.0 nadp_c	Mycolic Acid Biosynthesis	(Rv1483 and Rv2245 and Rv2246) or (Rv0098 and Rv2245 and Rv2246)
PGPP160190	0.000743548	0.000743548	1	0	no change	phosphatidylglycerol phosphate phosphatase (C16:0, C19:0)	h2o_c + pgp160190_c --> pg160190_c + pi_c	Membrane Metabolism
PGSA160190	0.000744	0.000743548	0.999392	4.5232e-07	down	Phosphatidylglycerol synthase (C16:0,C19:0)	cdpc16c19g_c + glyc3p_c --> cmp_c + h_c + pgp160190_c	Glycerophospholipid metabolism	Rv2746c
AGPAT160	0.000741048	0.000741048	1	0	no change	1-hexadecanoyl-sn-glycerol 3-phosphate O-acyltransferase (n-C16:0)	1hdecg3p_c + palmACP_c --> ACP_c + pa160_c	Glycerophospholipid metabolism	Rv2182c or Rv2483c
AACPS3	0.000741	0.000741048	1.00006	4.808e-08	up	Acyl-[acyl-carrier-protein] synthetase (n-C16:0)	ACP_c + atp_c + hdca_c --> amp_c + palmACP_c + ppi_c	Fatty Acid Metabolism
MYCSacp50	0.000674434	0.000674434	1	0	no change	MYCSacp50	33.0 h_c + hexc_c + 12.0 malACP_c + 24.0 nadph_c --> 11.0 ACP_c + 12.0 co2_c + 13.0 h2o_c + meroacidACP_c + 24.0 nadp_c	Mycolic Acid Biosynthesis	(Rv1483 and Rv2245 and Rv2246) or (Rv0098 and Rv2245 and Rv2246)
FAMPL1	0.000674434	0.000674434	1	0	no change	Fatty Acid Ligase AMP (mycolic acid)	amp_c + h_c + meroacidcyc2ACP_c --> ACP_c + meroacidcyc2AMP_c	Mycolic Acid Biosynthesis	Rv3801c
MYC2CYC1	0.000674	0.000674434	1.00064	4.3374e-07	up	MYC2CYC1	amet_c + meroacidcyc1ACP_c --> ahcys_c + h_c + meroacidcyc2ACP_c	Mycolic Acid Biosynthesis	Rv0644c
MYC1CYC1	0.000674434	0.000674434	1	0	no change	MYC1CYC1	amet_c + meroacidACP_c --> ahcys_c + h_c + meroacidcyc1ACP_c	Mycolic Acid Biosynthesis	Rv0470c
MYCON1	0.000674	0.000674	1	0	no change	Mycolic Acid Condensation	chexccoa_c + 2.0 h2o_c + meroacidcyc2AMP_c --> amp_c + co2_c + coa_c + 2.0 h_c + mycolate_c	Mycolic Acid Biosynthesis	Rv3800c
FACOAL160	0.000611	0.000611	1	0	no change	Fatty acid CoA ligase hexadecanoate	atp_c + coa_c + hdca_c <=> amp_c + pmtcoa_c + ppi_c	Fatty Acid Metabolism	Rv3826 or Rv1529 or Rv1185c or Rv2590
CAT	0.000599904	0.000599904	1	0	no change	catalase	2.0 h2o2_c --> 2.0 h2o_c + o2_c	Redox Metabolism	Rv1908c
RNDR1	0.00057	0.00057	1	0	no change	ribonucleoside-diphosphate reductase (ADP)	adp_c + trdrd_c --> dadp_c + h2o_c + trdox_c	Purine and Pyrimidine Biosynthesis	(Rv3051c and Rv3048c) or (Rv0570 and Rv1981c)
NADK	0.000566576	0.000566576	1	0	no change	NAD kinase	atp_c + nad_c --> adp_c + h_c + nadp_c	Pantothenate and CoA Metabolism	Rv1695
PTAr	0.000546	0.000545746	0.999535	2.54e-07	down	phosphotransacetylase	accoa_c + pi_c <-- actp_c + coa_c	Pyruvate Metabolism	Rv0408
NAGINS	0.000545746	0.000545746	1	0	no change	MNXR21171	h2o_c + iacgam3p_c <=> 2.0 h_c + iacgam_c + pi_c	Redox Metabolism
MSHS	0.000545746	0.000545746	1	0	no change	mycothiol synthase	accoa_c + cigam_c --> coa_c + msh_c	Sulfur metabolism	Rv0819
CIGAMS	0.000545746	0.000545746	1	0	no change	cys-1D-myo-inositol 2-deoxy-D-glucopyranoside synthase	atp_c + cys__L_c + igam_c --> amp_c + cigam_c + 2.0 h_c + ppi_c	Redox Metabolism	Rv2130c
ACKr	0.000546	0.000545746	0.999535	2.54e-07	down	acetate kinase	ac_c + atp_c <=> actp_c + adp_c	Pyruvate Metabolism	Rv0409
IGAMD	0.000546	0.000546	1	0	no change	1D-myo-inositol 2-Acetamido-2-deoxy-D-glucopyranoside deacetylase	h2o_c + iacgam_c --> ac_c + igam_c	Sulfur metabolism	Rv1170
NAGINSP	0.000546	0.000546	1	0	no change	MNXR61204	h_c + mi3p__D_c + uacgam_c --> iacgam3p_c + udp_c	Inositol phosphate metabolism	Rv0486
FMNAT	0.000537414	0.000537414	1	0	no change	FMN adenylyltransferase	atp_c + fmn_c + h_c --> fad_c + ppi_c	Riboflavin Metabolism	Rv2786c
MYCSacp56	0.000536914	0.000536914	1	0	no change	MYCSacp56	42.0 h_c + hexc_c + 15.0 malACP_c + 30.0 nadph_c --> 14.0 ACP_c + 15.0 co2_c + 16.0 h2o_c + mmeroacidACP_c + 30.0 nadp_c	Mycolic Acid Biosynthesis	(Rv1483 and Rv2245 and Rv2246) or (Rv0098 and Rv2245 and Rv2246)
CDPPT160190	0.000515959	0.000515959	1	0	no change	CDP diacylglycerol inositon 3-phosphatidyltransferase	cdpc16c19g_c + inost_c --> cmp_c + h_c + ptd1ino160190_c	Glycerophospholipid metabolism	Rv2612c
G16MTM1	0.000515959	0.000515959	1	0	no change	Glycolipid 1,6-alpha-D-mannosyltransferase	gdpmann_c + ptd1ino160190_c --> PIM1_c + gdp_c + h_c	Fatty Acid Metabolism	Rv2610c
MI3PP	0.000516	0.000515959	0.999921	4.09e-08	down	myo-inositol 3-phosphatase	h2o_c + mi3p__D_c --> inost_c + pi_c	Inositol phosphate metabolism	Rv1604 or Rv2131c or Rv2701c
AGPAT190	0.00050896	0.00050896	1	0	no change	AGPAT190	1msg3p_c + mstrACP_c --> ACP_c + pa190190_c	Glycerophospholipid metabolism	Rv2483c or Rv2182c
G3PAT190	0.000509	0.00050896	0.999922	3.978e-08	down	G3PAT190	glyc3p_c + mstrACP_c --> 1msg3p_c + ACP_c	Glycerophospholipid metabolism	Rv2482c or Rv1551
NPHS	0.000491588	0.000491588	1	0	no change	naphthoate synthase	sbzcoa_c --> coa_c + dhna_c	Cofactor and Prosthetic Group Biosynthesis	Rv0548c
SUCBZS	0.000491588	0.000491588	1	0	no change	O-succinylbenzoate-CoA synthase	2shchc_c --> h2o_c + sucbz_c	Cofactor and Prosthetic Group Biosynthesis
SUCBZL	0.000491588	0.000491588	1	0	no change	o-succinylbenzoate-CoA ligase	atp_c + coa_c + sucbz_c --> amp_c + ppi_c + sbzcoa_c	Cofactor and Prosthetic Group Biosynthesis	Rv0542c and Rv0553
SEPHCHCS	0.000492	0.000491588	0.999163	4.12e-07	down	2-succinyl-5-enolpyruvyl-6-hydroxy-3-cyclohexene-1-carboxylate synthase	akg_c + h_c + ichor_c <=> 2sephchc_c + co2_c	Cofactor and Prosthetic Group Biosynthesis	Rv0555
OPP	0.000492	0.000491588	0.999163	4.12e-07	down	R05611	hepdp_c + ipdp_c --> octdp_c + ppi_c	Lipid metabolism
DHNAOT	0.000491588	0.000491588	1	0	no change	1,4-dihydroxy-2-naphthoate octaprenyltransferase	dhna_c + octdp_c --> 2dmmq8_c + co2_c + h_c + ppi_c	Cofactor and Prosthetic Group Biosynthesis	Rv0534c
PPTTm	0.000491588	0.000491588	1	0	no change	trans-pentaprenyltranstransferase, mitochondrial	ipdp_c + pendp_c --> hexdp_c + ppi_c	Lipid metabolism
AMMQT8	0.000492	0.000491588	0.999163	4.12e-07	down	S-adenosylmethione:2-demthylmenaquinone methyltransferase (menaquinone 8)	2dmmq8_c + amet_c + h_c --> ahcys_c + mql8_c	Cofactor and Prosthetic Group Biosynthesis
ICHORSi	0.000491588	0.000491588	1	0	no change		chor_c --> ichor_c	Oxidative Phosphorylation	Rv3215
SHCHCS3	0.000492	0.000492	1	0	no change	2-succinyl-6-hydroxy-2,4-cyclohexadiene 1-carboxylate synthase	2sephchc_c <=> 2shchc_c + pyr_c	Cofactor and Prosthetic Group Biosynthesis	Rv0555
HEXTT	0.000492	0.000492	1	0	no change	trans-hexaprenyltranstransferase	hexdp_c + ipdp_c --> hepdp_c + ppi_c	Lipid metabolism	Rv0562
FRTT	0.000492	0.000492	1	0	no change	farnesyltranstransferase	frdp_c + ipdp_c --> ggdp_c + ppi_c	Polyprenyl Metabolism	Rv3398c or Rv2173
GGTT	0.000491588	0.000491588	1	0	no change	geranylgeranyltranstransferase	ggdp_c + ipdp_c --> pendp_c + ppi_c	Lipid metabolism	Rv3398c
NDPK4	0.000455385	0.000455385	1	0	no change	nucleoside-diphosphate kinase (ATP:dTDP)	atp_c + dtdp_c <=> adp_c + dttp_c	Purine and Pyrimidine Biosynthesis	Rv2445c
MYC2CYC2	0.000445137	0.000445137	1	0	no change	MYC2CYC2	amet_c + mmeroacidcyc1ACP_c --> ahcys_c + h_c + mmeroacidcyc2ACP_c	Mycolic Acid Biosynthesis	Rv0644c
FAMPL2	0.000445	0.000445137	1.00031	1.371e-07	up	FAMPL2	amp_c + h_c + mmeroacidcyc2ACP_c --> ACP_c + mmeroacidcyc2AMP_c	Mycolic Acid Biosynthesis	Rv3801c
MYC1CYC2	0.000445137	0.000445137	1	0	no change	MYC1CYC2	amet_c + mmeroacidACP_c --> ahcys_c + h_c + mmeroacidcyc1ACP_c	Mycolic Acid Biosynthesis	Rv0470c
MYCON2	0.000445	0.000445	1	0	no change	MYCON2	chexccoa_c + 2.0 h2o_c + mmeroacidcyc2AMP_c --> amp_c + co2_c + coa_c + 2.0 h_c + mmycolate_c	Mycolic Acid Biosynthesis	Rv3800c
DASYN160	0.000439	0.000439	1	0	no change	CDP-diacylglycerol synthetase (n-C16:0)	ctp_c + h_c + pa160_c --> cdpdhdecg_c + ppi_c	Glycerophospholipid metabolism	Rv2881c
NDPK8	0.000424932	0.000424932	1	0	no change	nucleoside-diphosphate kinase (ATP:dADP)	atp_c + dadp_c <=> adp_c + datp_c	Purine and Pyrimidine Biosynthesis	Rv2445c
TMDS3	0.000425	0.000424932	0.99984	6.8e-08	down	Dihydrofolate Synthase (FAD dependent)	dump_c + h_c + mlthf_c + nadph_c --> dtmp_c + nadp_c + thf_c	Purine and Pyrimidine Biosynthesis	Rv2754c
DTMPK	0.000424932	0.000424932	1	0	no change	dTMP kinase	atp_c + dtmp_c <=> adp_c + dtdp_c	Purine and Pyrimidine Biosynthesis	Rv3247c
RNDR4	0.000425	0.000425	1	0	no change	ribonucleoside-diphosphate reductase (UDP)	trdrd_c + udp_c --> dudp_c + h2o_c + trdox_c	Purine and Pyrimidine Biosynthesis	(Rv3051c and Rv3048c) or (Rv0570 and Rv1981c)
FAS181	0.00041	0.00041	1	0	no change	Fatty acid synthase n C181	4.0 h_c + hdca_c + malcoa_c + 3.0 nadph_c + o2_c --> co2_c + coa_c + 3.0 h2o_c + 3.0 nadp_c + ocdcea_c	Fatty Acid Metabolism	Rv1350 and Rv2524c and Rv1484 and Rv2947c
PPBNGS	0.000399936	0.000399936	1	0	no change	porphobilinogen synthase	2.0 5aop_c --> 2.0 h2o_c + h_c + ppbng_c	Cofactor and Prosthetic Group Biosynthesis	Rv0512
MYC1M2	0.00039877	0.00039877	1	0	no change	MYC1M2	amet_c + h2o_c + kmeroacidACP_c --> ahcys_c + h_c + mkmeroacidACP_c	Mycolic Acid Biosynthesis	Rv0644c or Rv0642c or Rv0503c or Rv0645c
FAMPL5	0.00039877	0.00039877	1	0	no change	Fatty Acid Ligase AMP (mycolic acid)	amp_c + h_c + mkmeroacidcyc1ACP_c --> ACP_c + mkmeroacidcyc1AMP_c	Mycolic Acid Biosynthesis	Rv3801c
MYC1CYC5	0.00039877	0.00039877	1	0	no change	Mycolic Acid Cyclopropanation	amet_c + mkmeroacidACP_c --> ahcys_c + h_c + mkmeroacidcyc1ACP_c	Mycolic Acid Biosynthesis	Rv0644c
MYCON5	0.000399	0.000399	1	0	no change	Mycolic Acid Condensation	chexccoa_c + 2.0 h2o_c + mkmeroacidcyc1AMP_c --> amp_c + co2_c + coa_c + 2.0 h_c + mkmycolate_c	Mycolic Acid Biosynthesis	Rv3800c
PPND	0.000356	0.000356283	1.00079	2.8296e-07	up	Prephenate dehydrogenase	nad_c + pphn_c --> 34hpp_c + co2_c + nadh_c	Tyrosine, Tryptophan, and Phenylalanine Metabolism	Rv3754
MYC2CYC3	0.000353	0.000353235	1.00067	2.3514e-07	up	MYC2CYC3	amet_c + kmeroacidcyc1ACP_c --> ahcys_c + h_c + kmeroacidcyc2ACP_c	Mycolic Acid Biosynthesis	Rv0644c
FAMPL3	0.000353235	0.000353235	1	0	no change	FAMPL3	amp_c + h_c + kmeroacidcyc2ACP_c --> ACP_c + kmeroacidcyc2AMP_c	Mycolic Acid Biosynthesis	Rv3801c
MYC1CYC3	0.000353	0.000353235	1.00067	2.3514e-07	up	MYC1CYC3	amet_c + kmeroacidACP_c --> ahcys_c + h_c + kmeroacidcyc1ACP_c	Mycolic Acid Biosynthesis	Rv0470c
MYCON3	0.000353	0.000353	1	0	no change	MYCON3	chexccoa_c + 2.0 h2o_c + kmeroacidcyc2AMP_c --> amp_c + co2_c + coa_c + 2.0 h_c + kmycolate_c	Mycolic Acid Biosynthesis	Rv3800c
FASm220	0.000326614	0.000326614	1	0	no change	FASm220	arach_c + 3.0 h_c + mmcoa__S_c + 2.0 nadph_c --> co2_c + coa_c + h2o_c + mbhn_c + 2.0 nadp_c	Membrane Metabolism	Rv2940c
FASm2002	0.000306451	0.000306451	1	0	no change	FASm2002	3.0 h_c + mmcoa__S_c + 2.0 nadph_c + ocdca_c --> co2_c + coa_c + h2o_c + marach_c + 2.0 nadp_c	Fatty Acid Metabolism	Rv1663 or Rv1662
FASm2202	0.000306451	0.000306451	1	0	no change	FASm2202	3.0 h_c + marach_c + mmcoa__S_c + 2.0 nadph_c --> co2_c + coa_c + dmbhn_c + h2o_c + 2.0 nadp_c	Fatty Acid Metabolism	Rv2940c
FASm2402	0.000306451	0.000306451	1	0	no change	FASm2402	dmbhn_c + 3.0 h_c + mmcoa__S_c + 2.0 nadph_c --> co2_c + coa_c + h2o_c + 2.0 nadp_c + tmlgnc_c	Fatty Acid Metabolism	Rv2940c
MANAT1	0.000291162	0.000291162	1	0	no change	MANAT1	PIM1_c + pmtcoa_c --> Ac1PIM1_c + coa_c	Fatty Acid Metabolism	Rv2611c
PGSA160	0.000270248	0.000270248	1	0	no change	Phosphatidylglycerol synthase (n-C16:0)	cdpdhdecg_c + glyc3p_c --> cmp_c + h_c + pgp160_c	Glycerophospholipid metabolism	Rv1822 or Rv2746c
PGPP160	0.00027	0.00027	1	0	no change	Phosphatidylglycerol phosphate phosphatase (n-C16:0)	h2o_c + pgp160_c --> pg160_c + pi_c	Membrane Metabolism
TRESULT	0.000269707	0.000269707	1	0	no change	trehalose sulfotransferase	paps_c + tre_c --> h_c + pap_c + tres_c	Membrane Metabolism	Rv1373 or Rv0295c or Rv3529c or Rv2267c
AACPS11	0.000269	0.000268832	0.999375	1.6802e-07	down	AACPS11	4hbz_c + ACP_c + atp_c --> 4hbzACP_c + amp_c + ppi_c	Membrane Metabolism
FASPHDCA	0.000269	0.000269	1	0	no change	FASPHDCA	4hbzACP_c + 24.0 h_c + 8.0 malACP_c + 16.0 nadph_c --> 8.0 ACP_c + 8.0 co2_c + 8.0 h2o_c + 16.0 nadp_c + phdcaACP_c	Membrane Metabolism
CHRPL	0.000269	0.000269	1	0	no change	Chorismate pyruvate lyase	chor_c --> 4hbz_c + pyr_c	Membrane Metabolism	Rv2949c
MAS3	0.000266624	0.000266624	1	0	no change	MAS3	mas_c + pmtcoa_c --> coa_c + hdcaMAS_c	Lipid metabolism	Rv2940c
PKS2	0.000266624	0.000266624	1	0	no change	PKS2	23.0 h_c + hdcaMAS_c + malcoa_c + 7.0 mmcoa__S_c + 15.0 nadph_c --> 8.0 co2_c + 7.0 coa_c + 7.0 h2o_c + hphthiocnylcoa_c + mas_c + 15.0 nadp_c	Lipid metabolism	Rv3825c
CLPNS160190	0.000244086	0.000244086	1	0	no change	CLPNS160190	2.0 pg160190_c <=> clpn160190_c + glyc_c	Glycerophospholipid metabolism	Rv1822
DASYN190190	0.000242	0.000242045	1.00018	4.46e-08	up	DASYN190190	ctp_c + h_c + pa190190_c --> cdpc19c19g_c + ppi_c	Glycerophospholipid metabolism	Rv2881c
PGSA190	0.000242	0.000242	1	0	no change	PGSA190	cdpc19c19g_c + glyc3p_c --> cmp_c + h_c + pgp190_c	Glycerophospholipid metabolism	Rv2746c or Rv1822
PGPP190	0.000242	0.000242045	1.00018	4.46e-08	up	PGPP190	h2o_c + pgp190_c --> pg190_c + pi_c	Membrane Metabolism
CMCBTFU	0.000233	0.000233296	1.00127	2.96e-07	up	CMCBTFU	fcmcbtt_c --> cmcbtt_c + fe3_c	Redox Metabolism	Rv2895c and Rv1348 and Rv1349
CMCBTFL	0.000233296	0.000233296	1	0	no change	CMCBTFL	cmcbtt_c + fe3_e --> fcmcbtt_c	Redox Metabolism	Rv2895c and Rv1348 and Rv1349
G16MTM7	0.000224797	0.000224797	1	0	no change	G16MTM7	PIM2_c + gdpmann_c --> PIM3_c + gdp_c + h_c	Fatty Acid Metabolism
G16MTM6	0.000224797	0.000224797	1	0	no change	G16MTM6	PIM1_c + gdpmann_c --> PIM2_c + gdp_c + h_c	Fatty Acid Metabolism	Rv2188c
G16MTM2	0.000221131	0.000221131	1	0	no change	Glycolipid 16-alpha-D-mannosyltransferase	Ac1PIM1_c + gdpmann_c --> Ac1PIM2_c + gdp_c + h_c	Glycerophospholipid metabolism	Rv2188c
TREY	0	0.000202	inf	0.000202	ON	MNXR86764	2.0 14glucan_c + h2o_c --> tre_c	Starch and sucrose metabolism	Rv1564c and Rv1563c and Rv1562c
PSSA160	0.000169181	0.000169181	1	0	no change	Phosphatidylserine syntase (n-C16:0)	cdpdhdecg_c + ser__L_c --> cmp_c + h_c + ps160_c	Glycerophospholipid metabolism	Rv0436c
PSD160	0.000169	0.000169	1	0	no change	Phosphatidylserine decarboxylase (n-C16:0)	h_c + ps160_c --> co2_c + pe160_c	Glycerophospholipid metabolism	Rv0437c
G16MTM8	0.000159	0.000159266	1.00167	2.6618e-07	up	G16MTM8	PIM3_c + gdpmann_c --> PIM4_c + gdp_c + h_c	Fatty Acid Metabolism
GMT1	0.000156517	0.000156517	1	0	no change	GMT1	decd__tb_c + gdpmann_c --> decdman1p__tb_c + gdp_c	Membrane Metabolism	Rv2051c
TDMS1	0.000137895	0.000137895	1	0	no change	TDMS1	2.0 h_c + mmycolate_c + mycolate_c + tre_c --> 2.0 h2o_c + tdm1_c	Fatty Acid Metabolism
G16MTM4	0.000106	0.000106066	1.00063	6.636e-08	up	G16MTM4	Ac1PIM2_c + decdman1p__tb_c --> Ac1PIM3_c + decd__tb_c + h_c	Fatty Acid Metabolism
G16MTM9	0.000101	0.000100817	0.99819	1.828e-07	down	G16MTM9	PIM4_c + gdpmann_c --> PIM5_c + gdp_c + h_c	Fatty Acid Metabolism	Rv1159
HMBS	0.0001	0.0001	1	0	no change	hydroxymethylbilane synthase	h2o_c + 4.0 ppbng_c --> hmbil_c + 4.0 nh4_c	Cofactor and Prosthetic Group Biosynthesis	Rv0510
FE3Ri	0.0001	0.0001	1	0	no change	Fe(III) reduction	fadh2_c + 2.0 fe3_c --> fad_c + 2.0 fe2_c + 2.0 h_c	Redox Metabolism
UPP3S	0.0001	0.0001	1	0	no change	uroporphyrinogen-III synthase	hmbil_c --> h2o_c + uppg3_c	Cofactor and Prosthetic Group Biosynthesis	Rv0511
FASm340	9.8e-05	9.8e-05	1	0	no change	FASm340	3.0 h_c + hpmdtria_c + mmcoa__S_c + 2.0 nadph_c --> co2_c + coa_c + h2o_c + 2.0 nadp_c + omtta_c	Membrane Metabolism	Rv2940c
FASm300	9.8e-05	9.8e-05	1	0	no change	FASm300	3.0 h_c + mmcoa__S_c + 2.0 nadph_c + pmocta_c --> co2_c + coa_c + h2o_c + hmtria_c + 2.0 nadp_c	Membrane Metabolism	Rv2940c
FASm2602	9.8e-05	9.8e-05	1	0	no change	FASm2602	3.0 h_c + mmcoa__S_c + 2.0 nadph_c + tmlgnc_c --> co2_c + coa_c + h2o_c + 2.0 nadp_c + tamhexc_c	Membrane Metabolism	Rv2940c
FASm320	9.8e-05	9.8e-05	1	0	no change	FASm320	3.0 h_c + hmtria_c + mmcoa__S_c + 2.0 nadph_c --> co2_c + coa_c + h2o_c + hpmdtria_c + 2.0 nadp_c	Membrane Metabolism	Rv2940c
FASm2802	9.8e-05	9.8e-05	1	0	no change	FASm2802	3.0 h_c + mmcoa__S_c + 2.0 nadph_c + tamhexc_c --> co2_c + coa_c + h2o_c + 2.0 nadp_c + pmocta_c	Membrane Metabolism	Rv2940c
TDMS2	9.18e-05	9.18e-05	1	0	no change	TDMS2	2.0 h_c + mmmycolate_c + mycolate_c + tre_c --> 2.0 h2o_c + tdm2_c	Fatty Acid Metabolism
MYC1M1	9.18e-05	9.18e-05	1	0	no change	MYC1M1	amet_c + h2o_c + mmeroacidACP_c --> ahcys_c + h_c + mmmeroacidACP_c	Mycolic Acid Biosynthesis	Rv0644c or Rv0642c or Rv0645c or Rv0503c
FAMPL4	9.18e-05	9.18e-05	1	0	no change	FAMPL4	amp_c + h_c + mmmeroacidcyc1ACP_c --> ACP_c + mmmeroacidcyc1AMP_c	Mycolic Acid Biosynthesis	Rv3801c
MYC1CYC4	9.18e-05	9.18e-05	1	0	no change	MYC1CYC4	amet_c + mmmeroacidACP_c --> ahcys_c + h_c + mmmeroacidcyc1ACP_c	Mycolic Acid Biosynthesis	Rv0503c or Rv0644c
MYCON4	9.18e-05	9.18e-05	1	0	no change	MYCON4	chexccoa_c + 2.0 h2o_c + mmmeroacidcyc1AMP_c --> amp_c + co2_c + coa_c + 2.0 h_c + mmmycolate_c	Mycolic Acid Biosynthesis	Rv3800c
TDMS3	9.15e-05	9.15e-05	1	0	no change	TDMS3	2.0 h_c + mkmycolate_c + mycolate_c + tre_c --> 2.0 h2o_c + tdm3_c	Fatty Acid Metabolism
GLYCTO3	6.67e-05	6.67e-05	1	0	no change	Glycolate oxidase	glyclt_c + mqn8_c --> glx_c + mql8_c	Glyoxylate Metabolism	Rv1257c
FCLT	6.67e-05	6.67e-05	1	0	no change	Ferrochelatase	fe2_c + ppp9_c --> 2.0 h_c + pheme_c	Cofactor and Prosthetic Group Biosynthesis	Rv1485
PPPGO	6.67e-05	6.67e-05	1	0	no change	Protoporphyrinogen oxidase (aerobic)	1.5 o2_c + pppg9_c --> 3.0 h2o_c + ppp9_c	Cofactor and Prosthetic Group Biosynthesis	Rv2677c
HEMEOS	6.67e-05	6.67e-05	1	0	no change	Heme O synthase	frdp_c + h2o_c + pheme_c --> hemeO_c + ppi_c	Cofactor and Prosthetic Group Biosynthesis	Rv1451
UPPDC1	6.67e-05	6.67e-05	1	0	no change	uroporphyrinogen decarboxylase (uroporphyrinogen III)	4.0 h_c + uppg3_c --> 4.0 co2_c + cpppg3_c	Cofactor and Prosthetic Group Biosynthesis	Rv2678c
GCALDD	6.67e-05	6.67e-05	1	0	no change	Glycolaldehyde dehydrogenase	gcald_c + h2o_c + nad_c --> glyclt_c + 2.0 h_c + nadh_c	Glyoxylate Metabolism
ISCS	6.67e-05	6.67e-05	1	0	no change	ISCS	cys__L_c + fe2_c <=> ala__L_c + fdxox_c	Cofactor and Prosthetic Group Biosynthesis	Rv3025c or Rv1464
CPPPGO	6.67e-05	6.67e-05	1	0	no change	coproporphyrinogen oxidase (O2 required)	cpppg3_c + 2.0 h_c + o2_c --> 2.0 co2_c + 2.0 h2o_c + pppg9_c	Cofactor and Prosthetic Group Biosynthesis	Rv2388c
MANAT3	5.31e-05	5.31e-05	1	0	no change	MANAT3	Ac1PIM2_c + pmtcoa_c --> Ac2PIM2_c + coa_c	Fatty Acid Metabolism
PATS	5.21e-05	5.21e-05	1	0	no change	PATS	5.0 h_c + ocdca_c + 4.0 tmlgnc_c + tre_c --> 5.0 h2o_c + pat_c	Fatty Acid Metabolism
G16MTM5	5.05e-05	5.05e-05	1	0	no change	G16MTM5	Ac1PIM3_c + decdman1p__tb_c --> Ac1PIM4_c + decd__tb_c + h_c	Fatty Acid Metabolism
FASm1801	4.9e-05	4.9e-05	1	0	no change	FASm1801	3.0 h_c + m1ocdca_c + mmcoa__S_c + 2.0 nadph_c --> co2_c + coa_c + dmarach_c + h2o_c + 2.0 nadp_c	Membrane Metabolism	Rv1663 or Rv1662
FASm2001	4.9e-05	4.9e-05	1	0	no change	FASm2001	dmarach_c + 3.0 h_c + mmcoa__S_c + 2.0 nadph_c --> co2_c + coa_c + h2o_c + 2.0 nadp_c + tmbhn_c	Membrane Metabolism	Rv1663 or Rv1662
FASm2601	4.9e-05	4.9e-05	1	0	no change	FASm2601	3.0 h_c + mmcoa__S_c + 2.0 nadph_c + pmhexc_c --> co2_c + coa_c + h2o_c + hmocta_c + 2.0 nadp_c	Membrane Metabolism	Rv2940c
FASm2201	4.9e-05	4.9e-05	1	0	no change	FASm2201	3.0 h_c + mmcoa__S_c + 2.0 nadph_c + tmbhn_c --> co2_c + coa_c + h2o_c + 2.0 nadp_c + tamlgnc_c	Membrane Metabolism	Rv2940c
FASm2401	4.9e-05	4.9e-05	1	0	no change	FASm2401	3.0 h_c + mmcoa__S_c + 2.0 nadph_c + tamlgnc_c --> co2_c + coa_c + h2o_c + 2.0 nadp_c + pmhexc_c	Membrane Metabolism	Rv2940c
FASm1601	4.9e-05	4.9e-05	1	0	no change	FASm1601	3.0 h_c + hdca_c + mmcoa__S_c + 2.0 nadph_c --> co2_c + coa_c + h2o_c + m1ocdca_c + 2.0 nadp_c	Membrane Metabolism	Rv1663 or Rv1662
FASm2801	4.9e-05	4.9e-05	1	0	no change	FASm2801	3.0 h_c + hmocta_c + mmcoa__S_c + 2.0 nadph_c --> co2_c + coa_c + h2o_c + hpmtria_c + 2.0 nadp_c	Membrane Metabolism	Rv2940c
TATS	4.9e-05	4.9e-05	1	0	no change	TATS	4.0 h_c + hdca_c + hpmtria_c + 2.0 omtta_c + tre_c --> 4.0 h2o_c + tat_c	Membrane Metabolism
G16MTM10	4.81e-05	4.81e-05	1	0	no change	G16MTM10	PIM5_c + gdpmann_c --> PIM6_c + gdp_c + h_c	Fatty Acid Metabolism	Rv1500
TMHAS1	4.61e-05	4.61e-05	1	0	no change	TMHAS1	tdm1_c + tdm2_c + tre_c --> 2.0 h2o_c + tmha1_c	Fatty Acid Metabolism
TDMS4	4.6e-05	4.6e-05	1	0	no change	TDMS4	2.0 h_c + kmycolate_c + mycolate_c + tre_c --> 2.0 h2o_c + tdm4_c	Fatty Acid Metabolism
TMHAS3	4.6e-05	4.6e-05	1	0	no change	TMHAS3	tdm1_c + tdm4_c + tre_c --> 2.0 h2o_c + tmha3_c	Fatty Acid Metabolism
TMHAS2	4.58e-05	4.58e-05	1	0	no change	TMHAS2	tdm1_c + tdm3_c + tre_c --> 2.0 h2o_c + tmha2_c	Fatty Acid Metabolism
TMHAS4	4.57e-05	4.57e-05	1	0	no change	TMHAS4	tdm2_c + tdm3_c + tre_c --> 2.0 h2o_c + tmha4_c	Fatty Acid Metabolism
UAGPT3	4.11e-05	4.11e-05	1	0	no change	UDP-N-acetylglucosamine-N-acetylmuramyl-(pentapeptide)pyrophosphoryl-undecaprenol N-acetylglucosamine transferase	uacgam_c + uagmda_c --> h_c + uaagmda_c + udp_c	Peptidoglycan Metabolism	Rv2153c
UAAGDS	4.11e-05	4.11e-05	1	0	no change	UDP-N-acetylmuramoyl-L-alanyl-D-glutamyl-meso-2,6-diaminopimelate synthetase	26dap__M_c + atp_c + uamag_c --> adp_c + h_c + pi_c + ugmd_c	Peptidoglycan Metabolism	Rv2158c
UGMDDS	4.11e-05	4.11e-05	1	0	no change	UDP-N-acetylmuramoyl-L-alanyl-D-glutamyl-meso-2,6-diaminopimeloyl-D-alanyl-D-alanine synthetase	alaala_c + atp_c + ugmd_c --> adp_c + h_c + pi_c + ugmda_c	Peptidoglycan Metabolism	Rv2157c
PAPPT3	4.11e-05	4.11e-05	1	0	no change	phospho-N-acetylmuramoyl-pentapeptide-transferase (meso-2,6-diaminopimelate)	udcpp_c + ugmda_c --> uagmda_c + ump_c	Peptidoglycan Metabolism	Rv2156c
UAMRH	4.07e-05	4.07e-05	1	0	no change	UDP-MurNAc Hydroxylase	h_c + nadph_c + o2_c + uamr_c --> h2o_c + nadp_c + ugmr_c	Membrane Metabolism	Rv3818
UGAGDS	4.07e-05	4.07e-05	1	0	no change	UGAGDS	26dap__M_c + atp_c + ugmag_c --> adp_c + h_c + pi_c + uggmd_c	Peptidoglycan Metabolism	Rv2158c
PGPPT3	4.07e-05	4.07e-05	1	0	no change	PGPPT3	udcpp_c + uggmda_c --> ugggmda_c + ump_c	Peptidoglycan Metabolism	Rv2156c
UGMAS	4.07e-05	4.07e-05	1	0	no change	UGMAS	ala__L_c + atp_c + ugmr_c --> adp_c + h_c + pi_c + ugma_c	Peptidoglycan Metabolism	Rv2152c
UGMAGS	4.07e-05	4.07e-05	1	0	no change	UGMAGS	atp_c + glu__D_c + ugma_c --> adp_c + h_c + pi_c + ugmag_c	Peptidoglycan Metabolism	Rv2155c
UGGPT3	4.07e-05	4.07e-05	1	0	no change	UGGPT3	uacgam_c + ugggmda_c --> h_c + udp_c + ugagmda_c	Peptidoglycan Metabolism	Rv2153c
UGMDDS2	4.07e-05	4.07e-05	1	0	no change	UGMDDS2	alaala_c + atp_c + uggmd_c --> adp_c + h_c + pi_c + uggmda_c	Peptidoglycan Metabolism	Rv2157c
DHPS2	3.33e-05	3.33e-05	1	0	no change	dihydropteroate synthase	4abz_c + 6hmhptpp_c --> dhpt_c + ppi_c	Folate Metabolism	Rv3608c or Rv1207
TMPPP	3.33e-05	3.33e-05	1	0	no change	thiamine-phosphate diphosphorylase	2mahmp_c + 4mpetz_c + h_c --> ppi_c + thmmp_c	Thiamine Metabolism	Rv0414c
AHMMPS	3.33e-05	3.33e-05	1	0	no change	4 amino 5 hydroxymethyl 2 methylpyrimidine synthetase	air_c + 2.0 h_c --> 4ahmmp_c + gcald_c + pi_c	Cofactor and Prosthetic Group Biosynthesis	Rv0423c
DNMPPA	3.33e-05	3.33e-05	1	0	no change	Dihydroneopterin monophosphate dephosphorylase	dhpmp_c + h2o_c --> dhnpt_c + pi_c	Folate Metabolism
GTPCI	3.33e-05	3.33e-05	1	0	no change	GTP cyclohydrolase I	gtp_c + h2o_c --> ahdt_c + for_c + h_c	Folate Metabolism	Rv3609c
DHFR	3.33e-05	3.33e-05	1	0	no change	dihydrofolate reductase	dhf_c + h_c + nadph_c <=> nadp_c + thf_c	Folate Metabolism	Rv2763c
DHFS	3.33e-05	3.33e-05	1	0	no change	dihydrofolate synthase	atp_c + dhpt_c + glu__L_c --> adp_c + dhf_c + h_c + pi_c	Folate Metabolism	Rv2447c
GLUPRT	3.33e-05	3.33e-05	1	0	no change	glutamine phosphoribosyldiphosphate amidotransferase	gln__L_c + h2o_c + prpp_c --> glu__L_c + ppi_c + pram_c	Purine and Pyrimidine Biosynthesis	Rv0808
PRAIS	3.33e-05	3.33e-05	1	0	no change	phosphoribosylaminoimidazole synthase	atp_c + fpram_c --> adp_c + air_c + 2.0 h_c + pi_c	Purine and Pyrimidine Biosynthesis	Rv0809
PRFGS	3.33e-05	3.33e-05	1	0	no change	phosphoribosylformylglycinamidine synthase	atp_c + fgam_c + gln__L_c + h2o_c --> adp_c + fpram_c + glu__L_c + h_c + pi_c	Purine and Pyrimidine Biosynthesis	Rv0803 and Rv0788
UPP3MT	3.33e-05	3.33e-05	1	0	no change	Uroporphyrinogen methyltransferase	2.0 amet_c + uppg3_c --> 2.0 ahcys_c + dscl_c + h_c	Cofactor and Prosthetic Group Biosynthesis	Rv2847c
SHCHF	3.33e-05	3.33e-05	1	0	no change	sirohydrochlorin ferrochelatase	fe2_c + scl_c --> 3.0 h_c + sheme_c	Cofactor and Prosthetic Group Biosynthesis	Rv2393 or Rv2847c
DNTPPA	3.33e-05	3.33e-05	1	0	no change	Dihydroneopterin triphosphate pyrophosphatase	ahdt_c + h2o_c --> dhpmp_c + h_c + ppi_c	Folate Metabolism
HPPK2	3.33e-05	3.33e-05	1	0	no change	6-hydroxymethyl-dihydropterin pyrophosphokinase	6hmhpt_c + atp_c --> 6hmhptpp_c + amp_c + h_c	Folate Metabolism	Rv3606c
SHCHD2	3.33e-05	3.33e-05	1	0	no change	sirohydrochlorin dehydrogenase (NAD)	dscl_c + nad_c --> h_c + nadh_c + scl_c	Cofactor and Prosthetic Group Biosynthesis	Rv2847c
HMPK1	3.33e-05	3.33e-05	1	0	no change	hydroxymethylpyrimidine kinase (ATP)	4ahmmp_c + atp_c --> 4ampm_c + adp_c + h_c	Cofactor and Prosthetic Group Biosynthesis	Rv0422c
GARFT	3.33e-05	3.33e-05	1	0	no change	phosphoribosylglycinamide formyltransferase	10fthf_c + gar_c --> fgam_c + h_c + thf_c	Purine and Pyrimidine Biosynthesis	Rv0956
TMPKr	3.33e-05	3.33e-05	1	0	no change		atp_c + thmmp_c <=> adp_c + thmpp_c	Thiamine Metabolism	Rv2977c
PMPK	3.33e-05	3.33e-05	1	0	no change	phosphomethylpyrimidine kinase	4ampm_c + atp_c --> 2mahmp_c + adp_c	Thiamine Metabolism	Rv0422c
PRAGSr	3.33e-05	3.33e-05	1	0	no change	phosphoribosylglycinamide synthase	atp_c + gly_c + pram_c <=> adp_c + gar_c + h_c + pi_c	Purine and Pyrimidine Biosynthesis	Rv0772
HEMEAS_1	3.33e-05	3.33e-05	1	0	no change	Heme A synthase	h2o_c + hemeO_c --> 4.0 h_c + hemeA_c	Cofactor and Prosthetic Group Biosynthesis	Rv2194 and Rv2195 and Rv2196 and Rv1456c and Rv3029c and Rv3028c and Rv2200c and Rv3043c and Rv2193 and Rv1623c and Rv1622c
DHNPA2	3.33e-05	3.33e-05	1	0	no change		dhnpt_c --> 6hmhpt_c + gcald_c	Folate Metabolism	Rv3607c
ADCL	3.33e-05	3.33e-05	1	0	no change	4-aminobenzoate synthase	4adcho_c --> 4abz_c + h_c + pyr_c	Folate Metabolism	Rv0812
THZPSN	3.33e-05	3.33e-05	1	0	no change	thiazole phosphate synthesis	atp_c + cys__L_c + dxyl5p_c + tyr__L_c --> 4hba_c + 4mpetz_c + ala__L_c + amp_c + co2_c + h2o_c + h_c + ppi_c	Alternate Carbon Metabolism	Rv0417
ADCS	3.33e-05	3.33e-05	1	0	no change	4-amino-4-deoxychorismate synthase	chor_c + gln__L_c --> 4adcho_c + glu__L_c	Folate Metabolism	Rv0013 and Rv1005c
TDPGDH	3.05e-05	3.05e-05	1	0	no change	dTDPglucose 4,6-dehydratase	dtdpglu_c --> dtdp4d6dg_c + h2o_c	Arabinogalactan biosynthesis	Rv3464 and (Rv3468c or Rv3784)
G1PTT	3.05e-05	3.05e-05	1	0	no change	glucose-1-phosphate thymidylyltransferase	dttp_c + g1p_c + h_c --> dtdpglu_c + ppi_c	Arabinogalactan biosynthesis	Rv0334
GALFT	3.05e-05	3.05e-05	1	0	no change	galactofuranose transferse (M tb)	h2o_c + ragund_c + 30.0 udpgalfur_c --> galfragund_c + 30.0 h_c + 30.0 udp_c	Arabinogalactan biosynthesis	Rv3808c and Rv3782
TDPDRE	3.05e-05	3.05e-05	1	0	no change	dTDP-4-dehydrorhamnose 3,5-epimerase	dtdp4d6dg_c --> dtdp4d6dm_c	Arabinogalactan biosynthesis	Rv3465
TDPDRR	3.05e-05	3.05e-05	1	0	no change	dTDP-4-dehydrorhamnose reductase	dtdp4d6dm_c + h_c + nadph_c --> dtdprmn_c + nadp_c	Arabinogalactan biosynthesis	Rv3266c
EMB	3.05e-05	3.05e-05	1	0	no change	EMB	agalfragund_c + 70.0 decda__tb_c <=> arabinanagalfragund_c + 70.0 decd__tb_c	Arabinogalactan biosynthesis	Rv3794 and Rv3795 and Rv3793 and Rv2673 and Rv3805c
AFTA	3.05e-05	3.05e-05	1	0	no change	arabinofuranosyl transferase (M tb)	decda__tb_c + galfragund_c --> agalfragund_c + decd__tb_c	Arabinogalactan biosynthesis	Rv3792
O16RHAT	3.05e-05	3.05e-05	1	0	no change	rhamnosyltransferase (LPS O16 antigen biosynthesis)	dtdprmn_c + unaga_c --> dtdp_c + h_c + ragund_c	Arabinogalactan biosynthesis	Rv3265c and Rv1525
ACGAMT	3.05e-05	3.05e-05	1	0	no change	UDP-N-acetylglucosamine:undecaprenylphosphate N-acetylglucosamine -1-phosphate transferase	uacgam_c + udcpp_c --> ump_c + unaga_c	Arabinogalactan biosynthesis	Rv1302
4HBAt	-3.33e-05	-3.33e-05	1	0	no change	MNXR68734	4hba_e <=> 4hba_c	Transport
DADK	-0.000145	-0.000145	1	0	no change	Deoxyadenylate kinase	atp_c + damp_c <=> adp_c + dadp_c	Nucleotide Salvage Pathway
FACOALPHDCA	-0.000268832	-0.000268832	1	0	no change	FACOALPHDCA	atp_c + coa_c + phdca_c <=> amp_c + phdcacoa_c + ppi_c	Membrane Metabolism
PHDCATA	-0.000269	-0.000269	1	0	no change	PHDCATA	ACP_c + phdcacoa_c <=> coa_c + phdcaACP_c	Fatty Acid Metabolism
PAPR	-0.00027	-0.000269707	0.998914	2.9316e-07	down		paps_c + trdrd_c <=> 2.0 h_c + pap_c + so3_c + trdox_c	Other Amino Acid Metabolism	Rv2392
TYRTA	-0.000356283	-0.000356283	1	0	no change	tyrosine transaminase	akg_c + tyr__L_c <=> 34hpp_c + glu__L_c	Other Amino Acid Metabolism	Rv3565 or Rv0337c
URIDK2r	-0.000424932	-0.000424932	1	0	no change	Uridylate kinase (dUMP)	atp_c + dump_c <=> adp_c + dudp_c	Purine and Pyrimidine Biosynthesis
PHETA1	-0.00100393	-0.00100393	1	0	no change	phenylalanine transaminase	akg_c + phe__L_c <=> glu__L_c + phpyr_c	Other Amino Acid Metabolism	Rv3565 or Rv0337c
GLUR	-0.00174	-0.00174	1	0	no change	glutamate racemase	glu__D_c <=> glu__L_c	Alanine, Aspartate, and Glutamate Metabolism	Rv1338
IMPC	-0.00212	-0.00212104	1.00049	1.04222e-06	up	IMP cyclohydrolase	h2o_c + imp_c <=> fprica_c	Purine and Pyrimidine Biosynthesis	Rv0957
HDECH	-0.00228376	-0.00228376	1	0	no change		1hdecg3p_c + h2o_c <=> glyc3p_c + 3.0 h_c + hdcea_c	Fatty Acid Metabolism
SDPTA	-0.00236	-0.00236484	1.00205	4.83654e-06	up	succinyldiaminopimelate transaminase	akg_c + sl26da_c <=> glu__L_c + sl2a6o_c	Threonine and Lysine Metabolism	Rv1655 or Rv0858c
ILETA	-0.00265487	-0.00265487	1	0	no change	isoleucine transaminase	akg_c + ile__L_c <=> 3mop_c + glu__L_c	Valine, Leucine, and Isoleucine Metabolism	Rv2210c
PMANM	-0.0028845	-0.0028845	1	0	no change	phosphomannomutase	man1p_c <=> man6p_c	Fructose and mannose metabolism	Rv3257c or Rv3308
ACOTA	-0.0040167	-0.0040167	1	0	no change	acetylornithine transaminase	acorn_c + akg_c <=> acg5sa_c + glu__L_c	Arginine and Proline Metabolism	Rv1655
AGPR	-0.0040167	-0.00402	1.00082	3.3028e-06	up	N-acetyl-g-glutamyl-phosphate reductase	acg5sa_c + nadp_c + pi_c <=> acg5p_c + h_c + nadph_c	Arginine and Proline Metabolism	Rv1652
SIRA2	-0.00428	-0.00427786	0.999501	2.13626e-06	down	MNXR84814	6.0 fdxox_c + 3.0 h2o_c + h2s_c <=> 6.0 fdxrd_c + 8.0 h_c + so3_c	Redox Metabolism	Rv2391
TALA	-0.00669	-0.0066875	0.999626	2.50294e-06	down	transaldolase	g3p_c + s7p_c <=> e4p_c + f6p_c	Pentose Phosphate Pathway	Rv1448c
TKT1	-0.00669	-0.00669	1	0	no change	transketolase	r5p_c + xu5p__D_c <=> g3p_c + s7p_c	Pentose Phosphate Pathway	Rv1449c
PPGKr	-0.0068	-0.0068	1	0	no change	Polyphosphate glucokinase reversible	glc__D_c + pi_c <=> g6p_c + h2o_c	Glycolysis/Gluconeogenesis	Rv2702
MAN6PI	-0.0068449	-0.0068449	1	0	no change	mannose-6-phosphate isomerase	man6p_c <=> f6p_c	Fructose and mannose metabolism	Rv3255c
IPPMIb	-0.00752822	-0.00752822	1	0	no change	2-isopropylmalate hydratase	2ippm_c + h2o_c <=> 3c3hmp_c	Valine, Leucine, and Isoleucine Metabolism	Rv2988c and Rv2987c
LEUTA	-0.00752822	-0.00752822	1	0	no change	Leucine transaminase	akg_c + leu__L_c <=> 4mop_c + glu__L_c	Valine, Leucine, and Isoleucine Metabolism	Rv2210c
IPPMIa	-0.00753	-0.00752822	0.999763	1.7814e-06	down	3-isopropylmalate dehydratase	3c2hmp_c <=> 2ippm_c + h2o_c	Valine, Leucine, and Isoleucine Metabolism	Rv2988c and Rv2987c
TKT2	-0.00884	-0.00884	1	0	no change	transketolase	e4p_c + xu5p__D_c <=> f6p_c + g3p_c	Pentose Phosphate Pathway	Rv1449c
ASAD	-0.0116	-0.0115725	0.997626	2.75337e-05	down	aspartate-semialdehyde dehydrogenase	aspsa_c + nadp_c + pi_c <=> 4pasp_c + h_c + nadph_c	Glycolysis/Gluconeogenesis	Rv3708c
PGMT	-0.0221	-0.0123	0.556561	0.0098	down	Phosphoglucomutase	g1p_c <=> g6p_c	Glycolysis/Gluconeogenesis	Rv3068c or Rv3400
RPI	-0.0126	-0.0126	1	0	no change	ribose-5-phosphate isomerase	r5p_c <=> ru5p__D_c	Pentose Phosphate Pathway	Rv2465c
DHORTS	-0.0129	-0.0128706	0.997718	2.94346e-05	down	dihydroorotase	dhor__S_c + h2o_c <=> cbasp_c + h_c	Purine and Pyrimidine Biosynthesis	Rv1381
ORPT	-0.0128706	-0.0128706	1	0	no change	orotate phosphoribosyltransferase	orot5p_c + ppi_c <=> orot_c + prpp_c	Purine and Pyrimidine Biosynthesis	Rv0382c
PGAMT	-0.0138	-0.0137545	0.996706	4.54511e-05	down	phosphoglucosamine mutase	gam1p_c <=> gam6p_c	Other Amino Acid Metabolism	Rv3441c
RPE	-0.0155	-0.0155	1	0	no change	ribulose 5-phosphate 3-epimerase	ru5p__D_c <=> xu5p__D_c	Pentose Phosphate Pathway	Rv1408
ADATT	-0.0177281	-0.0177281	1	0	no change	ADP:ATP adenylyltransferase	adp_c + atp_c + h_c <=> ap4a_c + pi_c		Rv2613
VPAMTr	-0.021	-0.021	1	0	no change	Valine-pyruvate aminotransferase	3mob_c + ala__L_c <=> pyr_c + val__L_c	Valine, Leucine, and Isoleucine Metabolism	Rv3565
VALTA	-0.0285962	-0.0285962	1	0	no change	valine transaminase	akg_c + val__L_c <=> 3mob_c + glu__L_c	Valine, Leucine, and Isoleucine Metabolism	Rv2210c
PGI	-0.0314	-0.0314476	1.00151	4.75509e-05	up	glucose-6-phosphate isomerase	g6p_c <=> f6p_c	Glycolysis/Gluconeogenesis	Rv0946c
FBA	-0.0676	-0.067576	0.999644	2.40411e-05	down	fructose-bisphosphate aldolase	fdp_c <=> dhap_c + g3p_c	Glycolysis/Gluconeogenesis	Rv0363c
MDH	-0.23	-0.21	0.913043	0.02	down	malate dehydrogenase	mal__L_c + nad_c <=> h_c + nadh_c + oaa_c	Citric Acid Cycle	Rv1240
PGM	-0.809375	-0.809375	1	0	no change	phosphoglycerate mutase	2pg_c <=> 3pg_c	Glycolysis/Gluconeogenesis	Rv3214 or Rv0489
PGK	-0.83	-0.830393	1.00047	0.000392724	up	phosphoglycerate kinase	3pg_c + atp_c <=> 13dpg_c + adp_c	Glycolysis/Gluconeogenesis	Rv1437
GLYCt	-1	-1	1	0	no change	glycerol transport via channel	glyc_c <=> glyc_e	Transport
SUCOAS	-1.57262	-1.59117	1.0118	0.0185531	up	succinyl-CoA synthetase (ADP-forming)	atp_c + coa_c + succ_c <=> adp_c + pi_c + succoa_c	Citric Acid Cycle	Rv0952 and Rv0951
KGD2	-1.57954	-1.59809	1.01175	0.0185531	up	MNXR84838	co2_c + 2.0 fdxrd_c + h_c + succoa_c <=> akg_c + coa_c + 2.0 fdxox_c	Citric Acid Cycle	Rv1248c or (Rv2454c and Rv2455c)
SUCCt2r	-1.59311	-1.61167	1.01165	0.0185531	up	Succinate transport via proton symport	h_e + succ_e <=> h_c + succ_c	Transport	Rv2443
NH4t	-1.56	-1.6326	1.04654	0.0726007	up	Ammonia reversible transport	nh4_e <=> nh4_c	Transport	Rv2920c
H2Ot	-4.3651	-4.3651	1	0	no change	H2O transport via diffusion	h2o_e <=> h2o_c	Transport
CO2t	-4.41528	-4.4895	1.01681	0.0742122	up	CO2 transporter via diffusion	co2_e <=> co2_c	Transport

## Sheet: S7B
Table S7: Metabolic fluxes through reactions in the genome-scale metabolic model of Mycobacterium tuberculosis H37Rv under oxidative stress obtained using FBA-M1. Refer main figure 4.
Reaction Id	Flux_control	Flux_stress	Foldchange (stress/ control)	Difference in flux (absolute)	Change in flux	Reaction Name	Reaction Description	Subsystem	Gene assoication
	mmoles/hr/gm dry wt
H2CO3D	0	4.3641	inf	4.3641	ON	H2CO3D	co2_c + h2o_c <=> h2co3_c	Miscellaneous	Rv3273 or Rv3588c or Rv1284
NADTRHD	4.05	4.1	1.01235	0.05	up	NAD transhydrogenase	nad_c + nadph_c --> nadh_c + nadp_c	Cofactor and Prosthetic Group Biosynthesis	Rv2713 or (Rv0155 and Rv0156 and Rv0157)
O2t	3.80783	3.8597	1.01362	0.051874	up	o2 transport (diffusion)	o2_e <=> o2_c	Transport
FPRA	3.13	3.16629	1.0116	0.0362925	up	R01195	fdxrd_c + h_c + nadp_c --> fdxox_c + nadph_c	Cofactor and Prosthetic Group Biosynthesis	Rv3106 or Rv0886
ATPM	3.15	3.15	1	0	no change	ATP maintenance requirement	atp_c + h2o_c --> adp_c + h_c + pi_c
ACONT	1.6	1.61517	1.00948	0.0151723	up	Aconitase	cit_c <=> icit_c	Citric Acid Cycle	Rv1475c
ICDHy	1.59454	1.612	1.01095	0.017458	up		icit_c + nadp_c --> akg_c + co2_c + nadph_c	Citric Acid Cycle	Rv3339c or Rv0066c
CYTBD	7.60767	1.0083	0.132537	6.59937	down	cytochrome oxidase bd (ubiquinol-8: 2 protons)	2.0 h_c + 0.5 o2_c + q8h2_c --> h2o_c + 2.0 h_e + q8_c	Redox Metabolism	(Rv1622c and Rv1620c) or (Rv1622c and Rv1621c)
GLYK	0.999478	0.999478	1	0	no change	glycerol kinase	atp_c + glyc_c --> adp_c + glyc3p_c + h_c	Alternate Carbon Metabolism	Rv3696c
GLPD2	0.995	0.995429	1.00043	0.000428981	up	MNXR49865	glyc3p_c + q8_c --> dhap_c + q8h2_c	Glycerophospholipid metabolism	Rv3302c or Rv2249c
PDH	0.929877	0.947335	1.01877	0.017458	up	Pyruvate dehydrogenase	coa_c + nad_c + pyr_c --> accoa_c + co2_c + nadh_c	Glycolysis/Gluconeogenesis	Rv2241 and Rv2215 and (Rv0462 or Rv0843)
TPI	0.926653	0.926653	1	0	no change	triose-phosphate isomerase	dhap_c <=> g3p_c	Glycolysis/Gluconeogenesis	Rv1438
ASNt2r	0.864156	0.899072	1.0404	0.034916	up	L asparagine reversible transport via proton symport	asn__L_e + h_e <=> asn__L_c + h_c	Transport	Rv2127 or Rv0346c
ASNN	0.862169	0.897085	1.0405	0.034916	up	L-asparaginase	asn__L_c + h2o_c --> asp__L_c + nh4_c	Alanine, Aspartate, and Glutamate Metabolism	Rv1538c
GAPD	0.830393	0.830393	1	0	no change	glyceraldehyde-3-phosphate dehydrogenase	g3p_c + nad_c + pi_c <=> 13dpg_c + h_c + nadh_c	Glycolysis/Gluconeogenesis	Rv1436
ASPTA	0.828	0.823634	0.994727	0.00436585	down	aspartate transaminase	akg_c + asp__L_c <=> glu__L_c + oaa_c	Alanine, Aspartate, and Glutamate Metabolism	Rv0337c
ENO	0.809	0.809375	1.00046	0.000374776	up	enolase	2pg_c <=> h2o_c + pep_c	Glycolysis/Gluconeogenesis	Rv1023
PYK	0.803	0.803214	1.00027	0.000214152	up	pyruvate kinase	adp_c + h_c + pep_c --> atp_c + pyr_c	Glycolysis/Gluconeogenesis	Rv1617
GLUDx	0.744	0.739467	0.993907	0.00453345	down		glu__L_c + h2o_c + nad_c <=> akg_c + h_c + nadh_c + nh4_c	Alanine, Aspartate, and Glutamate Metabolism	Rv2476c
CS	0.597714	0.615172	1.02921	0.017458	up	citrate synthase	accoa_c + h2o_c + oaa_c --> cit_c + coa_c + h_c	Citric Acid Cycle	Rv0896 or Rv0889c
HCO3E	0.308	0.308	1	0	no change	HCO3 equilibration reaction	co2_c + h2o_c <=> h_c + hco3_c	Miscellaneous	Rv3588c or Rv1284 or Rv3273
ACCOAC	0.280277	0.280277	1	0	no change	Acetyl-CoA carboxylase	accoa_c + atp_c + hco3_c <=> adp_c + h_c + malcoa_c + pi_c	Pyruvate Metabolism	Rv3285 and Rv2247
ME1	0.223586	0.241044	1.07808	0.017458	up	malic enzyme (NAD)	mal__L_c + nad_c --> co2_c + nadh_c + pyr_c	Pyruvate Metabolism	Rv2332
PPA	0.145	0.146	1.0069	0.001	up	inorganic diphosphatase	h2o_c + ppi_c --> h_c + 2.0 pi_c	Oxidative Phosphorylation	Rv3628
FBP	0.0676	0.067576	0.999644	2.40411e-05	down	Fructose-bisphosphatase	fdp_c + h2o_c --> f6p_c + pi_c	Glycolysis/Gluconeogenesis	Rv1099c or Rv2131c
ADA	0.0110373	0.05	4.53011	0.0389627	up	Adenosine deaminase	adn_c + h2o_c + h_c --> ins_c + nh4_c	Purine and Pyrimidine Biosynthesis	Rv3313c
INSK	0.0101	0.049095	4.86089	0.038995	up	Insosine kinase	atp_c + ins_c --> adp_c + h_c + imp_c	Nucleotide Salvage Pathway
GLNS	0.0486	0.0486	1	0	no change	glutamine synthetase	atp_c + glu__L_c + nh4_c --> adp_c + gln__L_c + h_c + pi_c	Alanine, Aspartate, and Glutamate Metabolism	Rv2220 or Rv2222c or Rv1878 or Rv2860c
NTD7	0.00655	0.0455151	6.94886	0.0389651	up	5'-nucleotidase (AMP)	amp_c + h2o_c --> adn_c + pi_c	Nucleotide Salvage Pathway
NDPK1	0.00219548	0.0421582	19.2023	0.0399627	up	nucleoside-diphosphate kinase (ATP:GDP)	atp_c + gdp_c <=> adp_c + gtp_c	Purine and Pyrimidine Biosynthesis	Rv2445c
biomass	0.04166	0.04166	1	0	no change		0.2352 14glucan_c + 0.001681 Ac1PIM1_c + 0.001488 Ac1PIM2_c + 0.001335 Ac1PIM3_c + 0.001211 Ac1PIM4_c + 0.001274 Ac2PIM2_c + 0.001573 PIM3_c + 0.001403 PIM4_c + 0.001266 PIM5_c + 0.001154 PIM6_c + 0.23018 acgam1p_c + 0.40596 ala__L_c + 0.0347 amet_c + 0.000731 arabinanagalfragund_c + 0.015676 arach_c + 0.12042 arg__L_c + 0.047699 asn__L_c + 0.12031 asp__L_c + 60.0 atp_c + 0.0295 c78mycolatepp_c +…	Exchange
ADK1	0.0423116	0.0413116	0.976366	0.001	down	adenylate kinase	amp_c + atp_c <=> 2.0 adp_c	Purine and Pyrimidine Biosynthesis	Rv0733
ADSS	0	0.0389627	inf	0.0389627	ON	adenylosuccinate synthase	asp__L_c + gtp_c + imp_c --> dcamp_c + gdp_c + 2.0 h_c + pi_c	Purine and Pyrimidine Biosynthesis	Rv0357c
ADSL1r	0	0.0389627	inf	0.0389627	ON	adenylsuccinate lyase	dcamp_c <=> amp_c + fum_c	Purine and Pyrimidine Biosynthesis	Rv0777
FUM	-0.00638	0.0325825	-5.10697	0.0389625	change in direction	fumarase	fum_c + h2o_c <=> mal__L_c	Citric Acid Cycle	Rv1098c
FAS80_L	0.030603	0.030603	1	0	no change	Fatty acid synthase n C80 lumped reaction	accoa_c + 8.0 h_c + 3.0 malcoa_c + 6.0 nadph_c --> 3.0 co2_c + 4.0 coa_c + 2.0 h2o_c + 6.0 nadp_c + octa_c	Fatty Acid Metabolism	Rv1350 and Rv2524c and Rv1484 and Rv2947c
MCOATA	0.0303296	0.0303296	1	0	no change	Malonyl-CoA-ACP transacylase	ACP_c + malcoa_c <=> coa_c + malACP_c	Fatty Acid Metabolism	Rv2243
ACLS	0.0264166	0.0264166	1	0	no change	acetolactate synthase	h_c + 2.0 pyr_c --> alac__S_c + co2_c	Valine, Leucine, and Isoleucine Metabolism	(Rv3002c and Rv3003c) or Rv1820 or Rv3509c
DHAD1	0.0264	0.0264166	1.00063	1.65776e-05	up	dihydroxy-acid dehydratase (2,3-dihydroxy-3-methylbutanoate)	23dhmb_c --> 3mob_c + h2o_c	Valine, Leucine, and Isoleucine Metabolism	Rv0189c
KARA1i	0.0264	0.0264166	1.00063	1.65776e-05	up	acetohydroxy acid isomeroreductase	alac__S_c + h_c + nadph_c --> 23dhmb_c + nadp_c	Valine, Leucine, and Isoleucine Metabolism	Rv3001c
FAS100	0.0240512	0.0240512	1	0	no change	Fatty acid synthase n C100	3.0 h_c + malcoa_c + 2.0 nadph_c + octa_c --> co2_c + coa_c + dca_c + h2o_c + 2.0 nadp_c	Fatty Acid Metabolism	Rv1350 and Rv2524c and Rv1484 and Rv2947c
FAS120	0.0240512	0.0240512	1	0	no change	Fatty acid synthase n C120	dca_c + 3.0 h_c + malcoa_c + 2.0 nadph_c --> co2_c + coa_c + ddca_c + h2o_c + 2.0 nadp_c	Fatty Acid Metabolism	Rv1350 and Rv2524c and Rv1484 and Rv2947c
FAS140	0.0240512	0.0240512	1	0	no change	Fatty acid synthase n C140	ddca_c + 3.0 h_c + malcoa_c + 2.0 nadph_c --> co2_c + coa_c + h2o_c + 2.0 nadp_c + ttdca_c	Fatty Acid Metabolism	Rv0533c or (Rv1350 and Rv2524c and Rv1484 and Rv2947c)
SULabc	0.0222757	0.0222757	1	0	no change	sulfate transport via ABC system	atp_c + h2o_c + so4_e --> adp_c + h_c + pi_c + so4_c	Transport	Rv2397c and Rv2398c and Rv2399c and Rv2400c and Rv1739c
SADT	0.0223	0.0222757	0.998908	2.43497e-05	down	sulfate adenylyltransferase	atp_c + h_c + so4_c --> aps_c + ppi_c	Purine and Pyrimidine Biosynthesis	Rv1285 and Rv1286
PGCD	0.021	0.0210179	1.00085	1.79482e-05	up	phosphoglycerate dehydrogenase	3pg_c + nad_c --> 3php_c + h_c + nadh_c	Glycolysis/Gluconeogenesis	Rv2996c and Rv0728c
PSERT	0.021	0.021	1	0	no change	phosphoserine transaminase	3php_c + glu__L_c --> akg_c + pser__L_c	Glycolysis/Gluconeogenesis	Rv0884c
FAS160	0.0208038	0.0208038	1	0	no change	Fatty acid synthase n C160	3.0 h_c + malcoa_c + 2.0 nadph_c + ttdca_c --> co2_c + coa_c + h2o_c + hdca_c + 2.0 nadp_c	Fatty Acid Metabolism	Rv1350 and Rv2524c and Rv1484 and Rv2947c
DXPS	0.0198	0.0198431	1.00218	4.30746e-05	up	1-deoxy-D-xylulose 5-phosphate synthase	g3p_c + h_c + pyr_c --> co2_c + dxyl5p_c	Polyprenyl Metabolism	Rv3379c or Rv2682c
MEPCT	0.0198097	0.0198097	1	0	no change	2-C-methyl-D-erythritol 4-phosphate cytidylyltransferase	2me4p_c + ctp_c + h_c --> 4c2me_c + ppi_c	Polyprenyl Metabolism	Rv3582c
MECDPS	0.0198	0.0198097	1.00049	9.7466e-06	up	2-C-methyl-D-erythritol 2,4-cyclodiphosphate synthase	2p4c2me_c --> 2mecdp_c + cmp_c	Polyprenyl Metabolism	Rv3581c
MECDPDH	0.0198	0.0198097	1.00049	9.7466e-06	up	MECDPDH	2mecdp_c + h_c --> h2mb4p_c + h2o_c	Polyprenyl Metabolism
DXPRIi	0.0198097	0.0198097	1	0	no change	1-deoxy-D-xylulose reductoisomerase	dxyl5p_c + h_c + nadph_c --> 2me4p_c + nadp_c	Polyprenyl Metabolism	Rv2870c
CDPMEK	0.0198097	0.0198097	1	0	no change	4-(cytidine 5'-diphospho)-2-C-methyl-D-erythritol kinase	4c2me_c + atp_c --> 2p4c2me_c + adp_c + h_c	Polyprenyl Metabolism	Rv1011
AMYL2	0.0195969	0.0195969	1	0	no change	MNXR87084	adpglc_c <=> 14glucan_c + adp_c + h_c	Starch and sucrose metabolism	Rv3032 or Rv1212c
GLGC	0.0196	0.0196	1	0	no change	glucose-1-phosphate adenylyltransferase	atp_c + g1p_c + h_c --> adpglc_c + ppi_c	Alternate Carbon Metabolism	Rv1213
PRPPS	0.0192919	0.0192919	1	0	no change	phosphoribosylpyrophosphate synthetase	atp_c + r5p_c <=> amp_c + h_c + prpp_c	Pentose Phosphate Pathway	Rv1017c
NDPK2	0.0189	0.0189322	1.0017	3.21787e-05	up	nucleoside-diphosphate kinase (ATP:UDP)	atp_c + udp_c <=> adp_c + utp_c	Purine and Pyrimidine Biosynthesis	Rv2445c
PSP_L	0.0186392	0.0186392	1	0	no change	phosphoserine phosphatase (L-serine)	h2o_c + pser__L_c --> pi_c + ser__L_c	Glycolysis/Gluconeogenesis	Rv0018c and Rv3042c and Rv0505c
IPDPS	0.0178263	0.0178263	1	0	no change	1-hydroxy-2-methyl-2-(E)-butenyl 4-diphosphate reductase (ipdp)	h2mb4p_c + h_c + nadh_c --> h2o_c + ipdp_c + nad_c	Polyprenyl Metabolism	Rv3382c
AP4A1	0.0177	0.0177	1	0	no change	Unknown	aps_c --> ap4a_c		Rv2613
CBPS	0.0169	0.0168873	0.999246	1.27374e-05	down	carbamoyl-phosphate synthase (glutamine-hydrolysing)	2.0 atp_c + gln__L_c + h2o_c + hco3_c --> 2.0 adp_c + cbp_c + glu__L_c + 2.0 h_c + pi_c	Purine and Pyrimidine Biosynthesis	Rv1383 and Rv1384
UMPK	0.0146374	0.0146374	1	0	no change	UMP kinase	atp_c + ump_c <=> adp_c + udp_c	Purine and Pyrimidine Biosynthesis	Rv1712 and Rv2883c
G1PACT	0.0137545	0.0137545	1	0	no change	glucosamine-1-phosphate N-acetyltransferase	accoa_c + gam1p_c --> acgam1p_c + coa_c + h_c	Alternate Carbon Metabolism
GF6PTAr	0.0138	0.0137545	0.996706	4.54511e-05	down		f6p_c + gln__L_c <=> gam6p_c + glu__L_c	Alanine, Aspartate, and Glutamate Metabolism	Rv3436c
IMPD	0.0131583	0.0131583	1	0	no change	IMP dehydrogenase	h2o_c + imp_c + nad_c --> h_c + nadh_c + xmp_c	Purine and Pyrimidine Biosynthesis	Rv3411c and Rv3410c and Rv1843c
GMPS2	0.0131583	0.0131583	1	0	no change	GMP synthase	atp_c + gln__L_c + h2o_c + xmp_c --> amp_c + glu__L_c + gmp_c + 2.0 h_c + ppi_c	Purine and Pyrimidine Biosynthesis	Rv3396c
DHORD2	0.0128706	0.0128706	1	0	no change	Dihydoorotic acid dehydrogenase (quinone8)	dhor__S_c + q8_c --> orot_c + q8h2_c	Purine and Pyrimidine Biosynthesis	Rv2139
ASPCT	0.0128706	0.0128706	1	0	no change	aspartate carbamoyltransferase	asp__L_c + cbp_c --> cbasp_c + h_c + pi_c	Purine and Pyrimidine Biosynthesis	Rv1380
OMPDC	0.0128706	0.0128706	1	0	no change	orotidine-5'-phosphate decarboxylase	h_c + orot5p_c --> co2_c + ump_c	Purine and Pyrimidine Biosynthesis	Rv1385
CTPS1	0.0119627	0.0119627	1	0	no change	CTP synthase (NH3)	atp_c + nh4_c + utp_c --> adp_c + ctp_c + 2.0 h_c + pi_c	Purine and Pyrimidine Biosynthesis	Rv1699
ASPK	0.0115725	0.0115725	1	0	no change	aspartate kinase	asp__L_c + atp_c <=> 4pasp_c + adp_c	Glycolysis/Gluconeogenesis	Rv3709c
CYTK1	0.0112962	0.0112962	1	0	no change	cytidylate kinase (CMP)	atp_c + cmp_c <=> adp_c + cdp_c	Purine and Pyrimidine Biosynthesis	Rv1712
FADE233	0.0104969	0.0104969	1	0	no change	R02661	fad_c + ibcoa_c --> 2mp2coa_c + fadh2_c	Lipid metabolism	Rv3140
MMSAD1	0.0104969	0.0104969	1	0	no change	MMSAD1	2mop_c + coa_c + nad_c --> co2_c + nadh_c + ppcoa_c	Alternate Carbon Metabolism	Rv0753c
ECOAH12	0.0104969	0.0104969	1	0	no change	3-hydroxyacyl-CoA dehydratase (3-hydroxyisobutyryl-CoA) (mitochondria)	2mp2coa_c + h2o_c --> 3hibutcoa_c	Valine, Leucine, and Isoleucine Metabolism	Rv1070c or Rv0905 or Rv2486 or Rv1472 or Rv3774
3HIBD	0.0105	0.0104969	0.999709	3.05478e-06	down		3hmp_c + nad_c --> 2mop_c + h_c + nadh_c	Alternate Carbon Metabolism	Rv0751c
PPCOAC	0.0105	0.0104969	0.999709	3.05478e-06	down	Propionyl-CoA carboxylase	atp_c + hco3_c + ppcoa_c --> adp_c + h_c + mmcoa__S_c + pi_c	Propanoate metabolism	Rv3285 and Rv3280 and Rv3281
BKDC	0.0105	0.0104969	0.999709	3.05478e-06	down	BKDC	2mpdhl_c + coa_c + h_c <=> dhlam_c + ibcoa_c	Lipid metabolism	Rv2495c
PDHc	0.0105	0.0105	1	0	no change		dhlam_c + nad_c --> h_c + lpam_c + nadh_c	Citric Acid Cycle	Rv0462 or Rv0843
BKDA2	0.0104969	0.0105	1.00029	3.05478e-06	up	BKDA2	3mob_c + lpam_c --> 2mpdhl_c + co2_c	Lipid metabolism	Rv2497c and Rv2496c
3HBCOAHL	0.0105	0.0104969	0.999709	3.05478e-06	down	3-hydroxyisobutyryl-CoA hydrolase	3hibutcoa_c + h2o_c --> 3hmp_c + coa_c + h_c	Valine, Leucine, and Isoleucine Metabolism	Rv1071c
NDPK3	0.0104879	0.0104879	1	0	no change	nucleoside-diphosphate kinase (ATP:CDP)	atp_c + cdp_c <=> adp_c + ctp_c	Purine and Pyrimidine Biosynthesis	Rv2445c
FRD	0.010397	0.010397	1	0	no change	FRD	fadh2_c + fum_c --> fad_c + succ_c	Citric Acid Cycle	(Rv3318 and Rv3319 and Rv3316 and Rv3317) or (Rv1552 and Rv1553 and Rv1554 and Rv1555)
GLGB	0.0098	0.0098	1	0	no change	MNXR80417	14glucan_c --> glycogen_c	Starch and sucrose metabolism	Rv1326c and Rv3031
GHMT2	0.00977986	0.00977986	1	0	no change		ser__L_c + thf_c --> gly_c + h2o_c + mlthf_c	Glycolysis/Gluconeogenesis	Rv1093 or Rv0070c
HSDy	0.00921	0.00920763	0.999743	2.3702e-06	down	homoserine dehydrogenase (NADPH)	hom__L_c + nadp_c <-- aspsa_c + h_c + nadph_c	Glycolysis/Gluconeogenesis	Rv1294
FAS180	0.00915	0.00915	1	0	no change	Fatty acid synthase n C180	3.0 h_c + hdca_c + malcoa_c + 2.0 nadph_c --> co2_c + coa_c + h2o_c + 2.0 nadp_c + ocdca_c	Fatty Acid Metabolism	Rv1350 and Rv2524c and Rv1484 and Rv2947c
IPMD	0.00752822	0.00752822	1	0	no change	3-isopropylmalate dehydrogenase	3c2hmp_c + nad_c --> 3c4mop_c + h_c + nadh_c	Valine, Leucine, and Isoleucine Metabolism	Rv2995c
IPPS	0.00753	0.00753	1	0	no change	2-isopropylmalate synthase	3mob_c + accoa_c + h2o_c --> 3c3hmp_c + coa_c + h_c	Valine, Leucine, and Isoleucine Metabolism	Rv3710
OMCDC	0.00753	0.00753	1	0	no change	2-Oxo-4-methyl-3-carboxypentanoate decarboxylation	3c4mop_c + h_c --> 4mop_c + co2_c	Valine, Leucine, and Isoleucine Metabolism
TRDR	0.00688961	0.00688961	1	0	no change	thioredoxin reductase (NADPH)	h_c + nadph_c + trdox_c --> nadp_c + trdrd_c	Purine and Pyrimidine Biosynthesis	Rv3913
FASm180	0.00655	0.00655174	1.00027	1.74322e-06	up	FASm180	15.0 h_c + 4.0 malcoa_c + mmcoa__S_c + 10.0 nadph_c + octa_c --> 5.0 co2_c + 5.0 coa_c + 5.0 h2o_c + mocdca_c + 10.0 nadp_c	Fatty Acid Metabolism	Rv1663 or Rv1662
MTHFR2	0.00638403	0.00638403	1	0	no change	5,10-methylenetetrahydrofolate reductase (NADH)	2.0 h_c + mlthf_c + nadh_c --> 5mthf_c + nad_c	Folate Metabolism
METS	0.00638	0.00638	1	0	no change	methionine synthase	5mthf_c + hcys__L_c --> h_c + met__L_c + thf_c	Cysteine and methionine metabolism	Rv2124c and Rv1133c
FAS260	0.00635765	0.00635765	1	0	no change	Fatty acid synthase n C260	3.0 h_c + malcoa_c + 2.0 nadph_c + ttc_c --> co2_c + coa_c + h2o_c + hexc_c + 2.0 nadp_c	Fatty Acid Metabolism	Rv1350 and Rv2524c and Rv1484 and Rv2947c
FAS240_L	0.00636	0.00636	1	0	no change	Fatty acid synthase n C240 lumped reaction	9.0 h_c + 3.0 malcoa_c + 6.0 nadph_c + ocdca_c --> 3.0 co2_c + 3.0 coa_c + 3.0 h2o_c + 6.0 nadp_c + ttc_c	Fatty Acid Metabolism	Rv1350 and Rv2524c and Rv1484 and Rv2947c
METAT	0.00593055	0.00593055	1	0	no change	methionine adenosyltransferase	atp_c + h2o_c + met__L_c --> amet_c + pi_c + ppi_c	Cysteine and methionine metabolism	Rv1392
HSK	0.00465	0.00465368	1.00079	3.6786e-06	up	homoserine kinase	atp_c + hom__L_c --> adp_c + h_c + phom_c	Glycolysis/Gluconeogenesis	Rv1296
THRS	0.00465	0.00465368	1.00079	3.6786e-06	up	threonine synthase	h2o_c + phom_c --> pi_c + thr__L_c	Glycolysis/Gluconeogenesis	Rv1295
HSST	0.00455	0.00455395	1.00087	3.9512e-06	up	homoserine O-succinyltransferase	hom__L_c + succoa_c --> coa_c + suchms_c	Other Amino Acid Metabolism
APSR	0.00455	0.00455	1	0	no change	APS Reductase	aps_c + trdrd_c --> amp_c + 2.0 h_c + so3_c + trdox_c	Sulfur metabolism	Rv2392
AHC	0.00448495	0.00448495	1	0	no change		ahcys_c + h2o_c <=> adn_c + hcys__L_c	Cysteine and methionine metabolism	Rv3248c
FDH	0.00442013	0.00442013	1	0	no change	formate dehydrogenase	for_c + nad_c --> co2_c + nadh_c	Other Amino Acid Metabolism	(Rv2899c and Rv2900c) or Rv0087
UAGDP	0.00417	0.00416525	0.998861	4.74988e-06	down	UDP-N-acetylglucosamine diphosphorylase	acgam1p_c + h_c + utp_c --> ppi_c + uacgam_c	Alternate Carbon Metabolism	Rv1018c
OCBT	0.0040167	0.0040167	1	0	no change	ornithine carbamoyltransferase	cbp_c + orn_c <=> citr__L_c + h_c + pi_c	Arginine and Proline Metabolism	Rv1656
ACGK	0.0040167	0.0040167	1	0	no change	acetylglutamate kinase	acglu_c + atp_c --> acg5p_c + adp_c	Arginine and Proline Metabolism	Rv1654
ARGSS	0.00402	0.0040167	0.999178	3.3028e-06	down	argininosuccinate synthase	asp__L_c + atp_c + citr__L_c --> amp_c + argsuc_c + h_c + ppi_c	Alanine, Aspartate, and Glutamate Metabolism	Rv1658
ARGSL	0.00402	0.00402	1	0	no change	argininosuccinate lyase	argsuc_c --> arg__L_c + fum_c	Alanine, Aspartate, and Glutamate Metabolism	Rv1659
ORNTAC	0.0040167	0.0040167	1	0	no change	Ornithine transacetylase	acorn_c + glu__L_c <=> acglu_c + orn_c	Arginine and Proline Metabolism	Rv1653
GK1	0.00301	0.00400785	1.33151	0.000997852	up	guanylate kinase (GMP:ATP)	atp_c + gmp_c <=> adp_c + gdp_c	Purine and Pyrimidine Biosynthesis	Rv1389
MN6PP	0.00396041	0.00396041	1	0	no change	Mannose 6-phosphate phosphatase	h2o_c + man6p_c --> man_c + pi_c	Alternate Carbon Metabolism
P5CR	0.00375033	0.00375033	1	0	no change	pyrroline-5-carboxylate reductase	1pyr5c_c + 2.0 h_c + nadph_c --> nadp_c + pro__L_c	Arginine and Proline Metabolism	Rv0500
G5SADs	0.00375033	0.00375033	1	0	no change	L-glutamate 5-semialdehyde dehydratase (spontaneous)	glu5sa_c --> 1pyr5c_c + h2o_c + h_c	Arginine and Proline Metabolism
GLU5K	0.00375	0.00375033	1.00009	3.298e-07	up	glutamate 5-kinase	atp_c + glu__L_c --> adp_c + glu5p_c	Urea Cycle	Rv2439c
G5SD	0.00375	0.00375033	1.00009	3.298e-07	up	glutamate-5-semialdehyde dehydrogenase	glu5p_c + h_c + nadph_c --> glu5sa_c + nadp_c + pi_c	Urea Cycle	Rv2427c
ALAR	0.00347269	0.00347269	1	0	no change	alanine racemase	ala__L_c <=> ala__D_c	Arabinogalactan biosynthesis	Rv3423c
PYDXNK	0.00324331	0.00324331	1	0	no change	pyridoxine kinase	glx_c + h_c + nadh_c + nh4_c --> gly_c + h2o_c + nad_c	Glyoxylate Metabolism
ICL	0.00317665	0.00317665	1	0	no change	Isocitrate lyase	icit_c --> glx_c + succ_c	Glyoxylate Metabolism	Rv0467 or (Rv1915 and Rv1916)
UDCPDP	0.00299577	0.00299577	1	0	no change	Undecaprenyl-diphosphatase	h2o_c + udcpdp_c --> h_c + pi_c + udcpp_c	Cofactor and Prosthetic Group Biosynthesis	Rv2136c
DB4PS	0.00292	0.00292453	1.00155	4.532e-06	up	3,4-Dihydroxy-2-butanone-4-phosphate synthase	ru5p__D_c --> db4p_c + for_c + h_c	Cofactor and Prosthetic Group Biosynthesis	Rv1940
RBFSa	0.00292453	0.00292453	1	0	no change	riboflavin synthase	4r5au_c + db4p_c --> dmlz_c + 2.0 h2o_c + pi_c	Riboflavin Metabolism	Rv1416
MAN1PT2	0.00288	0.0028845	1.00156	4.49674e-06	up	mannose-1-phosphate guanylyltransferase (GDP)	gdp_c + h_c + man1p_c --> gdpmann_c + pi_c	Fructose and mannose metabolism	Rv3264c
FAS161	0.00273952	0.00273952	1	0	no change	Fatty acid synthase n C161	4.0 h_c + malcoa_c + 3.0 nadph_c + o2_c + ttdca_c --> co2_c + coa_c + 3.0 h2o_c + hdcea_c + 3.0 nadp_c	Fatty Acid Metabolism	Rv1350 and Rv2524c and Rv1484 and Rv2947c
KARA2i	0.00265487	0.00265487	1	0	no change		2ahbut_c + h_c + nadph_c --> 23dhmp_c + nadp_c	Valine, Leucine, and Isoleucine Metabolism	Rv3001c
ACHBS	0.00265487	0.00265487	1	0	no change	2-aceto-2-hydroxybutanoate synthase	2obut_c + h_c + pyr_c --> 2ahbut_c + co2_c	Valine, Leucine, and Isoleucine Metabolism	Rv3003c or (Rv3470c and Rv3002c)
SHSL4r	0.00265487	0.00265487	1	0	no change	O-succinylhomoserine lyase (elimination), reversible	h2o_c + suchms_c <=> 2obut_c + h_c + nh4_c + succ_c	Cysteine and methionine metabolism	Rv1079
DHAD2	0.00265	0.00265487	1.00184	4.87346e-06	up	Dihydroxy-acid dehydratase (2,3-dihydroxy-3-methylpentanoate)	23dhmp_c --> 3mop_c + h2o_c	Valine, Leucine, and Isoleucine Metabolism	Rv0189c
AACPS10	0.00256	0.00256063	1.00025	6.319e-07	up	AACPS10	ACP_c + atp_c + mocdca_c --> amp_c + mstrACP_c + ppi_c	Fatty Acid Metabolism
GALUi	0.00243765	0.00243765	1	0	no change	UTP-glucose-1-phosphate uridylyltransferase (irreversible)	g1p_c + h_c + utp_c --> ppi_c + udpg_c	Alternate Carbon Metabolism	Rv0993
CYST_II	0.00238	0.00237879	0.99949	1.214e-06	down		h2s_c + pser__L_c --> cys__L_c + pi_c	Cysteine and methionine metabolism	Rv0848
THDPS	0.00236484	0.00236484	1	0	no change	tetrahydrodipicolinate succinylase	h2o_c + succoa_c + thdp_c --> coa_c + sl2a6o_c	Threonine and Lysine Metabolism	Rv1201c
DHDPS	0.00236484	0.00236484	1	0	no change	dihydrodipicolinate synthase	aspsa_c + pyr_c --> 23dhdp_c + 2.0 h2o_c + h_c	Threonine and Lysine Metabolism	Rv2753c
SDPDS	0.00236	0.00236484	1.00205	4.83654e-06	up	succinyl-diaminopimelate desuccinylase	h2o_c + sl26da_c --> 26dap__LL_c + succ_c	Threonine and Lysine Metabolism	Rv1202
DHDPRy	0.00236484	0.00236484	1	0	no change	dihydrodipicolinate reductase (NADPH)	23dhdp_c + h_c + nadph_c --> nadp_c + thdp_c	Threonine and Lysine Metabolism	Rv2773c
DAPE	0.00236484	0.00236484	1	0	no change	diaminopimelate epimerase	26dap__LL_c <=> 26dap__M_c	Threonine and Lysine Metabolism	Rv2726c
DAPDC	0.00228	0.00228306	1.00134	3.05796e-06	up	diaminopimelate decarboxylase	26dap__M_c + h_c --> co2_c + lys__L_c	Threonine and Lysine Metabolism	Rv1293
PIabc	0.00226	0.00226126	1.00056	1.26314e-06	up	phosphate transport via ABC system	atp_c + h2o_c + pi_e --> adp_c + h_c + 2.0 pi_c	Transport	(Rv0934 and Rv0936 and Rv0935 and Rv0933) or (Rv0932c and Rv0930 and Rv0929 and Rv0933) or (Rv0928 and Rv0930 and Rv0933) or Rv0545c or Rv2281 or Rv0820 or (Rv0935 and Rv0930 and Rv0933 and Rv0936 and Rv0929)
DCPT	0.00216	0.00216	1	0	no change	phosphoribose transferase (undecaprenyl phosphate)	decd__tb_c + prpp_c --> decdpr__tb_c + ppi_c	Arabinogalactan biosynthesis	Rv3806c
DCPE	0.00216	0.00216	1	0	no change	decaprenylphosphoryl ribose, arabinofuranose isomerization	decdr__tb_c <=> decda__tb_c	Arabinogalactan biosynthesis	Rv3790 and Rv3791
DCPDPP	0.00216	0.00216	1	0	no change	DCPDPP	decdpr__tb_c + h2o_c --> decdr__tb_c + pi_c	Arabinogalactan biosynthesis	Rv3807c
MTHFC	0.00215	0.00215437	1.00203	4.37022e-06	up	methenyltetrahydrofolate cyclohydrolase	h2o_c + methf_c <=> 10fthf_c + h_c	Folate Metabolism	Rv3356c
MTHFD	0.00215437	0.00215437	1	0	no change	methylenetetrahydrofolate dehydrogenase (NADP)	mlthf_c + nadp_c <=> methf_c + nadph_c	Folate Metabolism	Rv3356c
DDPA	0.00215396	0.00215396	1	0	no change	3-deoxy-D-arabino-heptulosonate 7-phosphate synthetase	e4p_c + h2o_c + pep_c --> 2dda7p_c + pi_c	Tyrosine, Tryptophan, and Phenylalanine Metabolism	Rv2178c
SHK3Dr	0.00215396	0.00215396	1	0	no change	shikimate dehydrogenase	3dhsk_c + h_c + nadph_c <=> nadp_c + skm_c	Tyrosine, Tryptophan, and Phenylalanine Metabolism	Rv2552c
PSCVT	0.00215	0.00215396	1.00184	3.96026e-06	up	3-phosphoshikimate 1-carboxyvinyltransferase	pep_c + skm5p_c --> 3psme_c + pi_c	Tyrosine, Tryptophan, and Phenylalanine Metabolism	Rv3227
DHQS	0.00215396	0.00215396	1	0	no change	3-dehydroquinate synthase	2dda7p_c --> 3dhq_c + pi_c	Tyrosine, Tryptophan, and Phenylalanine Metabolism	Rv2538c
DHQD	0.00215	0.00215396	1.00184	3.96026e-06	up		3dhq_c <=> 3dhsk_c + h2o_c	Tyrosine, Tryptophan, and Phenylalanine Metabolism	Rv2537c
SHKK	0.00215	0.00215	1	0	no change	shikimate kinase	atp_c + skm_c --> adp_c + h_c + skm5p_c	Tyrosine, Tryptophan, and Phenylalanine Metabolism	Rv2539c
CHORS	0.00215	0.00215	1	0	no change	chorismate synthase	3psme_c --> chor_c + pi_c	Tyrosine, Tryptophan, and Phenylalanine Metabolism	Rv2540c
IG3PS	0.00212104	0.00212104	1	0	no change	Imidazole-glycerol-3-phosphate synthase	gln__L_c + prlp_c --> aicar_c + eig3p_c + glu__L_c + h_c	Histidine Metabolism	Rv1602 and Rv1605
HSTPT	0.00212	0.00212104	1.00049	1.04222e-06	up	histidinol-phosphate transaminase	glu__L_c + imacp_c --> akg_c + hisp_c	Histidine Metabolism	Rv3772 or Rv1600
PRAMPC	0.00212104	0.00212104	1	0	no change	phosphoribosyl-AMP cyclohydrolase	h2o_c + prbamp_c --> prfp_c	Histidine Metabolism	Rv1606
PRATPP	0.00212104	0.00212104	1	0	no change	phosphoribosyl-ATP pyrophosphatase	h2o_c + prbatp_c --> h_c + ppi_c + prbamp_c	Histidine Metabolism	Rv2122c
HISTP	0.00212104	0.00212104	1	0	no change	histidinol-phosphatase	h2o_c + hisp_c --> histd_c + pi_c	Histidine Metabolism	Rv1601
IGPDH	0.00212104	0.00212104	1	0	no change	imidazoleglycerol-phosphate dehydratase	eig3p_c --> h2o_c + imacp_c	Histidine Metabolism	Rv1601
HISTD	0.00212104	0.00212104	1	0	no change	histidinol dehydrogenase	h2o_c + histd_c + 2.0 nad_c --> 3.0 h_c + his__L_c + 2.0 nadh_c	Histidine Metabolism	Rv1599
ATPPRT	0.00212104	0.00212104	1	0	no change	ATP phosphoribosyltransferase	atp_c + prpp_c --> ppi_c + prbatp_c	Histidine Metabolism	Rv2121c
PRMICIi	0.00212	0.00212	1	0	no change		prfp_c --> prlp_c	Histidine Metabolism	Rv1603
AICART	0.00212	0.00212	1	0	no change	phosphoribosylaminoimidazolecarboxamide formyltransferase	10fthf_c + aicar_c <=> fprica_c + thf_c	Purine and Pyrimidine Biosynthesis	Rv0957
GSNK	0	0.002	inf	0.002	ON	Guanosine kinase	atp_c + gsn_c --> adp_c + gmp_c + h_c	Nucleotide Salvage Pathway
GRTT	0.00198	0.00198343	1.00173	3.4326e-06	up	geranyltranstransferase	grdp_c + ipdp_c --> frdp_c + ppi_c	Polyprenyl Metabolism	Rv1086
DMPPS	0.00198343	0.00198343	1	0	no change	1-hydroxy-2-methyl-2-(E)-butenyl 4-diphosphate reductase (dmpp)	h2mb4p_c + h_c + nadh_c --> dmpp_c + h2o_c + nad_c	Cofactor and Prosthetic Group Biosynthesis	Rv1110
DMATT	0.00198	0.00198343	1.00173	3.4326e-06	up	dimethylallyltranstransferase	dmpp_c + ipdp_c --> grdp_c + ppi_c	Cofactor and Prosthetic Group Biosynthesis	Rv3398c or Rv3383c or Rv2173
ACCC	0.00196	0.00196335	1.00171	3.35248e-06	up	Acyl-CoA Carboxylase	co2_c + hexccoa_c --> chexccoa_c + h2o_c	Fatty Acid Metabolism	Rv3799c and Rv3280 and Rv3285
ACChex	0.00196335	0.00196335	1	0	no change	ACChex	coa_c + 2.0 h_c + hexc_c --> h2o_c + hexccoa_c	Fatty Acid Metabolism	Rv3280
SHSL2r	0.0019	0.00189908	0.999515	9.2226e-07	down	O-succinylhomoserine lyase (H2S)	h2s_c + suchms_c --> h_c + hcys__L_c + succ_c	Cysteine and methionine metabolism	Rv0391
UAPGR	0.00185	0.0018527	1.00146	2.70352e-06	up	UDP-N-acetylenolpyruvoylglucosamine reductase	h_c + nadph_c + uaccg_c --> nadp_c + uamr_c	Alternate Carbon Metabolism	Rv0482
UAGCVT	0.00185	0.0018527	1.00146	2.70352e-06	up	UDP-N-acetylglucosamine 1-carboxyvinyltransferase	pep_c + uacgam_c --> pi_c + uaccg_c	Alternate Carbon Metabolism	Rv1315
ALAALAr	0.00174	0.00174	1	0	no change	D-alanine-D-alanine ligase (reversible)	2.0 ala__D_c + atp_c <=> adp_c + alaala_c + h_c + pi_c	Arabinogalactan biosynthesis	Rv2981c
UAMAGS	0.0017	0.00169565	0.997438	4.35468e-06	down	UDP-N-acetylmuramoyl-L-alanyl-D-glutamate synthetase	atp_c + glu__D_c + uama_c --> adp_c + h_c + pi_c + uamag_c	Peptidoglycan Metabolism	Rv2155c
UAMAS	0.00169565	0.00169565	1	0	no change	UDP-N-acetylmuramoyl-L-alanine synthetase	ala__L_c + atp_c + uamr_c --> adp_c + h_c + pi_c + uama_c	Peptidoglycan Metabolism	Rv2152c
AGPAT160190	0.00154271	0.00154271	1	0	no change	AGPAT160190	1hdecg3p_c + mstrACP_c --> ACP_c + pa160190_c	Glycerophospholipid metabolism	Rv2182c or Rv2483c
TRE6PS	0.00152405	0.00152405	1	0	no change	Alpha,alpha-trehalose-phosphate synthase (UDP-forming)	g6p_c + udpg_c --> h_c + tre6p_c + udp_c	Membrane Metabolism	Rv3490
APRAUR	0.00146	0.00146227	1.00155	2.266e-06	up	5-amino-6-(5-phosphoribosylamino)uracil reductase	5apru_c + h_c + nadph_c --> 5aprbu_c + nadp_c	Riboflavin Metabolism	Rv2671 or Rv1409
GTPCII2	0	0.00146227	inf	0.00146227	ON	GTP cyclohydrolase II (25drapp)	gtp_c + 3.0 h2o_c --> 25drapp_c + for_c + 2.0 h_c + ppi_c	Cofactor and Prosthetic Group Biosynthesis	Rv1415 or Rv1940
DHPPDA2	0	0.00146227	inf	0.00146227	ON	diaminohydroxyphosphoribosylaminopryrimidine deaminase (25drapp)	25drapp_c + h2o_c + h_c --> 5apru_c + nh4_c	Riboflavin Metabolism	Rv2671 or Rv1409
RBFSb	0.00146	0.00146227	1.00155	2.266e-06	up	riboflavin synthase	2.0 dmlz_c --> 4r5au_c + ribflv_c	Riboflavin Metabolism	Rv1412
RBFK	0.00146	0.00146	1	0	no change	riboflavin kinase	atp_c + ribflv_c --> adp_c + fmn_c + h_c	Riboflavin Metabolism	Rv2786c
PMDPHT	0.00146	0.00146	1	0	no change	pyrimidine phosphatase	5aprbu_c + h2o_c --> 4r5au_c + pi_c	Cofactor and Prosthetic Group Biosynthesis
UDCPDPS	0.00142519	0.00142519	1	0	no change	Undecaprenyl diphosphate synthase	frdp_c + 8.0 ipdp_c --> 8.0 ppi_c + udcpdp_c	Cofactor and Prosthetic Group Biosynthesis
CHORM	0.00136	0.00136	1	0	no change	chorismate mutase	chor_c --> pphn_c	Tyrosine, Tryptophan, and Phenylalanine Metabolism	Rv1885c or Rv0948c
DASYN160190	0.00126	0.00126	1	0	no change	CDP-diacylglycerol synthetase (C16:0, C19:0)	ctp_c + h_c + pa160190_c --> cdpc16c19g_c + ppi_c	Glycerophospholipid metabolism	Rv2881c
TRE6PP	0.00125363	0.00125363	1	0	no change	trehalose-phosphatase	h2o_c + tre6p_c --> pi_c + tre_c	Membrane Metabolism	Rv2006 or Rv3372
MYCOE	0.00123	0.00122897	0.999163	1.03e-06	down	MYCOE	ACP_c + 1.75 h2o_c + 0.25 kmycolate_c + 0.25 mkmycolate_c + 0.25 mmycolate_c + 0.25 mycolate_c --> c78mycolateACP_c + 1.5 co2_c + 6.0 h_c	Mycolic acid pathway
MYCOPP	0.00123	0.00122897	0.999163	1.03e-06	down	MNXR90581	c78mycolateACP_c + ppm_c --> ACP_c + c78mycolatepp_c	Mycolic acid pathway	Rv3802c
PPM1	0.00123	0.00123	1	0	no change	MNXR76028	gdpmann_c + udcpp_c --> gdp_c + ppm_c	Mycolic acid pathway	Rv2051c
NADS2	0.0012	0.00119981	0.99984	1.92e-07	down	NAD synthase (glutamine-hydrolysing)	atp_c + dnad_c + gln__L_c + h2o_c --> amp_c + glu__L_c + h_c + nad_c + ppi_c	Alanine, Aspartate, and Glutamate Metabolism	Rv2438c
QULNS	0.00119981	0.00119981	1	0	no change	quinolinate synthase	dhap_c + iasp_c --> 2.0 h2o_c + pi_c + quln_c	Pantothenate and CoA Metabolism	Rv1594
ASPO6	0.0012	0.00119981	0.99984	1.92e-07	down	L-aspartate oxidase	asp__L_c + o2_c --> h2o2_c + h_c + iasp_c	Alanine, Aspartate, and Glutamate Metabolism	Rv1595
NNDPR	0.0012	0.0012	1	0	no change	nicotinate-nucleotide diphosphorylase (carboxylating)	2.0 h_c + prpp_c + quln_c --> co2_c + nicrnt_c + ppi_c	Pantothenate and CoA Metabolism	Rv1596
NNAT	0.00119981	0.00119981	1	0	no change		atp_c + h_c + nicrnt_c --> dnad_c + ppi_c	Pantothenate and CoA Metabolism	Rv2421c
INO1	0.00106171	0.00106	0.998394	1.7051e-06	down	MNXR75043	g6p_c <=> mi3p__D_c	Inositol phosphate metabolism	Rv0046c
PPNDH	0.00100393	0.00100393	1	0	no change	prephenate dehydratase	h_c + pphn_c --> co2_c + h2o_c + phpyr_c	Tyrosine, Tryptophan, and Phenylalanine Metabolism	Rv3838c
TYRt2r	0.001	0.001	1	0	no change	L-tyrosine reversible transport via proton symport	h_e + tyr__L_e <=> h_c + tyr__L_c	Transport
ABTA	0	0.001	inf	0.001	ON	4-aminobutyrate transaminase	4abut_c + akg_c --> glu__L_c + sucsal_c	Alanine, Aspartate, and Glutamate Metabolism	Rv2589
ALAt2r	0.001	0.001	1	0	no change	L alanine reversible transport via proton symport	ala__L_e + h_e <=> ala__L_c + h_c	Transport
GLUt2r	0.001	0.001	1	0	no change	L glutamate transport via proton symport reversible	glu__L_e + h_e <=> glu__L_c + h_c	Transport
ADK2	0	0.001	inf	0.001	ON	ADK2	amp_c + pppi_c <=> adp_c + ppi_c	Purine and Pyrimidine Biosynthesis	Rv0733
ILEt2r	0.001	0.001	1	0	no change	L isoleucine reversible transport via proton symport	h_e + ile__L_e <=> h_c + ile__L_c	Transport
THRt2r	0.001	0.001	1	0	no change	L threonine reversible transport via proton symport	h_e + thr__L_e <=> h_c + thr__L_c	Transport	Rv3737
GLYt2r	0.001	0.001	1	0	no change	glycine reversible transport via proton symport	gly_e + h_e <=> gly_c + h_c	Transport	Rv1704c
Gln_LT	0.001	0.001	1	0	no change		atp_c + gln__L_e + h2o_c --> adp_c + gln__L_c + h_c + pi_c	Transport	(Rv0072 and Rv0073) or (Rv0411c and Rv2564)
SERt2r	0.001	0.001	1	0	no change	L-serine reversible transport via proton symport	h_e + ser__L_e <=> h_c + ser__L_c	Transport	Rv1704c
SSALx	0	0.001	inf	0.001	ON	Succinate-semialdehyde dehydrogenase (NAD)	h2o_c + nad_c + sucsal_c --> 2.0 h_c + nadh_c + succ_c	Alanine, Aspartate, and Glutamate Metabolism	Rv0234c and Rv1731
SERD_D	0.001	0.001	1	0	no change	D-serine deaminase	ser__D_c --> nh4_c + pyr_c	Glycolysis/Gluconeogenesis	Rv0069c
PHEt2r	0.001	0.001	1	0	no change	L-phenylalanine reversible transport via proton symport	h_e + phe__L_e <=> h_c + phe__L_c	Transport
HISt2r	0.001	0.001	1	0	no change	L histidine reversible transport via proton symport	h_e + his__L_e <=> h_c + his__L_c	Transport
PROt2r	0.001	0.001	1	0	no change	L proline reversible transport via proton symport	h_e + pro__L_e <=> h_c + pro__L_c	Transport
VALt2r	0.001	0.001	1	0	no change	L-valine reversible transport via proton symport	h_e + val__L_e <=> h_c + val__L_c	Transport
LEUt2r	0.001	0.001	1	0	no change	L leucine reversible transport via proton symport	h_e + leu__L_e <=> h_c + leu__L_c	Transport
PROabc	0.001	0.001	1	0	no change	L-proline transport via ABC system	atp_c + h2o_c + pro__L_e --> adp_c + h_c + pi_c + pro__L_c	Transport	Rv3756c and Rv3757c and Rv3758c and Rv3759c
NTPTP2	0	0.001	inf	0.001	ON	Nucleoside triphosphate tripolyhydrolase	gtp_c + h2o_c --> gsn_c + pppi_c	Purine and Pyrimidine Biosynthesis	Rv2344c
METabc	0.001	0.001	1	0	no change	L-methionine transport via ABC system	atp_c + h2o_c + met__L_e --> adp_c + h_c + met__L_c + pi_c	Transport
ARGt5r	0.001	0.001	1	0	no change	ARGt5r	arg__L_e <=> arg__L_c	Transport	Rv2320c
GLUDC	0	0.001	inf	0.001	ON	Glutamate Decarboxylase	glu__L_c + h_c --> 4abut_c + co2_c	Alanine, Aspartate, and Glutamate Metabolism	Rv3432c
LYSt5r	0.001	0.001	1	0	no change	LYSt5r	lys__L_e <=> lys__L_c	Transport	Rv2320c
NTD9	0	0.001	inf	0.001	ON	5'-nucleotidase (GMP)	gmp_c + h2o_c --> gsn_c + pi_c	Nucleotide Salvage Pathway
ASPt2r	0.001	0.001	1	0	no change	L-aspartate reversible transport via proton symport	asp__L_e + h_e <=> asp__L_c + h_c	Transport	Rv0346c or Rv2127
DSERt2r	0.001	0.001	1	0	no change		h_e + ser__D_e <=> h_c + ser__D_c	Transport	Rv1704c
FAS200	0.000979677	0.000979677	1	0	no change	FAS200	3.0 h_c + malcoa_c + 2.0 nadph_c + ocdca_c --> arach_c + co2_c + coa_c + h2o_c + 2.0 nadp_c	Fatty Acid Metabolism	Rv1350 and Rv2524c and Rv1484 and Rv2947c
UDPGALM	0.000913604	0.000913604	1	0	no change	UDPgalactopyranose mutase	udpgal_c --> udpgalfur_c	Arabinogalactan biosynthesis	Rv3809c
UDPG4E	0.000914	0.000914	1	0	no change	UDPglucose 4-epimerase	udpg_c <=> udpgal_c	Nucleotide Salvage Pathway	Rv3634c or Rv0501 or Rv0536
HXPRT	0.000905	0.00090498	0.999978	1.982e-08	down	hypoxanthine phosphoribosyltransferase (Hypoxanthine)	hxan_c + prpp_c --> imp_c + ppi_c	Purine and Pyrimidine Biosynthesis	Rv3624c
INSH	0.000905	0.00090498	0.999978	1.982e-08	down	Inosine hydrolase	h2o_c + ins_c --> hxan_c + rib__D_c	Purine and Pyrimidine Biosynthesis	Rv3393
TRPt2r	0.000838	0.000838366	1.00044	3.6584e-07	up	L-tryptophan reversible transport via proton symport	h_e + trp__L_e <=> h_c + trp__L_c	Transport
UAGPT1	0.000827	0.000827284	1.00034	2.8428e-07	up	UAGPT1	uaAgla_c + uacgam_c --> h_c + uaaAgla_c + udp_c	Peptidoglycan Metabolism	Rv2153c
UAGPT2	0.000827	0.000827284	1.00034	2.8428e-07	up	UAGPT2	uaGgla_c + uacgam_c --> h_c + uaaGgla_c + udp_c	Peptidoglycan Metabolism	Rv2153c
UAAGLS1	0.000827	0.000827284	1.00034	2.8428e-07	up	UAAGLS1	atp_c + lys__L_c + uamag_c --> adp_c + h_c + pi_c + uAgl_c	Peptidoglycan Metabolism
UAAGLS2	0.000827284	0.000827284	1	0	no change	UAAGLS2	atp_c + lys__L_c + uamag_c --> adp_c + h_c + pi_c + uGgl_c	Peptidoglycan Metabolism
PAPPT1	0.000827	0.000827284	1.00034	2.8428e-07	up	PAPPT1	uAgla_c + udcpp_c --> uaAgla_c + ump_c	Peptidoglycan Metabolism	Rv2156c
UGLDDS2	0.000827	0.000827	1	0	no change	UGLDDS2	alaala_c + atp_c + uGgl_c --> adp_c + h_c + pi_c + uGgla_c	Peptidoglycan Metabolism	Rv2157c
UGLDDS1	0.000827	0.000827	1	0	no change	UGLDDS1	alaala_c + atp_c + uAgl_c --> adp_c + h_c + pi_c + uAgla_c	Peptidoglycan Metabolism	Rv2157c
PAPPT2	0.000827	0.000827	1	0	no change	PAPPT2	uGgla_c + udcpp_c --> uaGgla_c + ump_c	Peptidoglycan Metabolism	Rv2156c
PANTS	0.000816536	0.000816536	1	0	no change	pantothenate synthase	ala__B_c + atp_c + pant__R_c --> amp_c + h_c + pnto__R_c + ppi_c	Pantothenate and CoA Metabolism	Rv3602c
PPNCL3	0.000817	0.000816536	0.999432	4.64e-07	down	PPNCL3	4ppan_c + atp_c + cys__L_c --> 4ppcys_c + amp_c + h_c + ppi_c	Cofactor and Prosthetic Group Biosynthesis	Rv1391
DPR	0.000816536	0.000816536	1	0	no change	2-dehydropantoate 2-reductase	2dhp_c + h_c + nadph_c --> nadp_c + pant__R_c	Pantothenate and CoA Metabolism	Rv2573
MOHMT	0.000816536	0.000816536	1	0	no change	3-methyl-2-oxobutanoate hydroxymethyltransferase	3mob_c + h2o_c + mlthf_c --> 2dhp_c + thf_c	Pantothenate and CoA Metabolism	Rv2225
ASP1DC	0.000817	0.000816536	0.999432	4.64e-07	down	aspartate 1-decarboxylase	asp__L_c + h_c --> ala__B_c + co2_c	Alanine, Aspartate, and Glutamate Metabolism	Rv3601c
PNTK	0.000816536	0.000816536	1	0	no change	pantothenate kinase	atp_c + pnto__R_c --> 4ppan_c + adp_c + h_c	Pantothenate and CoA Metabolism	Rv1092c
PPCDC	0.000817	0.000816536	0.999432	4.64e-07	down	phosphopantothenoylcysteine decarboxylase	4ppcys_c + h_c --> co2_c + pan4p_c	Pantothenate and CoA Metabolism	Rv1391
PTPATi	0.000817	0.000817	1	0	no change	pantetheine-phosphate adenylyltransferase	atp_c + h_c + pan4p_c --> dpcoa_c + ppi_c	Pantothenate and CoA Metabolism	Rv2965c
DPCOAK	0.000816536	0.000816536	1	0	no change	dephospho-CoA kinase	atp_c + dpcoa_c --> adp_c + coa_c + h_c	Pantothenate and CoA Metabolism	Rv1631
NDPK7	0.000808204	0.000808204	1	0	no change	nucleoside-diphosphate kinase (ATP:dCDP)	atp_c + dcdp_c <=> adp_c + dctp_c	Purine and Pyrimidine Biosynthesis	Rv2445c
NDPK5	0.000808	0.000808204	1.00025	2.04e-07	up	nucleoside-diphosphate kinase (ATP:dGDP)	atp_c + dgdp_c <=> adp_c + dgtp_c	Purine and Pyrimidine Biosynthesis	Rv2445c
RNDR3	0.000808	0.000808	1	0	no change	ribonucleoside-diphosphate reductase (CDP)	cdp_c + trdrd_c --> dcdp_c + h2o_c + trdox_c	Purine and Pyrimidine Biosynthesis	Rv3051c and Rv3048c
RNDR2	0.000808	0.000808	1	0	no change	ribonucleoside-diphosphate reductase (GDP)	gdp_c + trdrd_c --> dgdp_c + h2o_c + trdox_c	Purine and Pyrimidine Biosynthesis	Rv3051c and Rv3048c
G1SATi	0.000799872	0.000799872	1	0	no change		glu1sa_c --> 5aop_c	Cofactor and Prosthetic Group Biosynthesis	Rv0524
GSEALD	0.000799872	0.000799872	1	0	no change	GSEALD	glu__L_c + 2.0 h_c + nadph_c --> glu1sa_c + h2o_c + nadp_c	Cofactor and Prosthetic Group Biosynthesis
PPTGS_TB2	0.000785291	0.000785291	1	0	no change	PPTGS TB2	uaaGgla_c --> h_c + peptido__TB2_c + udcpdp_c	Peptidoglycan Metabolism	Rv2163c and Rv3627c
PPTGS_TB1	0.000785291	0.000785291	1	0	no change	PPTGS TB1	uaaAgla_c --> h_c + peptido__TB1_c + udcpdp_c	Peptidoglycan Metabolism	Rv2163c and Rv3627c
MYCSacp58	0.000752005	0.000752005	1	0	no change	MYCSacp58	47.0 h_c + hexc_c + 16.0 malACP_c + 30.0 nadph_c --> 15.0 ACP_c + 16.0 co2_c + 17.0 h2o_c + kmeroacidACP_c + 30.0 nadp_c	Mycolic Acid Biosynthesis	(Rv1483 and Rv2245 and Rv2246) or (Rv0098 and Rv2245 and Rv2246)
PGPP160190	0.000743548	0.000743548	1	0	no change	phosphatidylglycerol phosphate phosphatase (C16:0, C19:0)	h2o_c + pgp160190_c --> pg160190_c + pi_c	Membrane Metabolism
PGSA160190	0.000744	0.000743548	0.999392	4.5232e-07	down	Phosphatidylglycerol synthase (C16:0,C19:0)	cdpc16c19g_c + glyc3p_c --> cmp_c + h_c + pgp160190_c	Glycerophospholipid metabolism	Rv2746c
AGPAT160	0.000741048	0.000741048	1	0	no change	1-hexadecanoyl-sn-glycerol 3-phosphate O-acyltransferase (n-C16:0)	1hdecg3p_c + palmACP_c --> ACP_c + pa160_c	Glycerophospholipid metabolism	Rv2182c or Rv2483c
AACPS3	0.000741	0.000741048	1.00006	4.808e-08	up	Acyl-[acyl-carrier-protein] synthetase (n-C16:0)	ACP_c + atp_c + hdca_c --> amp_c + palmACP_c + ppi_c	Fatty Acid Metabolism
MYCSacp50	0.000674434	0.000674434	1	0	no change	MYCSacp50	33.0 h_c + hexc_c + 12.0 malACP_c + 24.0 nadph_c --> 11.0 ACP_c + 12.0 co2_c + 13.0 h2o_c + meroacidACP_c + 24.0 nadp_c	Mycolic Acid Biosynthesis	(Rv1483 and Rv2245 and Rv2246) or (Rv0098 and Rv2245 and Rv2246)
FAMPL1	0.000674434	0.000674434	1	0	no change	Fatty Acid Ligase AMP (mycolic acid)	amp_c + h_c + meroacidcyc2ACP_c --> ACP_c + meroacidcyc2AMP_c	Mycolic Acid Biosynthesis	Rv3801c
MYC2CYC1	0.000674	0.000674434	1.00064	4.3374e-07	up	MYC2CYC1	amet_c + meroacidcyc1ACP_c --> ahcys_c + h_c + meroacidcyc2ACP_c	Mycolic Acid Biosynthesis	Rv0644c
MYC1CYC1	0.000674434	0.000674434	1	0	no change	MYC1CYC1	amet_c + meroacidACP_c --> ahcys_c + h_c + meroacidcyc1ACP_c	Mycolic Acid Biosynthesis	Rv0470c
MYCON1	0.000674	0.000674	1	0	no change	Mycolic Acid Condensation	chexccoa_c + 2.0 h2o_c + meroacidcyc2AMP_c --> amp_c + co2_c + coa_c + 2.0 h_c + mycolate_c	Mycolic Acid Biosynthesis	Rv3800c
FACOAL160	0.000611	0.000611	1	0	no change	Fatty acid CoA ligase hexadecanoate	atp_c + coa_c + hdca_c <=> amp_c + pmtcoa_c + ppi_c	Fatty Acid Metabolism	Rv3826 or Rv1529 or Rv1185c or Rv2590
CAT	0.000599904	0.000599904	1	0	no change	catalase	2.0 h2o2_c --> 2.0 h2o_c + o2_c	Redox Metabolism	Rv1908c
RNDR1	0.00057	0.00057	1	0	no change	ribonucleoside-diphosphate reductase (ADP)	adp_c + trdrd_c --> dadp_c + h2o_c + trdox_c	Purine and Pyrimidine Biosynthesis	(Rv3051c and Rv3048c) or (Rv0570 and Rv1981c)
NADK	0.000566576	0.000566576	1	0	no change	NAD kinase	atp_c + nad_c --> adp_c + h_c + nadp_c	Pantothenate and CoA Metabolism	Rv1695
PTAr	0.000546	0.000545746	0.999535	2.54e-07	down	phosphotransacetylase	accoa_c + pi_c <-- actp_c + coa_c	Pyruvate Metabolism	Rv0408
NAGINS	0.000545746	0.000545746	1	0	no change	MNXR21171	h2o_c + iacgam3p_c <=> 2.0 h_c + iacgam_c + pi_c	Redox Metabolism
MSHS	0.000545746	0.000545746	1	0	no change	mycothiol synthase	accoa_c + cigam_c --> coa_c + msh_c	Sulfur metabolism	Rv0819
CIGAMS	0.000545746	0.000545746	1	0	no change	cys-1D-myo-inositol 2-deoxy-D-glucopyranoside synthase	atp_c + cys__L_c + igam_c --> amp_c + cigam_c + 2.0 h_c + ppi_c	Redox Metabolism	Rv2130c
ACKr	0.000546	0.000546	1	0	no change	acetate kinase	ac_c + atp_c <=> actp_c + adp_c	Pyruvate Metabolism	Rv0409
IGAMD	0.000546	0.000546	1	0	no change	1D-myo-inositol 2-Acetamido-2-deoxy-D-glucopyranoside deacetylase	h2o_c + iacgam_c --> ac_c + igam_c	Sulfur metabolism	Rv1170
NAGINSP	0.000546	0.000546	1	0	no change	MNXR61204	h_c + mi3p__D_c + uacgam_c --> iacgam3p_c + udp_c	Inositol phosphate metabolism	Rv0486
FMNAT	0.000537414	0.000537414	1	0	no change	FMN adenylyltransferase	atp_c + fmn_c + h_c --> fad_c + ppi_c	Riboflavin Metabolism	Rv2786c
MYCSacp56	0.000536914	0.000536914	1	0	no change	MYCSacp56	42.0 h_c + hexc_c + 15.0 malACP_c + 30.0 nadph_c --> 14.0 ACP_c + 15.0 co2_c + 16.0 h2o_c + mmeroacidACP_c + 30.0 nadp_c	Mycolic Acid Biosynthesis	(Rv1483 and Rv2245 and Rv2246) or (Rv0098 and Rv2245 and Rv2246)
CDPPT160190	0.000515959	0.000515959	1	0	no change	CDP diacylglycerol inositon 3-phosphatidyltransferase	cdpc16c19g_c + inost_c --> cmp_c + h_c + ptd1ino160190_c	Glycerophospholipid metabolism	Rv2612c
G16MTM1	0.000515959	0.000515959	1	0	no change	Glycolipid 1,6-alpha-D-mannosyltransferase	gdpmann_c + ptd1ino160190_c --> PIM1_c + gdp_c + h_c	Fatty Acid Metabolism	Rv2610c
MI3PP	0.000516	0.000515959	0.999921	4.09e-08	down	myo-inositol 3-phosphatase	h2o_c + mi3p__D_c --> inost_c + pi_c	Inositol phosphate metabolism	Rv1604 or Rv2131c or Rv2701c
AGPAT190	0.00050896	0.00050896	1	0	no change	AGPAT190	1msg3p_c + mstrACP_c --> ACP_c + pa190190_c	Glycerophospholipid metabolism	Rv2483c or Rv2182c
G3PAT190	0.000509	0.000509	1	0	no change	G3PAT190	glyc3p_c + mstrACP_c --> 1msg3p_c + ACP_c	Glycerophospholipid metabolism	Rv2482c or Rv1551
NPHS	0.000491588	0.000491588	1	0	no change	naphthoate synthase	sbzcoa_c --> coa_c + dhna_c	Cofactor and Prosthetic Group Biosynthesis	Rv0548c
SUCBZS	0.000491588	0.000491588	1	0	no change	O-succinylbenzoate-CoA synthase	2shchc_c --> h2o_c + sucbz_c	Cofactor and Prosthetic Group Biosynthesis
SUCBZL	0.000491588	0.000491588	1	0	no change	o-succinylbenzoate-CoA ligase	atp_c + coa_c + sucbz_c --> amp_c + ppi_c + sbzcoa_c	Cofactor and Prosthetic Group Biosynthesis	Rv0542c and Rv0553
SEPHCHCS	0.000492	0.000491588	0.999163	4.12e-07	down	2-succinyl-5-enolpyruvyl-6-hydroxy-3-cyclohexene-1-carboxylate synthase	akg_c + h_c + ichor_c <=> 2sephchc_c + co2_c	Cofactor and Prosthetic Group Biosynthesis	Rv0555
OPP	0.000492	0.000491588	0.999163	4.12e-07	down	R05611	hepdp_c + ipdp_c --> octdp_c + ppi_c	Lipid metabolism
DHNAOT	0.000491588	0.000491588	1	0	no change	1,4-dihydroxy-2-naphthoate octaprenyltransferase	dhna_c + octdp_c --> 2dmmq8_c + co2_c + h_c + ppi_c	Cofactor and Prosthetic Group Biosynthesis	Rv0534c
PPTTm	0.000491588	0.000491588	1	0	no change	trans-pentaprenyltranstransferase, mitochondrial	ipdp_c + pendp_c --> hexdp_c + ppi_c	Lipid metabolism
AMMQT8	0.000492	0.000491588	0.999163	4.12e-07	down	S-adenosylmethione:2-demthylmenaquinone methyltransferase (menaquinone 8)	2dmmq8_c + amet_c + h_c --> ahcys_c + mql8_c	Cofactor and Prosthetic Group Biosynthesis
ICHORSi	0.000491588	0.000491588	1	0	no change		chor_c --> ichor_c	Oxidative Phosphorylation	Rv3215
SHCHCS3	0.000492	0.000492	1	0	no change	2-succinyl-6-hydroxy-2,4-cyclohexadiene 1-carboxylate synthase	2sephchc_c <=> 2shchc_c + pyr_c	Cofactor and Prosthetic Group Biosynthesis	Rv0555
HEXTT	0.000492	0.000492	1	0	no change	trans-hexaprenyltranstransferase	hexdp_c + ipdp_c --> hepdp_c + ppi_c	Lipid metabolism	Rv0562
FRTT	0.000492	0.000492	1	0	no change	farnesyltranstransferase	frdp_c + ipdp_c --> ggdp_c + ppi_c	Polyprenyl Metabolism	Rv3398c or Rv2173
GGTT	0.000491588	0.000491588	1	0	no change	geranylgeranyltranstransferase	ggdp_c + ipdp_c --> pendp_c + ppi_c	Lipid metabolism	Rv3398c
NDPK4	0.000455385	0.000455385	1	0	no change	nucleoside-diphosphate kinase (ATP:dTDP)	atp_c + dtdp_c <=> adp_c + dttp_c	Purine and Pyrimidine Biosynthesis	Rv2445c
MYC2CYC2	0.000445137	0.000445137	1	0	no change	MYC2CYC2	amet_c + mmeroacidcyc1ACP_c --> ahcys_c + h_c + mmeroacidcyc2ACP_c	Mycolic Acid Biosynthesis	Rv0644c
FAMPL2	0.000445	0.000445137	1.00031	1.371e-07	up	FAMPL2	amp_c + h_c + mmeroacidcyc2ACP_c --> ACP_c + mmeroacidcyc2AMP_c	Mycolic Acid Biosynthesis	Rv3801c
MYC1CYC2	0.000445137	0.000445137	1	0	no change	MYC1CYC2	amet_c + mmeroacidACP_c --> ahcys_c + h_c + mmeroacidcyc1ACP_c	Mycolic Acid Biosynthesis	Rv0470c
MYCON2	0.000445	0.000445	1	0	no change	MYCON2	chexccoa_c + 2.0 h2o_c + mmeroacidcyc2AMP_c --> amp_c + co2_c + coa_c + 2.0 h_c + mmycolate_c	Mycolic Acid Biosynthesis	Rv3800c
DASYN160	0.000439	0.000439	1	0	no change	CDP-diacylglycerol synthetase (n-C16:0)	ctp_c + h_c + pa160_c --> cdpdhdecg_c + ppi_c	Glycerophospholipid metabolism	Rv2881c
NDPK8	0.000424932	0.000424932	1	0	no change	nucleoside-diphosphate kinase (ATP:dADP)	atp_c + dadp_c <=> adp_c + datp_c	Purine and Pyrimidine Biosynthesis	Rv2445c
TMDS3	0.000425	0.000424932	0.99984	6.8e-08	down	Dihydrofolate Synthase (FAD dependent)	dump_c + h_c + mlthf_c + nadph_c --> dtmp_c + nadp_c + thf_c	Purine and Pyrimidine Biosynthesis	Rv2754c
DTMPK	0.000424932	0.000424932	1	0	no change	dTMP kinase	atp_c + dtmp_c <=> adp_c + dtdp_c	Purine and Pyrimidine Biosynthesis	Rv3247c
RNDR4	0.000425	0.000425	1	0	no change	ribonucleoside-diphosphate reductase (UDP)	trdrd_c + udp_c --> dudp_c + h2o_c + trdox_c	Purine and Pyrimidine Biosynthesis	(Rv3051c and Rv3048c) or (Rv0570 and Rv1981c)
FAS181	0.00041	0.00041	1	0	no change	Fatty acid synthase n C181	4.0 h_c + hdca_c + malcoa_c + 3.0 nadph_c + o2_c --> co2_c + coa_c + 3.0 h2o_c + 3.0 nadp_c + ocdcea_c	Fatty Acid Metabolism	Rv1350 and Rv2524c and Rv1484 and Rv2947c
PPBNGS	0.000399936	0.000399936	1	0	no change	porphobilinogen synthase	2.0 5aop_c --> 2.0 h2o_c + h_c + ppbng_c	Cofactor and Prosthetic Group Biosynthesis	Rv0512
MYC1M2	0.00039877	0.00039877	1	0	no change	MYC1M2	amet_c + h2o_c + kmeroacidACP_c --> ahcys_c + h_c + mkmeroacidACP_c	Mycolic Acid Biosynthesis	Rv0644c or Rv0642c or Rv0503c or Rv0645c
FAMPL5	0.00039877	0.00039877	1	0	no change	Fatty Acid Ligase AMP (mycolic acid)	amp_c + h_c + mkmeroacidcyc1ACP_c --> ACP_c + mkmeroacidcyc1AMP_c	Mycolic Acid Biosynthesis	Rv3801c
MYC1CYC5	0.00039877	0.00039877	1	0	no change	Mycolic Acid Cyclopropanation	amet_c + mkmeroacidACP_c --> ahcys_c + h_c + mkmeroacidcyc1ACP_c	Mycolic Acid Biosynthesis	Rv0644c
MYCON5	0.000399	0.000399	1	0	no change	Mycolic Acid Condensation	chexccoa_c + 2.0 h2o_c + mkmeroacidcyc1AMP_c --> amp_c + co2_c + coa_c + 2.0 h_c + mkmycolate_c	Mycolic Acid Biosynthesis	Rv3800c
PPND	0.000356	0.000356283	1.00079	2.8296e-07	up	Prephenate dehydrogenase	nad_c + pphn_c --> 34hpp_c + co2_c + nadh_c	Tyrosine, Tryptophan, and Phenylalanine Metabolism	Rv3754
MYC2CYC3	0.000353	0.000353235	1.00067	2.3514e-07	up	MYC2CYC3	amet_c + kmeroacidcyc1ACP_c --> ahcys_c + h_c + kmeroacidcyc2ACP_c	Mycolic Acid Biosynthesis	Rv0644c
FAMPL3	0.000353235	0.000353235	1	0	no change	FAMPL3	amp_c + h_c + kmeroacidcyc2ACP_c --> ACP_c + kmeroacidcyc2AMP_c	Mycolic Acid Biosynthesis	Rv3801c
MYC1CYC3	0.000353	0.000353235	1.00067	2.3514e-07	up	MYC1CYC3	amet_c + kmeroacidACP_c --> ahcys_c + h_c + kmeroacidcyc1ACP_c	Mycolic Acid Biosynthesis	Rv0470c
MYCON3	0.000353	0.000353	1	0	no change	MYCON3	chexccoa_c + 2.0 h2o_c + kmeroacidcyc2AMP_c --> amp_c + co2_c + coa_c + 2.0 h_c + kmycolate_c	Mycolic Acid Biosynthesis	Rv3800c
FASm220	0.000326614	0.000326614	1	0	no change	FASm220	arach_c + 3.0 h_c + mmcoa__S_c + 2.0 nadph_c --> co2_c + coa_c + h2o_c + mbhn_c + 2.0 nadp_c	Membrane Metabolism	Rv2940c
FASm2002	0.000306451	0.000306451	1	0	no change	FASm2002	3.0 h_c + mmcoa__S_c + 2.0 nadph_c + ocdca_c --> co2_c + coa_c + h2o_c + marach_c + 2.0 nadp_c	Fatty Acid Metabolism	Rv1663 or Rv1662
FASm2202	0.000306451	0.000306451	1	0	no change	FASm2202	3.0 h_c + marach_c + mmcoa__S_c + 2.0 nadph_c --> co2_c + coa_c + dmbhn_c + h2o_c + 2.0 nadp_c	Fatty Acid Metabolism	Rv2940c
FASm2402	0.000306451	0.000306451	1	0	no change	FASm2402	dmbhn_c + 3.0 h_c + mmcoa__S_c + 2.0 nadph_c --> co2_c + coa_c + h2o_c + 2.0 nadp_c + tmlgnc_c	Fatty Acid Metabolism	Rv2940c
MANAT1	0.000291162	0.000291162	1	0	no change	MANAT1	PIM1_c + pmtcoa_c --> Ac1PIM1_c + coa_c	Fatty Acid Metabolism	Rv2611c
PGSA160	0.000270248	0.000270248	1	0	no change	Phosphatidylglycerol synthase (n-C16:0)	cdpdhdecg_c + glyc3p_c --> cmp_c + h_c + pgp160_c	Glycerophospholipid metabolism	Rv1822 or Rv2746c
PGPP160	0.00027	0.00027	1	0	no change	Phosphatidylglycerol phosphate phosphatase (n-C16:0)	h2o_c + pgp160_c --> pg160_c + pi_c	Membrane Metabolism
TRESULT	0.000269707	0.000269707	1	0	no change	trehalose sulfotransferase	paps_c + tre_c --> h_c + pap_c + tres_c	Membrane Metabolism	Rv1373 or Rv0295c or Rv3529c or Rv2267c
AACPS11	0.000269	0.000268832	0.999375	1.6802e-07	down	AACPS11	4hbz_c + ACP_c + atp_c --> 4hbzACP_c + amp_c + ppi_c	Membrane Metabolism
FASPHDCA	0.000269	0.000269	1	0	no change	FASPHDCA	4hbzACP_c + 24.0 h_c + 8.0 malACP_c + 16.0 nadph_c --> 8.0 ACP_c + 8.0 co2_c + 8.0 h2o_c + 16.0 nadp_c + phdcaACP_c	Membrane Metabolism
CHRPL	0.000269	0.000269	1	0	no change	Chorismate pyruvate lyase	chor_c --> 4hbz_c + pyr_c	Membrane Metabolism	Rv2949c
MAS3	0.000266624	0.000266624	1	0	no change	MAS3	mas_c + pmtcoa_c --> coa_c + hdcaMAS_c	Lipid metabolism	Rv2940c
PKS2	0.000266624	0.000266624	1	0	no change	PKS2	23.0 h_c + hdcaMAS_c + malcoa_c + 7.0 mmcoa__S_c + 15.0 nadph_c --> 8.0 co2_c + 7.0 coa_c + 7.0 h2o_c + hphthiocnylcoa_c + mas_c + 15.0 nadp_c	Lipid metabolism	Rv3825c
CLPNS160190	0.000244086	0.000244086	1	0	no change	CLPNS160190	2.0 pg160190_c <=> clpn160190_c + glyc_c	Glycerophospholipid metabolism	Rv1822
DASYN190190	0.000242	0.000242045	1.00018	4.46e-08	up	DASYN190190	ctp_c + h_c + pa190190_c --> cdpc19c19g_c + ppi_c	Glycerophospholipid metabolism	Rv2881c
PGSA190	0.000242	0.000242	1	0	no change	PGSA190	cdpc19c19g_c + glyc3p_c --> cmp_c + h_c + pgp190_c	Glycerophospholipid metabolism	Rv2746c or Rv1822
PGPP190	0.000242	0.000242045	1.00018	4.46e-08	up	PGPP190	h2o_c + pgp190_c --> pg190_c + pi_c	Membrane Metabolism
CMCBTFU	0.000233	0.000233296	1.00127	2.96e-07	up	CMCBTFU	fcmcbtt_c --> cmcbtt_c + fe3_c	Redox Metabolism	Rv2895c and Rv1348 and Rv1349
CMCBTFL	0.000233296	0.000233296	1	0	no change	CMCBTFL	cmcbtt_c + fe3_e --> fcmcbtt_c	Redox Metabolism	Rv2895c and Rv1348 and Rv1349
G16MTM7	0.000224797	0.000224797	1	0	no change	G16MTM7	PIM2_c + gdpmann_c --> PIM3_c + gdp_c + h_c	Fatty Acid Metabolism
G16MTM6	0.000224797	0.000224797	1	0	no change	G16MTM6	PIM1_c + gdpmann_c --> PIM2_c + gdp_c + h_c	Fatty Acid Metabolism	Rv2188c
G16MTM2	0.000221131	0.000221131	1	0	no change	Glycolipid 16-alpha-D-mannosyltransferase	Ac1PIM1_c + gdpmann_c --> Ac1PIM2_c + gdp_c + h_c	Glycerophospholipid metabolism	Rv2188c
PSSA160	0.000169181	0.000169181	1	0	no change	Phosphatidylserine syntase (n-C16:0)	cdpdhdecg_c + ser__L_c --> cmp_c + h_c + ps160_c	Glycerophospholipid metabolism	Rv0436c
PSD160	0.000169	0.000169	1	0	no change	Phosphatidylserine decarboxylase (n-C16:0)	h_c + ps160_c --> co2_c + pe160_c	Glycerophospholipid metabolism	Rv0437c
G16MTM8	0.000159	0.000159266	1.00167	2.6618e-07	up	G16MTM8	PIM3_c + gdpmann_c --> PIM4_c + gdp_c + h_c	Fatty Acid Metabolism
GMT1	0.000156517	0.000156517	1	0	no change	GMT1	decd__tb_c + gdpmann_c --> decdman1p__tb_c + gdp_c	Membrane Metabolism	Rv2051c
TDMS1	0.000137895	0.000137895	1	0	no change	TDMS1	2.0 h_c + mmycolate_c + mycolate_c + tre_c --> 2.0 h2o_c + tdm1_c	Fatty Acid Metabolism
G16MTM4	0.000106	0.000106066	1.00063	6.636e-08	up	G16MTM4	Ac1PIM2_c + decdman1p__tb_c --> Ac1PIM3_c + decd__tb_c + h_c	Fatty Acid Metabolism
G16MTM9	0.000101	0.000100817	0.99819	1.828e-07	down	G16MTM9	PIM4_c + gdpmann_c --> PIM5_c + gdp_c + h_c	Fatty Acid Metabolism	Rv1159
FE3Ri	0.0001	0.0001	1	0	no change	Fe(III) reduction	fadh2_c + 2.0 fe3_c --> fad_c + 2.0 fe2_c + 2.0 h_c	Redox Metabolism
HMBS	0.0001	0.0001	1	0	no change	hydroxymethylbilane synthase	h2o_c + 4.0 ppbng_c --> hmbil_c + 4.0 nh4_c	Cofactor and Prosthetic Group Biosynthesis	Rv0510
UPP3S	0.0001	0.0001	1	0	no change	uroporphyrinogen-III synthase	hmbil_c --> h2o_c + uppg3_c	Cofactor and Prosthetic Group Biosynthesis	Rv0511
FASm340	9.8e-05	9.8e-05	1	0	no change	FASm340	3.0 h_c + hpmdtria_c + mmcoa__S_c + 2.0 nadph_c --> co2_c + coa_c + h2o_c + 2.0 nadp_c + omtta_c	Membrane Metabolism	Rv2940c
FASm300	9.8e-05	9.8e-05	1	0	no change	FASm300	3.0 h_c + mmcoa__S_c + 2.0 nadph_c + pmocta_c --> co2_c + coa_c + h2o_c + hmtria_c + 2.0 nadp_c	Membrane Metabolism	Rv2940c
FASm2602	9.8e-05	9.8e-05	1	0	no change	FASm2602	3.0 h_c + mmcoa__S_c + 2.0 nadph_c + tmlgnc_c --> co2_c + coa_c + h2o_c + 2.0 nadp_c + tamhexc_c	Membrane Metabolism	Rv2940c
FASm320	9.8e-05	9.8e-05	1	0	no change	FASm320	3.0 h_c + hmtria_c + mmcoa__S_c + 2.0 nadph_c --> co2_c + coa_c + h2o_c + hpmdtria_c + 2.0 nadp_c	Membrane Metabolism	Rv2940c
FASm2802	9.8e-05	9.8e-05	1	0	no change	FASm2802	3.0 h_c + mmcoa__S_c + 2.0 nadph_c + tamhexc_c --> co2_c + coa_c + h2o_c + 2.0 nadp_c + pmocta_c	Membrane Metabolism	Rv2940c
TDMS2	9.18e-05	9.18e-05	1	0	no change	TDMS2	2.0 h_c + mmmycolate_c + mycolate_c + tre_c --> 2.0 h2o_c + tdm2_c	Fatty Acid Metabolism
MYC1M1	9.18e-05	9.18e-05	1	0	no change	MYC1M1	amet_c + h2o_c + mmeroacidACP_c --> ahcys_c + h_c + mmmeroacidACP_c	Mycolic Acid Biosynthesis	Rv0644c or Rv0642c or Rv0645c or Rv0503c
FAMPL4	9.18e-05	9.18e-05	1	0	no change	FAMPL4	amp_c + h_c + mmmeroacidcyc1ACP_c --> ACP_c + mmmeroacidcyc1AMP_c	Mycolic Acid Biosynthesis	Rv3801c
MYC1CYC4	9.18e-05	9.18e-05	1	0	no change	MYC1CYC4	amet_c + mmmeroacidACP_c --> ahcys_c + h_c + mmmeroacidcyc1ACP_c	Mycolic Acid Biosynthesis	Rv0503c or Rv0644c
MYCON4	9.18e-05	9.18e-05	1	0	no change	MYCON4	chexccoa_c + 2.0 h2o_c + mmmeroacidcyc1AMP_c --> amp_c + co2_c + coa_c + 2.0 h_c + mmmycolate_c	Mycolic Acid Biosynthesis	Rv3800c
TDMS3	9.15e-05	9.15e-05	1	0	no change	TDMS3	2.0 h_c + mkmycolate_c + mycolate_c + tre_c --> 2.0 h2o_c + tdm3_c	Fatty Acid Metabolism
ISCS	6.67e-05	6.67e-05	1	0	no change	ISCS	cys__L_c + fe2_c <=> ala__L_c + fdxox_c	Cofactor and Prosthetic Group Biosynthesis	Rv3025c or Rv1464
GLYCTO3	6.67e-05	6.67e-05	1	0	no change	Glycolate oxidase	glyclt_c + mqn8_c --> glx_c + mql8_c	Glyoxylate Metabolism	Rv1257c
FCLT	6.67e-05	6.67e-05	1	0	no change	Ferrochelatase	fe2_c + ppp9_c --> 2.0 h_c + pheme_c	Cofactor and Prosthetic Group Biosynthesis	Rv1485
PPPGO	6.67e-05	6.67e-05	1	0	no change	Protoporphyrinogen oxidase (aerobic)	1.5 o2_c + pppg9_c --> 3.0 h2o_c + ppp9_c	Cofactor and Prosthetic Group Biosynthesis	Rv2677c
HEMEOS	6.67e-05	6.67e-05	1	0	no change	Heme O synthase	frdp_c + h2o_c + pheme_c --> hemeO_c + ppi_c	Cofactor and Prosthetic Group Biosynthesis	Rv1451
UPPDC1	6.67e-05	6.67e-05	1	0	no change	uroporphyrinogen decarboxylase (uroporphyrinogen III)	4.0 h_c + uppg3_c --> 4.0 co2_c + cpppg3_c	Cofactor and Prosthetic Group Biosynthesis	Rv2678c
GCALDD	6.67e-05	6.67e-05	1	0	no change	Glycolaldehyde dehydrogenase	gcald_c + h2o_c + nad_c --> glyclt_c + 2.0 h_c + nadh_c	Glyoxylate Metabolism
CPPPGO	6.67e-05	6.67e-05	1	0	no change	coproporphyrinogen oxidase (O2 required)	cpppg3_c + 2.0 h_c + o2_c --> 2.0 co2_c + 2.0 h2o_c + pppg9_c	Cofactor and Prosthetic Group Biosynthesis	Rv2388c
MANAT3	5.31e-05	5.31e-05	1	0	no change	MANAT3	Ac1PIM2_c + pmtcoa_c --> Ac2PIM2_c + coa_c	Fatty Acid Metabolism
PATS	5.21e-05	5.21e-05	1	0	no change	PATS	5.0 h_c + ocdca_c + 4.0 tmlgnc_c + tre_c --> 5.0 h2o_c + pat_c	Fatty Acid Metabolism
G16MTM5	5.05e-05	5.05e-05	1	0	no change	G16MTM5	Ac1PIM3_c + decdman1p__tb_c --> Ac1PIM4_c + decd__tb_c + h_c	Fatty Acid Metabolism
FASm1801	4.9e-05	4.9e-05	1	0	no change	FASm1801	3.0 h_c + m1ocdca_c + mmcoa__S_c + 2.0 nadph_c --> co2_c + coa_c + dmarach_c + h2o_c + 2.0 nadp_c	Membrane Metabolism	Rv1663 or Rv1662
FASm2001	4.9e-05	4.9e-05	1	0	no change	FASm2001	dmarach_c + 3.0 h_c + mmcoa__S_c + 2.0 nadph_c --> co2_c + coa_c + h2o_c + 2.0 nadp_c + tmbhn_c	Membrane Metabolism	Rv1663 or Rv1662
FASm2601	4.9e-05	4.9e-05	1	0	no change	FASm2601	3.0 h_c + mmcoa__S_c + 2.0 nadph_c + pmhexc_c --> co2_c + coa_c + h2o_c + hmocta_c + 2.0 nadp_c	Membrane Metabolism	Rv2940c
FASm2201	4.9e-05	4.9e-05	1	0	no change	FASm2201	3.0 h_c + mmcoa__S_c + 2.0 nadph_c + tmbhn_c --> co2_c + coa_c + h2o_c + 2.0 nadp_c + tamlgnc_c	Membrane Metabolism	Rv2940c
FASm2401	4.9e-05	4.9e-05	1	0	no change	FASm2401	3.0 h_c + mmcoa__S_c + 2.0 nadph_c + tamlgnc_c --> co2_c + coa_c + h2o_c + 2.0 nadp_c + pmhexc_c	Membrane Metabolism	Rv2940c
FASm1601	4.9e-05	4.9e-05	1	0	no change	FASm1601	3.0 h_c + hdca_c + mmcoa__S_c + 2.0 nadph_c --> co2_c + coa_c + h2o_c + m1ocdca_c + 2.0 nadp_c	Membrane Metabolism	Rv1663 or Rv1662
FASm2801	4.9e-05	4.9e-05	1	0	no change	FASm2801	3.0 h_c + hmocta_c + mmcoa__S_c + 2.0 nadph_c --> co2_c + coa_c + h2o_c + hpmtria_c + 2.0 nadp_c	Membrane Metabolism	Rv2940c
TATS	4.9e-05	4.9e-05	1	0	no change	TATS	4.0 h_c + hdca_c + hpmtria_c + 2.0 omtta_c + tre_c --> 4.0 h2o_c + tat_c	Membrane Metabolism
G16MTM10	4.81e-05	4.81e-05	1	0	no change	G16MTM10	PIM5_c + gdpmann_c --> PIM6_c + gdp_c + h_c	Fatty Acid Metabolism	Rv1500
TMHAS1	4.61e-05	4.61e-05	1	0	no change	TMHAS1	tdm1_c + tdm2_c + tre_c --> 2.0 h2o_c + tmha1_c	Fatty Acid Metabolism
TDMS4	4.6e-05	4.6e-05	1	0	no change	TDMS4	2.0 h_c + kmycolate_c + mycolate_c + tre_c --> 2.0 h2o_c + tdm4_c	Fatty Acid Metabolism
TMHAS3	4.6e-05	4.6e-05	1	0	no change	TMHAS3	tdm1_c + tdm4_c + tre_c --> 2.0 h2o_c + tmha3_c	Fatty Acid Metabolism
TMHAS2	4.58e-05	4.58e-05	1	0	no change	TMHAS2	tdm1_c + tdm3_c + tre_c --> 2.0 h2o_c + tmha2_c	Fatty Acid Metabolism
TMHAS4	4.57e-05	4.57e-05	1	0	no change	TMHAS4	tdm2_c + tdm3_c + tre_c --> 2.0 h2o_c + tmha4_c	Fatty Acid Metabolism
UAGPT3	4.11e-05	4.11e-05	1	0	no change	UDP-N-acetylglucosamine-N-acetylmuramyl-(pentapeptide)pyrophosphoryl-undecaprenol N-acetylglucosamine transferase	uacgam_c + uagmda_c --> h_c + uaagmda_c + udp_c	Peptidoglycan Metabolism	Rv2153c
UAAGDS	4.11e-05	4.11e-05	1	0	no change	UDP-N-acetylmuramoyl-L-alanyl-D-glutamyl-meso-2,6-diaminopimelate synthetase	26dap__M_c + atp_c + uamag_c --> adp_c + h_c + pi_c + ugmd_c	Peptidoglycan Metabolism	Rv2158c
UGMDDS	4.11e-05	4.11e-05	1	0	no change	UDP-N-acetylmuramoyl-L-alanyl-D-glutamyl-meso-2,6-diaminopimeloyl-D-alanyl-D-alanine synthetase	alaala_c + atp_c + ugmd_c --> adp_c + h_c + pi_c + ugmda_c	Peptidoglycan Metabolism	Rv2157c
PAPPT3	4.11e-05	4.11e-05	1	0	no change	phospho-N-acetylmuramoyl-pentapeptide-transferase (meso-2,6-diaminopimelate)	udcpp_c + ugmda_c --> uagmda_c + ump_c	Peptidoglycan Metabolism	Rv2156c
UAMRH	4.07e-05	4.07e-05	1	0	no change	UDP-MurNAc Hydroxylase	h_c + nadph_c + o2_c + uamr_c --> h2o_c + nadp_c + ugmr_c	Membrane Metabolism	Rv3818
UGAGDS	4.07e-05	4.07e-05	1	0	no change	UGAGDS	26dap__M_c + atp_c + ugmag_c --> adp_c + h_c + pi_c + uggmd_c	Peptidoglycan Metabolism	Rv2158c
PGPPT3	4.07e-05	4.07e-05	1	0	no change	PGPPT3	udcpp_c + uggmda_c --> ugggmda_c + ump_c	Peptidoglycan Metabolism	Rv2156c
UGMAS	4.07e-05	4.07e-05	1	0	no change	UGMAS	ala__L_c + atp_c + ugmr_c --> adp_c + h_c + pi_c + ugma_c	Peptidoglycan Metabolism	Rv2152c
UGMAGS	4.07e-05	4.07e-05	1	0	no change	UGMAGS	atp_c + glu__D_c + ugma_c --> adp_c + h_c + pi_c + ugmag_c	Peptidoglycan Metabolism	Rv2155c
UGGPT3	4.07e-05	4.07e-05	1	0	no change	UGGPT3	uacgam_c + ugggmda_c --> h_c + udp_c + ugagmda_c	Peptidoglycan Metabolism	Rv2153c
UGMDDS2	4.07e-05	4.07e-05	1	0	no change	UGMDDS2	alaala_c + atp_c + uggmd_c --> adp_c + h_c + pi_c + uggmda_c	Peptidoglycan Metabolism	Rv2157c
DHPS2	3.33e-05	3.33e-05	1	0	no change	dihydropteroate synthase	4abz_c + 6hmhptpp_c --> dhpt_c + ppi_c	Folate Metabolism	Rv3608c or Rv1207
TMPPP	3.33e-05	3.33e-05	1	0	no change	thiamine-phosphate diphosphorylase	2mahmp_c + 4mpetz_c + h_c --> ppi_c + thmmp_c	Thiamine Metabolism	Rv0414c
AHMMPS	3.33e-05	3.33e-05	1	0	no change	4 amino 5 hydroxymethyl 2 methylpyrimidine synthetase	air_c + 2.0 h_c --> 4ahmmp_c + gcald_c + pi_c	Cofactor and Prosthetic Group Biosynthesis	Rv0423c
DNMPPA	3.33e-05	3.33e-05	1	0	no change	Dihydroneopterin monophosphate dephosphorylase	dhpmp_c + h2o_c --> dhnpt_c + pi_c	Folate Metabolism
GTPCI	3.33e-05	3.33e-05	1	0	no change	GTP cyclohydrolase I	gtp_c + h2o_c --> ahdt_c + for_c + h_c	Folate Metabolism	Rv3609c
DHFR	3.33e-05	3.33e-05	1	0	no change	dihydrofolate reductase	dhf_c + h_c + nadph_c <=> nadp_c + thf_c	Folate Metabolism	Rv2763c
DHFS	3.33e-05	3.33e-05	1	0	no change	dihydrofolate synthase	atp_c + dhpt_c + glu__L_c --> adp_c + dhf_c + h_c + pi_c	Folate Metabolism	Rv2447c
GLUPRT	3.33e-05	3.33e-05	1	0	no change	glutamine phosphoribosyldiphosphate amidotransferase	gln__L_c + h2o_c + prpp_c --> glu__L_c + ppi_c + pram_c	Purine and Pyrimidine Biosynthesis	Rv0808
PRAIS	3.33e-05	3.33e-05	1	0	no change	phosphoribosylaminoimidazole synthase	atp_c + fpram_c --> adp_c + air_c + 2.0 h_c + pi_c	Purine and Pyrimidine Biosynthesis	Rv0809
PRFGS	3.33e-05	3.33e-05	1	0	no change	phosphoribosylformylglycinamidine synthase	atp_c + fgam_c + gln__L_c + h2o_c --> adp_c + fpram_c + glu__L_c + h_c + pi_c	Purine and Pyrimidine Biosynthesis	Rv0803 and Rv0788
UPP3MT	3.33e-05	3.33e-05	1	0	no change	Uroporphyrinogen methyltransferase	2.0 amet_c + uppg3_c --> 2.0 ahcys_c + dscl_c + h_c	Cofactor and Prosthetic Group Biosynthesis	Rv2847c
SHCHF	3.33e-05	3.33e-05	1	0	no change	sirohydrochlorin ferrochelatase	fe2_c + scl_c --> 3.0 h_c + sheme_c	Cofactor and Prosthetic Group Biosynthesis	Rv2393 or Rv2847c
DNTPPA	3.33e-05	3.33e-05	1	0	no change	Dihydroneopterin triphosphate pyrophosphatase	ahdt_c + h2o_c --> dhpmp_c + h_c + ppi_c	Folate Metabolism
HPPK2	3.33e-05	3.33e-05	1	0	no change	6-hydroxymethyl-dihydropterin pyrophosphokinase	6hmhpt_c + atp_c --> 6hmhptpp_c + amp_c + h_c	Folate Metabolism	Rv3606c
SHCHD2	3.33e-05	3.33e-05	1	0	no change	sirohydrochlorin dehydrogenase (NAD)	dscl_c + nad_c --> h_c + nadh_c + scl_c	Cofactor and Prosthetic Group Biosynthesis	Rv2847c
HMPK1	3.33e-05	3.33e-05	1	0	no change	hydroxymethylpyrimidine kinase (ATP)	4ahmmp_c + atp_c --> 4ampm_c + adp_c + h_c	Cofactor and Prosthetic Group Biosynthesis	Rv0422c
GARFT	3.33e-05	3.33e-05	1	0	no change	phosphoribosylglycinamide formyltransferase	10fthf_c + gar_c --> fgam_c + h_c + thf_c	Purine and Pyrimidine Biosynthesis	Rv0956
TMPKr	3.33e-05	3.33e-05	1	0	no change		atp_c + thmmp_c <=> adp_c + thmpp_c	Thiamine Metabolism	Rv2977c
PMPK	3.33e-05	3.33e-05	1	0	no change	phosphomethylpyrimidine kinase	4ampm_c + atp_c --> 2mahmp_c + adp_c	Thiamine Metabolism	Rv0422c
PRAGSr	3.33e-05	3.33e-05	1	0	no change	phosphoribosylglycinamide synthase	atp_c + gly_c + pram_c <=> adp_c + gar_c + h_c + pi_c	Purine and Pyrimidine Biosynthesis	Rv0772
HEMEAS_1	3.33e-05	3.33e-05	1	0	no change	Heme A synthase	h2o_c + hemeO_c --> 4.0 h_c + hemeA_c	Cofactor and Prosthetic Group Biosynthesis	Rv2194 and Rv2195 and Rv2196 and Rv1456c and Rv3029c and Rv3028c and Rv2200c and Rv3043c and Rv2193 and Rv1623c and Rv1622c
DHNPA2	3.33e-05	3.33e-05	1	0	no change		dhnpt_c --> 6hmhpt_c + gcald_c	Folate Metabolism	Rv3607c
ADCL	3.33e-05	3.33e-05	1	0	no change	4-aminobenzoate synthase	4adcho_c --> 4abz_c + h_c + pyr_c	Folate Metabolism	Rv0812
THZPSN	3.33e-05	3.33e-05	1	0	no change	thiazole phosphate synthesis	atp_c + cys__L_c + dxyl5p_c + tyr__L_c --> 4hba_c + 4mpetz_c + ala__L_c + amp_c + co2_c + h2o_c + h_c + ppi_c	Alternate Carbon Metabolism	Rv0417
ADCS	3.33e-05	3.33e-05	1	0	no change	4-amino-4-deoxychorismate synthase	chor_c + gln__L_c --> 4adcho_c + glu__L_c	Folate Metabolism	Rv0013 and Rv1005c
TDPGDH	3.05e-05	3.05e-05	1	0	no change	dTDPglucose 4,6-dehydratase	dtdpglu_c --> dtdp4d6dg_c + h2o_c	Arabinogalactan biosynthesis	Rv3464 and (Rv3468c or Rv3784)
G1PTT	3.05e-05	3.05e-05	1	0	no change	glucose-1-phosphate thymidylyltransferase	dttp_c + g1p_c + h_c --> dtdpglu_c + ppi_c	Arabinogalactan biosynthesis	Rv0334
GALFT	3.05e-05	3.05e-05	1	0	no change	galactofuranose transferse (M tb)	h2o_c + ragund_c + 30.0 udpgalfur_c --> galfragund_c + 30.0 h_c + 30.0 udp_c	Arabinogalactan biosynthesis	Rv3808c and Rv3782
TDPDRE	3.05e-05	3.05e-05	1	0	no change	dTDP-4-dehydrorhamnose 3,5-epimerase	dtdp4d6dg_c --> dtdp4d6dm_c	Arabinogalactan biosynthesis	Rv3465
TDPDRR	3.05e-05	3.05e-05	1	0	no change	dTDP-4-dehydrorhamnose reductase	dtdp4d6dm_c + h_c + nadph_c --> dtdprmn_c + nadp_c	Arabinogalactan biosynthesis	Rv3266c
EMB	3.05e-05	3.05e-05	1	0	no change	EMB	agalfragund_c + 70.0 decda__tb_c <=> arabinanagalfragund_c + 70.0 decd__tb_c	Arabinogalactan biosynthesis	Rv3794 and Rv3795 and Rv3793 and Rv2673 and Rv3805c
AFTA	3.05e-05	3.05e-05	1	0	no change	arabinofuranosyl transferase (M tb)	decda__tb_c + galfragund_c --> agalfragund_c + decd__tb_c	Arabinogalactan biosynthesis	Rv3792
O16RHAT	3.05e-05	3.05e-05	1	0	no change	rhamnosyltransferase (LPS O16 antigen biosynthesis)	dtdprmn_c + unaga_c --> dtdp_c + h_c + ragund_c	Arabinogalactan biosynthesis	Rv3265c and Rv1525
ACGAMT	3.05e-05	3.05e-05	1	0	no change	UDP-N-acetylglucosamine:undecaprenylphosphate N-acetylglucosamine -1-phosphate transferase	uacgam_c + udcpp_c --> ump_c + unaga_c	Arabinogalactan biosynthesis	Rv1302
4HBAt	-3.33e-05	-3.33e-05	1	0	no change	MNXR68734	4hba_e <=> 4hba_c	Transport
DADK	-0.000145	-0.000145	1	0	no change	Deoxyadenylate kinase	atp_c + damp_c <=> adp_c + dadp_c	Nucleotide Salvage Pathway
PHDCATA	-0.000269	-0.000268832	0.999375	1.6802e-07	down	PHDCATA	ACP_c + phdcacoa_c <=> coa_c + phdcaACP_c	Fatty Acid Metabolism
FACOALPHDCA	-0.000268832	-0.000268832	1	0	no change	FACOALPHDCA	atp_c + coa_c + phdca_c <=> amp_c + phdcacoa_c + ppi_c	Membrane Metabolism
PAPR	-0.00027	-0.000269707	0.998914	2.9316e-07	down		paps_c + trdrd_c <=> 2.0 h_c + pap_c + so3_c + trdox_c	Other Amino Acid Metabolism	Rv2392
TYRTA	-0.000356283	-0.000356283	1	0	no change	tyrosine transaminase	akg_c + tyr__L_c <=> 34hpp_c + glu__L_c	Other Amino Acid Metabolism	Rv3565 or Rv0337c
URIDK2r	-0.000424932	-0.000424932	1	0	no change	Uridylate kinase (dUMP)	atp_c + dump_c <=> adp_c + dudp_c	Purine and Pyrimidine Biosynthesis
PHETA1	-0.00100393	-0.00100393	1	0	no change	phenylalanine transaminase	akg_c + phe__L_c <=> glu__L_c + phpyr_c	Other Amino Acid Metabolism	Rv3565 or Rv0337c
GLUR	-0.00174	-0.00174	1	0	no change	glutamate racemase	glu__D_c <=> glu__L_c	Alanine, Aspartate, and Glutamate Metabolism	Rv1338
IMPC	-0.00212	-0.00212104	1.00049	1.04222e-06	up	IMP cyclohydrolase	h2o_c + imp_c <=> fprica_c	Purine and Pyrimidine Biosynthesis	Rv0957
HDECH	-0.00228376	-0.00228376	1	0	no change		1hdecg3p_c + h2o_c <=> glyc3p_c + 3.0 h_c + hdcea_c	Fatty Acid Metabolism
SDPTA	-0.00236	-0.00236484	1.00205	4.83654e-06	up	succinyldiaminopimelate transaminase	akg_c + sl26da_c <=> glu__L_c + sl2a6o_c	Threonine and Lysine Metabolism	Rv1655 or Rv0858c
ILETA	-0.00265487	-0.00265487	1	0	no change	isoleucine transaminase	akg_c + ile__L_c <=> 3mop_c + glu__L_c	Valine, Leucine, and Isoleucine Metabolism	Rv2210c
PMANM	-0.0028845	-0.0028845	1	0	no change	phosphomannomutase	man1p_c <=> man6p_c	Fructose and mannose metabolism	Rv3257c or Rv3308
ACOTA	-0.0040167	-0.0040167	1	0	no change	acetylornithine transaminase	acorn_c + akg_c <=> acg5sa_c + glu__L_c	Arginine and Proline Metabolism	Rv1655
AGPR	-0.0040167	-0.00402	1.00082	3.3028e-06	up	N-acetyl-g-glutamyl-phosphate reductase	acg5sa_c + nadp_c + pi_c <=> acg5p_c + h_c + nadph_c	Arginine and Proline Metabolism	Rv1652
SIRA2	-0.00428	-0.00427786	0.999501	2.13626e-06	down	MNXR84814	6.0 fdxox_c + 3.0 h2o_c + h2s_c <=> 6.0 fdxrd_c + 8.0 h_c + so3_c	Redox Metabolism	Rv2391
TALA	-0.00669	-0.0066875	0.999626	2.50294e-06	down	transaldolase	g3p_c + s7p_c <=> e4p_c + f6p_c	Pentose Phosphate Pathway	Rv1448c
TKT1	-0.00669	-0.00669	1	0	no change	transketolase	r5p_c + xu5p__D_c <=> g3p_c + s7p_c	Pentose Phosphate Pathway	Rv1449c
PPGKr	-0.0068	-0.0068	1	0	no change	Polyphosphate glucokinase reversible	glc__D_c + pi_c <=> g6p_c + h2o_c	Glycolysis/Gluconeogenesis	Rv2702
MAN6PI	-0.0068449	-0.0068449	1	0	no change	mannose-6-phosphate isomerase	man6p_c <=> f6p_c	Fructose and mannose metabolism	Rv3255c
LEUTA	-0.00752822	-0.00752822	1	0	no change	Leucine transaminase	akg_c + leu__L_c <=> 4mop_c + glu__L_c	Valine, Leucine, and Isoleucine Metabolism	Rv2210c
IPPMIb	-0.00752822	-0.00752822	1	0	no change	2-isopropylmalate hydratase	2ippm_c + h2o_c <=> 3c3hmp_c	Valine, Leucine, and Isoleucine Metabolism	Rv2988c and Rv2987c
IPPMIa	-0.00753	-0.00752822	0.999763	1.7814e-06	down	3-isopropylmalate dehydratase	3c2hmp_c <=> 2ippm_c + h2o_c	Valine, Leucine, and Isoleucine Metabolism	Rv2988c and Rv2987c
TKT2	-0.00884	-0.00884	1	0	no change	transketolase	e4p_c + xu5p__D_c <=> f6p_c + g3p_c	Pentose Phosphate Pathway	Rv1449c
ASAD	-0.0116	-0.0115725	0.997626	2.75337e-05	down	aspartate-semialdehyde dehydrogenase	aspsa_c + nadp_c + pi_c <=> 4pasp_c + h_c + nadph_c	Glycolysis/Gluconeogenesis	Rv3708c
RPI	-0.0126	-0.0126	1	0	no change	ribose-5-phosphate isomerase	r5p_c <=> ru5p__D_c	Pentose Phosphate Pathway	Rv2465c
DHORTS	-0.0129	-0.0128706	0.997718	2.94346e-05	down	dihydroorotase	dhor__S_c + h2o_c <=> cbasp_c + h_c	Purine and Pyrimidine Biosynthesis	Rv1381
ORPT	-0.0128706	-0.0128706	1	0	no change	orotate phosphoribosyltransferase	orot5p_c + ppi_c <=> orot_c + prpp_c	Purine and Pyrimidine Biosynthesis	Rv0382c
PGAMT	-0.0138	-0.0137545	0.996706	4.54511e-05	down	phosphoglucosamine mutase	gam1p_c <=> gam6p_c	Other Amino Acid Metabolism	Rv3441c
RPE	-0.0155	-0.0155	1	0	no change	ribulose 5-phosphate 3-epimerase	ru5p__D_c <=> xu5p__D_c	Pentose Phosphate Pathway	Rv1408
ADATT	-0.0177281	-0.0177281	1	0	no change	ADP:ATP adenylyltransferase	adp_c + atp_c + h_c <=> ap4a_c + pi_c		Rv2613
VPAMTr	-0.021	-0.021	1	0	no change	Valine-pyruvate aminotransferase	3mob_c + ala__L_c <=> pyr_c + val__L_c	Valine, Leucine, and Isoleucine Metabolism	Rv3565
PGMT	-0.0221	-0.0221	1	0	no change	Phosphoglucomutase	g1p_c <=> g6p_c	Glycolysis/Gluconeogenesis	Rv3068c or Rv3400
VALTA	-0.0285962	-0.0285962	1	0	no change	valine transaminase	akg_c + val__L_c <=> 3mob_c + glu__L_c	Valine, Leucine, and Isoleucine Metabolism	Rv2210c
PGI	-0.0314	-0.0314476	1.00151	4.75509e-05	up	glucose-6-phosphate isomerase	g6p_c <=> f6p_c	Glycolysis/Gluconeogenesis	Rv0946c
FBA	-0.0676	-0.067576	0.999644	2.40411e-05	down	fructose-bisphosphate aldolase	fdp_c <=> dhap_c + g3p_c	Glycolysis/Gluconeogenesis	Rv0363c
CO2t	-4.41528	-0.12102	0.0274093	4.29426	down	CO2 transporter via diffusion	co2_e <=> co2_c	Transport
MDH	-0.23	-0.208	0.904348	0.022	down	malate dehydrogenase	mal__L_c + nad_c <=> h_c + nadh_c + oaa_c	Citric Acid Cycle	Rv1240
PGM	-0.809375	-0.809375	1	0	no change	phosphoglycerate mutase	2pg_c <=> 3pg_c	Glycolysis/Gluconeogenesis	Rv3214 or Rv0489
PGK	-0.83	-0.830393	1.00047	0.000392724	up	phosphoglycerate kinase	3pg_c + atp_c <=> 13dpg_c + adp_c	Glycolysis/Gluconeogenesis	Rv1437
GLYCt	-1	-1	1	0	no change	glycerol transport via channel	glyc_c <=> glyc_e	Transport
SUCOAS	-1.57262	-1.58908	1.01047	0.016458	up	succinyl-CoA synthetase (ADP-forming)	atp_c + coa_c + succ_c <=> adp_c + pi_c + succoa_c	Citric Acid Cycle	Rv0952 and Rv0951
KGD2	-1.57954	-1.596	1.01042	0.016458	up	MNXR84838	co2_c + 2.0 fdxrd_c + h_c + succoa_c <=> akg_c + coa_c + 2.0 fdxox_c	Citric Acid Cycle	Rv1248c or (Rv2454c and Rv2455c)
SUCCt2r	-1.59311	-1.61057	1.01096	0.017458	up	Succinate transport via proton symport	h_e + succ_e <=> h_c + succ_c	Transport	Rv2443
NH4t	-1.56	-1.62822	1.04373	0.0682205	up	Ammonia reversible transport	nh4_e <=> nh4_c	Transport	Rv2920c
H2CO3TP	0	-4.3641	inf	4.3641	ON	H2CO3TP	h2co3_e <=> h2co3_c	Transport

## Sheet: S7C
Table S7: Metabolic fluxes through reactions in the genome-scale metabolic model of Mycobacterium tuberculosis H37Rv under iron deprivation stress obtained using FBA-M1. Refer main figure 4.
Reaction Id	Flux_control	Flux_stress	Foldchange (stress/ control)	Difference in flux (absolute)	Change in flux	Reaction Name	Reaction Description	Subsystem	Gene assoication
	mmoles/hr/gm dry wt
AACPS10	0.00256	0.00256063	1.00025	6.319e-07	up	AACPS10	ACP_c + atp_c + mocdca_c --> amp_c + mstrACP_c + ppi_c	Fatty Acid Metabolism
AACPS11	0.000269	0.000268832	0.999375	1.6802e-07	down	AACPS11	4hbz_c + ACP_c + atp_c --> 4hbzACP_c + amp_c + ppi_c	Membrane Metabolism
AACPS3	0.000741	0.000741048	1.00006	4.808e-08	up	Acyl-[acyl-carrier-protein] synthetase (n-C16:0)	ACP_c + atp_c + hdca_c --> amp_c + palmACP_c + ppi_c	Fatty Acid Metabolism
ABTA	0	0.001	inf	0.001	ON	4-aminobutyrate transaminase	4abut_c + akg_c --> glu__L_c + sucsal_c	Alanine, Aspartate, and Glutamate Metabolism	Rv2589
ACCC	0.00196	0.00196335	1.00171	3.35248e-06	up	Acyl-CoA Carboxylase	co2_c + hexccoa_c --> chexccoa_c + h2o_c	Fatty Acid Metabolism	Rv3799c and Rv3280 and Rv3285
ACChex	0.00196335	0.00196335	1	0	no change	ACChex	coa_c + 2.0 h_c + hexc_c --> h2o_c + hexccoa_c	Fatty Acid Metabolism	Rv3280
ACCOAC	0.280277	0.280277	1	0	no change	Acetyl-CoA carboxylase	accoa_c + atp_c + hco3_c <=> adp_c + h_c + malcoa_c + pi_c	Pyruvate Metabolism	Rv3285 and Rv2247
ACGAMT	3.05e-05	3.05e-05	1	0	no change	UDP-N-acetylglucosamine:undecaprenylphosphate N-acetylglucosamine -1-phosphate transferase	uacgam_c + udcpp_c --> ump_c + unaga_c	Arabinogalactan biosynthesis	Rv1302
ACGK	0.0040167	0.0040167	1	0	no change	acetylglutamate kinase	acglu_c + atp_c --> acg5p_c + adp_c	Arginine and Proline Metabolism	Rv1654
ACHBS	0.00265487	0.00265487	1	0	no change	2-aceto-2-hydroxybutanoate synthase	2obut_c + h_c + pyr_c --> 2ahbut_c + co2_c	Valine, Leucine, and Isoleucine Metabolism	Rv3003c or (Rv3470c and Rv3002c)
ACKr	0.000546	0.000546	1	0	no change	acetate kinase	ac_c + atp_c <=> actp_c + adp_c	Pyruvate Metabolism	Rv0409
ACLS	0.0264166	0.0264166	1	0	no change	acetolactate synthase	h_c + 2.0 pyr_c --> alac__S_c + co2_c	Valine, Leucine, and Isoleucine Metabolism	(Rv3002c and Rv3003c) or Rv1820 or Rv3509c
ACONT	1.6	0.032026	0.0200163	1.56797	down	Aconitase	cit_c <=> icit_c	Citric Acid Cycle	Rv1475c
ACOTA	-0.0040167	-0.0040167	1	0	no change	acetylornithine transaminase	acorn_c + akg_c <=> acg5sa_c + glu__L_c	Arginine and Proline Metabolism	Rv1655
ADA	0.0110373	0.03	2.71806	0.0189627	up	Adenosine deaminase	adn_c + h2o_c + h_c --> ins_c + nh4_c	Purine and Pyrimidine Biosynthesis	Rv3313c
ADATT	-0.0177281	-0.0177281	1	0	no change	ADP:ATP adenylyltransferase	adp_c + atp_c + h_c <=> ap4a_c + pi_c		Rv2613
ADCL	3.33e-05	3.33e-05	1	0	no change	4-aminobenzoate synthase	4adcho_c --> 4abz_c + h_c + pyr_c	Folate Metabolism	Rv0812
ADCS	3.33e-05	3.33e-05	1	0	no change	4-amino-4-deoxychorismate synthase	chor_c + gln__L_c --> 4adcho_c + glu__L_c	Folate Metabolism	Rv0013 and Rv1005c
ADK1	0.0423116	0.0423116	1	0	no change	adenylate kinase	amp_c + atp_c <=> 2.0 adp_c	Purine and Pyrimidine Biosynthesis	Rv0733
ADK2	0	0.001	inf	0.001	ON	ADK2	amp_c + pppi_c <=> adp_c + ppi_c	Purine and Pyrimidine Biosynthesis	Rv0733
ADNCYC	0	0.001	inf	0.001	ON	adenylate cyclase	atp_c --> camp_c + ppi_c	Purine and Pyrimidine Biosynthesis	((Rv1318c and Rv1319c and Rv1320c) or Rv1625c or Rv1647 or Rv1264) or Rv2212 or Rv2435c or Rv1120c or Rv1900c or Rv3645 or Rv0386
ADSL1r	0	0.0189627	inf	0.0189627	ON	adenylsuccinate lyase	dcamp_c <=> amp_c + fum_c	Purine and Pyrimidine Biosynthesis	Rv0777
ADSS	0	0.0189627	inf	0.0189627	ON	adenylosuccinate synthase	asp__L_c + gtp_c + imp_c --> dcamp_c + gdp_c + 2.0 h_c + pi_c	Purine and Pyrimidine Biosynthesis	Rv0357c
AFTA	3.05e-05	3.05e-05	1	0	no change	arabinofuranosyl transferase (M tb)	decda__tb_c + galfragund_c --> agalfragund_c + decd__tb_c	Arabinogalactan biosynthesis	Rv3792
AGPAT160	0.000741048	0.000741048	1	0	no change	1-hexadecanoyl-sn-glycerol 3-phosphate O-acyltransferase (n-C16:0)	1hdecg3p_c + palmACP_c --> ACP_c + pa160_c	Glycerophospholipid metabolism	Rv2182c or Rv2483c
AGPAT160190	0.00154271	0.00154271	1	0	no change	AGPAT160190	1hdecg3p_c + mstrACP_c --> ACP_c + pa160190_c	Glycerophospholipid metabolism	Rv2182c or Rv2483c
AGPAT190	0.00050896	0.00050896	1	0	no change	AGPAT190	1msg3p_c + mstrACP_c --> ACP_c + pa190190_c	Glycerophospholipid metabolism	Rv2483c or Rv2182c
AGPR	-0.0040167	-0.00402	1.00082	3.3028e-06	up	N-acetyl-g-glutamyl-phosphate reductase	acg5sa_c + nadp_c + pi_c <=> acg5p_c + h_c + nadph_c	Arginine and Proline Metabolism	Rv1652
AHC	0.00448495	0.00448495	1	0	no change		ahcys_c + h2o_c <=> adn_c + hcys__L_c	Cysteine and methionine metabolism	Rv3248c
AHMMPS	3.33e-05	3.33e-05	1	0	no change	4 amino 5 hydroxymethyl 2 methylpyrimidine synthetase	air_c + 2.0 h_c --> 4ahmmp_c + gcald_c + pi_c	Cofactor and Prosthetic Group Biosynthesis	Rv0423c
AICART	0.00212	0.00212	1	0	no change	phosphoribosylaminoimidazolecarboxamide formyltransferase	10fthf_c + aicar_c <=> fprica_c + thf_c	Purine and Pyrimidine Biosynthesis	Rv0957
ALAALAr	0.00174	0.00174	1	0	no change	D-alanine-D-alanine ligase (reversible)	2.0 ala__D_c + atp_c <=> adp_c + alaala_c + h_c + pi_c	Arabinogalactan biosynthesis	Rv2981c
ALAR	0.00347269	0.00347	0.999224	2.69428e-06	down	alanine racemase	ala__L_c <=> ala__D_c	Arabinogalactan biosynthesis	Rv3423c
ALAt2r	0.001	0.001	1	0	no change	L alanine reversible transport via proton symport	ala__L_e + h_e <=> ala__L_c + h_c	Transport
AMMQT8	0.000492	0.000491588	0.999163	4.12e-07	down	S-adenosylmethione:2-demthylmenaquinone methyltransferase (menaquinone 8)	2dmmq8_c + amet_c + h_c --> ahcys_c + mql8_c	Cofactor and Prosthetic Group Biosynthesis
AMYL2	0.0195969	0.0195969	1	0	no change	MNXR87084	adpglc_c <=> 14glucan_c + adp_c + h_c	Starch and sucrose metabolism	Rv3032 or Rv1212c
AP4A1	0.0177	0.0177	1	0	no change	Unknown	aps_c --> ap4a_c		Rv2613
APRAUR	0.00146	0.00146227	1.00155	2.266e-06	up	5-amino-6-(5-phosphoribosylamino)uracil reductase	5apru_c + h_c + nadph_c --> 5aprbu_c + nadp_c	Riboflavin Metabolism	Rv2671 or Rv1409
APSR	0.00455	0.00455	1	0	no change	APS Reductase	aps_c + trdrd_c --> amp_c + 2.0 h_c + so3_c + trdox_c	Sulfur metabolism	Rv2392
ARGSL	0.00402	0.00402	1	0	no change	argininosuccinate lyase	argsuc_c --> arg__L_c + fum_c	Alanine, Aspartate, and Glutamate Metabolism	Rv1659
ARGSS	0.00402	0.0040167	0.999178	3.3028e-06	down	argininosuccinate synthase	asp__L_c + atp_c + citr__L_c --> amp_c + argsuc_c + h_c + ppi_c	Alanine, Aspartate, and Glutamate Metabolism	Rv1658
ARGt5r	0.001	0.001	1	0	no change	ARGt5r	arg__L_e <=> arg__L_c	Transport	Rv2320c
ASAD	-0.0116	-0.0115725	0.997626	2.75337e-05	down	aspartate-semialdehyde dehydrogenase	aspsa_c + nadp_c + pi_c <=> 4pasp_c + h_c + nadph_c	Glycolysis/Gluconeogenesis	Rv3708c
ASNN	0.862169	0.0829748	0.0962396	0.779194	down	L-asparaginase	asn__L_c + h2o_c --> asp__L_c + nh4_c	Alanine, Aspartate, and Glutamate Metabolism	Rv1538c
ASNt2r	0.864156	0.084962	0.0983178	0.779194	down	L asparagine reversible transport via proton symport	asn__L_e + h_e <=> asn__L_c + h_c	Transport	Rv2127 or Rv0346c
ASP1DC	0.000817	0.000816536	0.999432	4.64e-07	down	aspartate 1-decarboxylase	asp__L_c + h_c --> ala__B_c + co2_c	Alanine, Aspartate, and Glutamate Metabolism	Rv3601c
ASPCT	0.0128706	0.0128706	1	0	no change	aspartate carbamoyltransferase	asp__L_c + cbp_c --> cbasp_c + h_c + pi_c	Purine and Pyrimidine Biosynthesis	Rv1380
ASPK	0.0115725	0.0115725	1	0	no change	aspartate kinase	asp__L_c + atp_c <=> 4pasp_c + adp_c	Glycolysis/Gluconeogenesis	Rv3709c
ASPO6	0.0012	0.00119981	0.99984	1.92e-07	down	L-aspartate oxidase	asp__L_c + o2_c --> h2o2_c + h_c + iasp_c	Alanine, Aspartate, and Glutamate Metabolism	Rv1595
ASPt2r	0.001	0.001	1	0	no change	L-aspartate reversible transport via proton symport	asp__L_e + h_e <=> asp__L_c + h_c	Transport	Rv0346c or Rv2127
ASPTA	0.828	0.0295239	0.0356569	0.798476	down	aspartate transaminase	akg_c + asp__L_c <=> glu__L_c + oaa_c	Alanine, Aspartate, and Glutamate Metabolism	Rv0337c
ATPM	3.15	3.15	1	0	no change	ATP maintenance requirement	atp_c + h2o_c --> adp_c + h_c + pi_c
ATPPRT	0.00212104	0.00212104	1	0	no change	ATP phosphoribosyltransferase	atp_c + prpp_c --> ppi_c + prbatp_c	Histidine Metabolism	Rv2121c
ATPS4r	5.10904	6.16691	1.20706	1.05787	up	ATP synthase (four protons for one ATP)	adp_c + 4.0 h_e + pi_c <=> atp_c + h2o_c + 3.0 h_c	Oxidative Phosphorylation	Rv1308 and Rv1304 and Rv1311 and Rv1310 and Rv1305 and Rv1306 and Rv1309 and Rv1307
biomass	0.04166	0.04166	1	0	no change		0.2352 14glucan_c + 0.001681 Ac1PIM1_c + 0.001488 Ac1PIM2_c + 0.001335 Ac1PIM3_c + 0.001211 Ac1PIM4_c + 0.001274 Ac2PIM2_c + 0.001573 PIM3_c + 0.001403 PIM4_c + 0.001266 PIM5_c + 0.001154 PIM6_c + 0.23018 acgam1p_c + 0.40596 ala__L_c + 0.0347 amet_c + 0.000731 arabinanagalfragund_c + 0.015676 arach_c + 0.12042 arg__L_c + 0.047699 asn__L_c + 0.12031 asp__L_c + 60.0 atp_c + 0.0295 c78mycolatepp_c +…	Exchange
BKDA2	0.0104969	0.0105	1.00029	3.05478e-06	up	BKDA2	3mob_c + lpam_c --> 2mpdhl_c + co2_c	Lipid metabolism	Rv2497c and Rv2496c
BKDC	0.0105	0.0104969	0.999709	3.05478e-06	down	BKDC	2mpdhl_c + coa_c + h_c <=> dhlam_c + ibcoa_c	Lipid metabolism	Rv2495c
CAT	0.000599904	3.41441	5691.59	3.41381	up	catalase	2.0 h2o2_c --> 2.0 h2o_c + o2_c	Redox Metabolism	Rv1908c
CBPS	0.0169	0.0168873	0.999246	1.27374e-05	down	carbamoyl-phosphate synthase (glutamine-hydrolysing)	2.0 atp_c + gln__L_c + h2o_c + hco3_c --> 2.0 adp_c + cbp_c + glu__L_c + 2.0 h_c + pi_c	Purine and Pyrimidine Biosynthesis	Rv1383 and Rv1384
CDPMEK	0.0198097	0.0198097	1	0	no change	4-(cytidine 5'-diphospho)-2-C-methyl-D-erythritol kinase	4c2me_c + atp_c --> 2p4c2me_c + adp_c + h_c	Polyprenyl Metabolism	Rv1011
CDPPT160190	0.000515959	0.000515959	1	0	no change	CDP diacylglycerol inositon 3-phosphatidyltransferase	cdpc16c19g_c + inost_c --> cmp_c + h_c + ptd1ino160190_c	Glycerophospholipid metabolism	Rv2612c
CHORM	0.00136	0.00136	1	0	no change	chorismate mutase	chor_c --> pphn_c	Tyrosine, Tryptophan, and Phenylalanine Metabolism	Rv1885c or Rv0948c
CHORS	0.00215	0.00215	1	0	no change	chorismate synthase	3psme_c --> chor_c + pi_c	Tyrosine, Tryptophan, and Phenylalanine Metabolism	Rv2540c
CHRPL	0.000269	0.000269	1	0	no change	Chorismate pyruvate lyase	chor_c --> 4hbz_c + pyr_c	Membrane Metabolism	Rv2949c
CIGAMS	0.000545746	0.000545746	1	0	no change	cys-1D-myo-inositol 2-deoxy-D-glucopyranoside synthase	atp_c + cys__L_c + igam_c --> amp_c + cigam_c + 2.0 h_c + ppi_c	Redox Metabolism	Rv2130c
CITabc	1	0.032026	0.032026	0.967974	down	citrate transport via ABC system	atp_c + cit_e + h2o_c --> adp_c + cit_c + h_c + pi_c	Transport
CLPNS160190	0.000244086	0.000244086	1	0	no change	CLPNS160190	2.0 pg160190_c <=> clpn160190_c + glyc_c	Glycerophospholipid metabolism	Rv1822
CMCBTFL	0.000233296	0.000233296	1	0	no change	CMCBTFL	cmcbtt_c + fe3_e --> fcmcbtt_c	Redox Metabolism	Rv2895c and Rv1348 and Rv1349
CMCBTFU	0.000233	0.000233296	1.00127	2.96e-07	up	CMCBTFU	fcmcbtt_c --> cmcbtt_c + fe3_c	Redox Metabolism	Rv2895c and Rv1348 and Rv1349
CPPPGO	6.67e-05	6.67e-05	1	0	no change	coproporphyrinogen oxidase (O2 required)	cpppg3_c + 2.0 h_c + o2_c --> 2.0 co2_c + 2.0 h2o_c + pppg9_c	Cofactor and Prosthetic Group Biosynthesis	Rv2388c
CTPS1	0.0119627	0.0119627	1	0	no change	CTP synthase (NH3)	atp_c + nh4_c + utp_c --> adp_c + ctp_c + 2.0 h_c + pi_c	Purine and Pyrimidine Biosynthesis	Rv1699
CYST_II	0.00238	0.00237879	0.99949	1.214e-06	down		h2s_c + pser__L_c --> cys__L_c + pi_c	Cysteine and methionine metabolism	Rv0848
CYTBD	7.60767	0.695811	0.0914617	6.91186	down	cytochrome oxidase bd (ubiquinol-8: 2 protons)	2.0 h_c + 0.5 o2_c + q8h2_c --> h2o_c + 2.0 h_e + q8_c	Redox Metabolism	(Rv1622c and Rv1620c) or (Rv1622c and Rv1621c)
CYTBD2	6.67e-05	6.67e-05	1	0	no change	CYTBD2	2.0 h_c + mql8_c + 0.5 o2_c --> h2o_c + 2.0 h_e + mqn8_c	Redox Metabolism	Rv1620c and Rv1621c and Rv1622c and Rv1623c
CYTK1	0.0112962	0.0112962	1	0	no change	cytidylate kinase (CMP)	atp_c + cmp_c <=> adp_c + cdp_c	Purine and Pyrimidine Biosynthesis	Rv1712
DADK	-0.000145	-0.000145	1	0	no change	Deoxyadenylate kinase	atp_c + damp_c <=> adp_c + dadp_c	Nucleotide Salvage Pathway
DAPDC	0.00228	0.00228306	1.00134	3.05796e-06	up	diaminopimelate decarboxylase	26dap__M_c + h_c --> co2_c + lys__L_c	Threonine and Lysine Metabolism	Rv1293
DAPE	0.00236484	0.00236484	1	0	no change	diaminopimelate epimerase	26dap__LL_c <=> 26dap__M_c	Threonine and Lysine Metabolism	Rv2726c
DASYN160	0.000439	0.000439	1	0	no change	CDP-diacylglycerol synthetase (n-C16:0)	ctp_c + h_c + pa160_c --> cdpdhdecg_c + ppi_c	Glycerophospholipid metabolism	Rv2881c
DASYN160190	0.00126	0.00126	1	0	no change	CDP-diacylglycerol synthetase (C16:0, C19:0)	ctp_c + h_c + pa160190_c --> cdpc16c19g_c + ppi_c	Glycerophospholipid metabolism	Rv2881c
DASYN190190	0.000242	0.000242045	1.00018	4.46e-08	up	DASYN190190	ctp_c + h_c + pa190190_c --> cdpc19c19g_c + ppi_c	Glycerophospholipid metabolism	Rv2881c
DB4PS	0.00292	0.00292453	1.00155	4.532e-06	up	3,4-Dihydroxy-2-butanone-4-phosphate synthase	ru5p__D_c --> db4p_c + for_c + h_c	Cofactor and Prosthetic Group Biosynthesis	Rv1940
DCPDPP	0.00216	0.00216	1	0	no change	DCPDPP	decdpr__tb_c + h2o_c --> decdr__tb_c + pi_c	Arabinogalactan biosynthesis	Rv3807c
DCPE	0.00216	0.00216	1	0	no change	decaprenylphosphoryl ribose, arabinofuranose isomerization	decdr__tb_c <=> decda__tb_c	Arabinogalactan biosynthesis	Rv3790 and Rv3791
DCPT	0.00216	0.00216	1	0	no change	phosphoribose transferase (undecaprenyl phosphate)	decd__tb_c + prpp_c --> decdpr__tb_c + ppi_c	Arabinogalactan biosynthesis	Rv3806c
DDPA	0.00215396	0.00215396	1	0	no change	3-deoxy-D-arabino-heptulosonate 7-phosphate synthetase	e4p_c + h2o_c + pep_c --> 2dda7p_c + pi_c	Tyrosine, Tryptophan, and Phenylalanine Metabolism	Rv2178c
DHAD1	0.0264	0.0264166	1.00063	1.65776e-05	up	dihydroxy-acid dehydratase (2,3-dihydroxy-3-methylbutanoate)	23dhmb_c --> 3mob_c + h2o_c	Valine, Leucine, and Isoleucine Metabolism	Rv0189c
DHAD2	0.00265	0.00265487	1.00184	4.87346e-06	up	Dihydroxy-acid dehydratase (2,3-dihydroxy-3-methylpentanoate)	23dhmp_c --> 3mop_c + h2o_c	Valine, Leucine, and Isoleucine Metabolism	Rv0189c
DHDPRy	0.00236484	0.00236484	1	0	no change	dihydrodipicolinate reductase (NADPH)	23dhdp_c + h_c + nadph_c --> nadp_c + thdp_c	Threonine and Lysine Metabolism	Rv2773c
DHDPS	0.00236484	0.00236484	1	0	no change	dihydrodipicolinate synthase	aspsa_c + pyr_c --> 23dhdp_c + 2.0 h2o_c + h_c	Threonine and Lysine Metabolism	Rv2753c
DHFR	3.33e-05	3.33e-05	1	0	no change	dihydrofolate reductase	dhf_c + h_c + nadph_c <=> nadp_c + thf_c	Folate Metabolism	Rv2763c
DHFS	3.33e-05	3.33e-05	1	0	no change	dihydrofolate synthase	atp_c + dhpt_c + glu__L_c --> adp_c + dhf_c + h_c + pi_c	Folate Metabolism	Rv2447c
DHNAOT	0.000491588	0.000491588	1	0	no change	1,4-dihydroxy-2-naphthoate octaprenyltransferase	dhna_c + octdp_c --> 2dmmq8_c + co2_c + h_c + ppi_c	Cofactor and Prosthetic Group Biosynthesis	Rv0534c
DHNPA2	3.33e-05	3.33e-05	1	0	no change		dhnpt_c --> 6hmhpt_c + gcald_c	Folate Metabolism	Rv3607c
DHORD2	0.0128706	0.0128706	1	0	no change	Dihydoorotic acid dehydrogenase (quinone8)	dhor__S_c + q8_c --> orot_c + q8h2_c	Purine and Pyrimidine Biosynthesis	Rv2139
DHORTS	-0.0129	-0.0129	1	0	no change	dihydroorotase	dhor__S_c + h2o_c <=> cbasp_c + h_c	Purine and Pyrimidine Biosynthesis	Rv1381
DHPPDA2	0	0.00146227	inf	0.00146227	ON	diaminohydroxyphosphoribosylaminopryrimidine deaminase (25drapp)	25drapp_c + h2o_c + h_c --> 5apru_c + nh4_c	Riboflavin Metabolism	Rv2671 or Rv1409
DHPS2	3.33e-05	3.33e-05	1	0	no change	dihydropteroate synthase	4abz_c + 6hmhptpp_c --> dhpt_c + ppi_c	Folate Metabolism	Rv3608c or Rv1207
DHQD	0.00215	0.00215396	1.00184	3.96026e-06	up		3dhq_c <=> 3dhsk_c + h2o_c	Tyrosine, Tryptophan, and Phenylalanine Metabolism	Rv2537c
DHQS	0.00215396	0.00215396	1	0	no change	3-dehydroquinate synthase	2dda7p_c --> 3dhq_c + pi_c	Tyrosine, Tryptophan, and Phenylalanine Metabolism	Rv2538c
DMATT	0.00198	0.00198343	1.00173	3.4326e-06	up	dimethylallyltranstransferase	dmpp_c + ipdp_c --> grdp_c + ppi_c	Cofactor and Prosthetic Group Biosynthesis	Rv3398c or Rv3383c or Rv2173
DMPPS	0.00198343	0.00198343	1	0	no change	1-hydroxy-2-methyl-2-(E)-butenyl 4-diphosphate reductase (dmpp)	h2mb4p_c + h_c + nadh_c --> dmpp_c + h2o_c + nad_c	Cofactor and Prosthetic Group Biosynthesis	Rv1110
DNMPPA	3.33e-05	3.33e-05	1	0	no change	Dihydroneopterin monophosphate dephosphorylase	dhpmp_c + h2o_c --> dhnpt_c + pi_c	Folate Metabolism
DNTPPA	3.33e-05	3.33e-05	1	0	no change	Dihydroneopterin triphosphate pyrophosphatase	ahdt_c + h2o_c --> dhpmp_c + h_c + ppi_c	Folate Metabolism
DPCOAK	0.000816536	0.000816536	1	0	no change	dephospho-CoA kinase	atp_c + dpcoa_c --> adp_c + coa_c + h_c	Pantothenate and CoA Metabolism	Rv1631
DPR	0.000816536	0.000816536	1	0	no change	2-dehydropantoate 2-reductase	2dhp_c + h_c + nadph_c --> nadp_c + pant__R_c	Pantothenate and CoA Metabolism	Rv2573
DSERt2r	0.001	0.001	1	0	no change		h_e + ser__D_e <=> h_c + ser__D_c	Transport	Rv1704c
DTMPK	0.000424932	0.000424932	1	0	no change	dTMP kinase	atp_c + dtmp_c <=> adp_c + dtdp_c	Purine and Pyrimidine Biosynthesis	Rv3247c
DXPRIi	0.0198097	0.0198097	1	0	no change	1-deoxy-D-xylulose reductoisomerase	dxyl5p_c + h_c + nadph_c --> 2me4p_c + nadp_c	Polyprenyl Metabolism	Rv2870c
DXPS	0.0198	0.0198431	1.00218	4.30746e-05	up	1-deoxy-D-xylulose 5-phosphate synthase	g3p_c + h_c + pyr_c --> co2_c + dxyl5p_c	Polyprenyl Metabolism	Rv3379c or Rv2682c
ECOAH12	0.0104969	0.0104969	1	0	no change	3-hydroxyacyl-CoA dehydratase (3-hydroxyisobutyryl-CoA) (mitochondria)	2mp2coa_c + h2o_c --> 3hibutcoa_c	Valine, Leucine, and Isoleucine Metabolism	Rv1070c or Rv0905 or Rv2486 or Rv1472 or Rv3774
EMB	3.05e-05	3.05e-05	1	0	no change	EMB	agalfragund_c + 70.0 decda__tb_c <=> arabinanagalfragund_c + 70.0 decd__tb_c	Arabinogalactan biosynthesis	Rv3794 and Rv3795 and Rv3793 and Rv2673 and Rv3805c
ENO	0.809	0.39314	0.485959	0.41586	down	enolase	2pg_c <=> h2o_c + pep_c	Glycolysis/Gluconeogenesis	Rv1023
FACOAL160	0.000611	0.000611	1	0	no change	Fatty acid CoA ligase hexadecanoate	atp_c + coa_c + hdca_c <=> amp_c + pmtcoa_c + ppi_c	Fatty Acid Metabolism	Rv3826 or Rv1529 or Rv1185c or Rv2590
FACOALPHDCA	-0.000268832	-0.000268832	1	0	no change	FACOALPHDCA	atp_c + coa_c + phdca_c <=> amp_c + phdcacoa_c + ppi_c	Membrane Metabolism
FADE233	0.0104969	0.0104969	1	0	no change	R02661	fad_c + ibcoa_c --> 2mp2coa_c + fadh2_c	Lipid metabolism	Rv3140
FAMPL1	0.000674434	0.000674434	1	0	no change	Fatty Acid Ligase AMP (mycolic acid)	amp_c + h_c + meroacidcyc2ACP_c --> ACP_c + meroacidcyc2AMP_c	Mycolic Acid Biosynthesis	Rv3801c
FAMPL2	0.000445	0.000445137	1.00031	1.371e-07	up	FAMPL2	amp_c + h_c + mmeroacidcyc2ACP_c --> ACP_c + mmeroacidcyc2AMP_c	Mycolic Acid Biosynthesis	Rv3801c
FAMPL3	0.000353235	0.000353235	1	0	no change	FAMPL3	amp_c + h_c + kmeroacidcyc2ACP_c --> ACP_c + kmeroacidcyc2AMP_c	Mycolic Acid Biosynthesis	Rv3801c
FAMPL4	9.18e-05	9.18e-05	1	0	no change	FAMPL4	amp_c + h_c + mmmeroacidcyc1ACP_c --> ACP_c + mmmeroacidcyc1AMP_c	Mycolic Acid Biosynthesis	Rv3801c
FAMPL5	0.00039877	0.00039877	1	0	no change	Fatty Acid Ligase AMP (mycolic acid)	amp_c + h_c + mkmeroacidcyc1ACP_c --> ACP_c + mkmeroacidcyc1AMP_c	Mycolic Acid Biosynthesis	Rv3801c
FAS100	0.0240512	0.0240512	1	0	no change	Fatty acid synthase n C100	3.0 h_c + malcoa_c + 2.0 nadph_c + octa_c --> co2_c + coa_c + dca_c + h2o_c + 2.0 nadp_c	Fatty Acid Metabolism	Rv1350 and Rv2524c and Rv1484 and Rv2947c
FAS120	0.0240512	0.0240512	1	0	no change	Fatty acid synthase n C120	dca_c + 3.0 h_c + malcoa_c + 2.0 nadph_c --> co2_c + coa_c + ddca_c + h2o_c + 2.0 nadp_c	Fatty Acid Metabolism	Rv1350 and Rv2524c and Rv1484 and Rv2947c
FAS140	0.0240512	0.0240512	1	0	no change	Fatty acid synthase n C140	ddca_c + 3.0 h_c + malcoa_c + 2.0 nadph_c --> co2_c + coa_c + h2o_c + 2.0 nadp_c + ttdca_c	Fatty Acid Metabolism	Rv0533c or (Rv1350 and Rv2524c and Rv1484 and Rv2947c)
FAS160	0.0208038	0.0208038	1	0	no change	Fatty acid synthase n C160	3.0 h_c + malcoa_c + 2.0 nadph_c + ttdca_c --> co2_c + coa_c + h2o_c + hdca_c + 2.0 nadp_c	Fatty Acid Metabolism	Rv1350 and Rv2524c and Rv1484 and Rv2947c
FAS161	0.00273952	0.00273952	1	0	no change	Fatty acid synthase n C161	4.0 h_c + malcoa_c + 3.0 nadph_c + o2_c + ttdca_c --> co2_c + coa_c + 3.0 h2o_c + hdcea_c + 3.0 nadp_c	Fatty Acid Metabolism	Rv1350 and Rv2524c and Rv1484 and Rv2947c
FAS180	0.00915	0.00915	1	0	no change	Fatty acid synthase n C180	3.0 h_c + hdca_c + malcoa_c + 2.0 nadph_c --> co2_c + coa_c + h2o_c + 2.0 nadp_c + ocdca_c	Fatty Acid Metabolism	Rv1350 and Rv2524c and Rv1484 and Rv2947c
FAS181	0.00041	0.00041	1	0	no change	Fatty acid synthase n C181	4.0 h_c + hdca_c + malcoa_c + 3.0 nadph_c + o2_c --> co2_c + coa_c + 3.0 h2o_c + 3.0 nadp_c + ocdcea_c	Fatty Acid Metabolism	Rv1350 and Rv2524c and Rv1484 and Rv2947c
FAS200	0.000979677	0.000979677	1	0	no change	FAS200	3.0 h_c + malcoa_c + 2.0 nadph_c + ocdca_c --> arach_c + co2_c + coa_c + h2o_c + 2.0 nadp_c	Fatty Acid Metabolism	Rv1350 and Rv2524c and Rv1484 and Rv2947c
FAS240_L	0.00636	0.00636	1	0	no change	Fatty acid synthase n C240 lumped reaction	9.0 h_c + 3.0 malcoa_c + 6.0 nadph_c + ocdca_c --> 3.0 co2_c + 3.0 coa_c + 3.0 h2o_c + 6.0 nadp_c + ttc_c	Fatty Acid Metabolism	Rv1350 and Rv2524c and Rv1484 and Rv2947c
FAS260	0.00635765	0.00635765	1	0	no change	Fatty acid synthase n C260	3.0 h_c + malcoa_c + 2.0 nadph_c + ttc_c --> co2_c + coa_c + h2o_c + hexc_c + 2.0 nadp_c	Fatty Acid Metabolism	Rv1350 and Rv2524c and Rv1484 and Rv2947c
FAS80_L	0.030603	0.030603	1	0	no change	Fatty acid synthase n C80 lumped reaction	accoa_c + 8.0 h_c + 3.0 malcoa_c + 6.0 nadph_c --> 3.0 co2_c + 4.0 coa_c + 2.0 h2o_c + 6.0 nadp_c + octa_c	Fatty Acid Metabolism	Rv1350 and Rv2524c and Rv1484 and Rv2947c
FASm1601	4.9e-05	4.9e-05	1	0	no change	FASm1601	3.0 h_c + hdca_c + mmcoa__S_c + 2.0 nadph_c --> co2_c + coa_c + h2o_c + m1ocdca_c + 2.0 nadp_c	Membrane Metabolism	Rv1663 or Rv1662
FASm180	0.00655	0.00655174	1.00027	1.74322e-06	up	FASm180	15.0 h_c + 4.0 malcoa_c + mmcoa__S_c + 10.0 nadph_c + octa_c --> 5.0 co2_c + 5.0 coa_c + 5.0 h2o_c + mocdca_c + 10.0 nadp_c	Fatty Acid Metabolism	Rv1663 or Rv1662
FASm1801	4.9e-05	4.9e-05	1	0	no change	FASm1801	3.0 h_c + m1ocdca_c + mmcoa__S_c + 2.0 nadph_c --> co2_c + coa_c + dmarach_c + h2o_c + 2.0 nadp_c	Membrane Metabolism	Rv1663 or Rv1662
FASm2001	4.9e-05	4.9e-05	1	0	no change	FASm2001	dmarach_c + 3.0 h_c + mmcoa__S_c + 2.0 nadph_c --> co2_c + coa_c + h2o_c + 2.0 nadp_c + tmbhn_c	Membrane Metabolism	Rv1663 or Rv1662
FASm2002	0.000306451	0.000306451	1	0	no change	FASm2002	3.0 h_c + mmcoa__S_c + 2.0 nadph_c + ocdca_c --> co2_c + coa_c + h2o_c + marach_c + 2.0 nadp_c	Fatty Acid Metabolism	Rv1663 or Rv1662
FASm220	0.000326614	0.000326614	1	0	no change	FASm220	arach_c + 3.0 h_c + mmcoa__S_c + 2.0 nadph_c --> co2_c + coa_c + h2o_c + mbhn_c + 2.0 nadp_c	Membrane Metabolism	Rv2940c
FASm2201	4.9e-05	4.9e-05	1	0	no change	FASm2201	3.0 h_c + mmcoa__S_c + 2.0 nadph_c + tmbhn_c --> co2_c + coa_c + h2o_c + 2.0 nadp_c + tamlgnc_c	Membrane Metabolism	Rv2940c
FASm2202	0.000306451	0.000306451	1	0	no change	FASm2202	3.0 h_c + marach_c + mmcoa__S_c + 2.0 nadph_c --> co2_c + coa_c + dmbhn_c + h2o_c + 2.0 nadp_c	Fatty Acid Metabolism	Rv2940c
FASm2401	4.9e-05	4.9e-05	1	0	no change	FASm2401	3.0 h_c + mmcoa__S_c + 2.0 nadph_c + tamlgnc_c --> co2_c + coa_c + h2o_c + 2.0 nadp_c + pmhexc_c	Membrane Metabolism	Rv2940c
FASm2402	0.000306451	0.000306451	1	0	no change	FASm2402	dmbhn_c + 3.0 h_c + mmcoa__S_c + 2.0 nadph_c --> co2_c + coa_c + h2o_c + 2.0 nadp_c + tmlgnc_c	Fatty Acid Metabolism	Rv2940c
FASm2601	4.9e-05	4.9e-05	1	0	no change	FASm2601	3.0 h_c + mmcoa__S_c + 2.0 nadph_c + pmhexc_c --> co2_c + coa_c + h2o_c + hmocta_c + 2.0 nadp_c	Membrane Metabolism	Rv2940c
FASm2602	9.8e-05	9.8e-05	1	0	no change	FASm2602	3.0 h_c + mmcoa__S_c + 2.0 nadph_c + tmlgnc_c --> co2_c + coa_c + h2o_c + 2.0 nadp_c + tamhexc_c	Membrane Metabolism	Rv2940c
FASm2801	4.9e-05	4.9e-05	1	0	no change	FASm2801	3.0 h_c + hmocta_c + mmcoa__S_c + 2.0 nadph_c --> co2_c + coa_c + h2o_c + hpmtria_c + 2.0 nadp_c	Membrane Metabolism	Rv2940c
FASm2802	9.8e-05	9.8e-05	1	0	no change	FASm2802	3.0 h_c + mmcoa__S_c + 2.0 nadph_c + tamhexc_c --> co2_c + coa_c + h2o_c + 2.0 nadp_c + pmocta_c	Membrane Metabolism	Rv2940c
FASm300	9.8e-05	9.8e-05	1	0	no change	FASm300	3.0 h_c + mmcoa__S_c + 2.0 nadph_c + pmocta_c --> co2_c + coa_c + h2o_c + hmtria_c + 2.0 nadp_c	Membrane Metabolism	Rv2940c
FASm320	9.8e-05	9.8e-05	1	0	no change	FASm320	3.0 h_c + hmtria_c + mmcoa__S_c + 2.0 nadph_c --> co2_c + coa_c + h2o_c + hpmdtria_c + 2.0 nadp_c	Membrane Metabolism	Rv2940c
FASm340	9.8e-05	9.8e-05	1	0	no change	FASm340	3.0 h_c + hpmdtria_c + mmcoa__S_c + 2.0 nadph_c --> co2_c + coa_c + h2o_c + 2.0 nadp_c + omtta_c	Membrane Metabolism	Rv2940c
FASPHDCA	0.000269	0.000269	1	0	no change	FASPHDCA	4hbzACP_c + 24.0 h_c + 8.0 malACP_c + 16.0 nadph_c --> 8.0 ACP_c + 8.0 co2_c + 8.0 h2o_c + 16.0 nadp_c + phdcaACP_c	Membrane Metabolism
FBA	-0.0676	-0.067576	0.999644	2.40411e-05	down	fructose-bisphosphate aldolase	fdp_c <=> dhap_c + g3p_c	Glycolysis/Gluconeogenesis	Rv0363c
FBP	0.0676	0.067576	0.999644	2.40411e-05	down	Fructose-bisphosphatase	fdp_c + h2o_c --> f6p_c + pi_c	Glycolysis/Gluconeogenesis	Rv1099c or Rv2131c
FCLT	6.67e-05	6.67e-05	1	0	no change	Ferrochelatase	fe2_c + ppp9_c --> 2.0 h_c + pheme_c	Cofactor and Prosthetic Group Biosynthesis	Rv1485
FE3Ri	0.0001	0.0001	1	0	no change	Fe(III) reduction	fadh2_c + 2.0 fe3_c --> fad_c + 2.0 fe2_c + 2.0 h_c	Redox Metabolism
FMNAT	0.000537414	0.000537414	1	0	no change	FMN adenylyltransferase	atp_c + fmn_c + h_c --> fad_c + ppi_c	Riboflavin Metabolism	Rv2786c
FORt	0	-0.00442013	inf	0.00442013	ON	formate transport via diffusion	for_e <=> for_c	Transport
FRD	0.010397	0.010397	1	0	no change	FRD	fadh2_c + fum_c --> fad_c + succ_c	Citric Acid Cycle	(Rv3318 and Rv3319 and Rv3316 and Rv3317) or (Rv1552 and Rv1553 and Rv1554 and Rv1555)
FRTT	0.000492	0.000492	1	0	no change	farnesyltranstransferase	frdp_c + ipdp_c --> ggdp_c + ppi_c	Polyprenyl Metabolism	Rv3398c or Rv2173
FUM	-0.00638	0.0125825	-1.97217	0.0189625	change in direction	fumarase	fum_c + h2o_c <=> mal__L_c	Citric Acid Cycle	Rv1098c
G16MTM1	0.000515959	0.000515959	1	0	no change	Glycolipid 1,6-alpha-D-mannosyltransferase	gdpmann_c + ptd1ino160190_c --> PIM1_c + gdp_c + h_c	Fatty Acid Metabolism	Rv2610c
G16MTM10	4.81e-05	4.81e-05	1	0	no change	G16MTM10	PIM5_c + gdpmann_c --> PIM6_c + gdp_c + h_c	Fatty Acid Metabolism	Rv1500
G16MTM2	0.000221131	0.000221131	1	0	no change	Glycolipid 16-alpha-D-mannosyltransferase	Ac1PIM1_c + gdpmann_c --> Ac1PIM2_c + gdp_c + h_c	Glycerophospholipid metabolism	Rv2188c
G16MTM4	0.000106	0.000106066	1.00063	6.636e-08	up	G16MTM4	Ac1PIM2_c + decdman1p__tb_c --> Ac1PIM3_c + decd__tb_c + h_c	Fatty Acid Metabolism
G16MTM5	5.05e-05	5.05e-05	1	0	no change	G16MTM5	Ac1PIM3_c + decdman1p__tb_c --> Ac1PIM4_c + decd__tb_c + h_c	Fatty Acid Metabolism
G16MTM6	0.000224797	0.000224797	1	0	no change	G16MTM6	PIM1_c + gdpmann_c --> PIM2_c + gdp_c + h_c	Fatty Acid Metabolism	Rv2188c
G16MTM7	0.000224797	0.000224797	1	0	no change	G16MTM7	PIM2_c + gdpmann_c --> PIM3_c + gdp_c + h_c	Fatty Acid Metabolism
G16MTM8	0.000159	0.000159266	1.00167	2.6618e-07	up	G16MTM8	PIM3_c + gdpmann_c --> PIM4_c + gdp_c + h_c	Fatty Acid Metabolism
G16MTM9	0.000101	0.000100817	0.99819	1.828e-07	down	G16MTM9	PIM4_c + gdpmann_c --> PIM5_c + gdp_c + h_c	Fatty Acid Metabolism	Rv1159
G1PACT	0.0137545	0.0137545	1	0	no change	glucosamine-1-phosphate N-acetyltransferase	accoa_c + gam1p_c --> acgam1p_c + coa_c + h_c	Alternate Carbon Metabolism
G1PTT	3.05e-05	3.05e-05	1	0	no change	glucose-1-phosphate thymidylyltransferase	dttp_c + g1p_c + h_c --> dtdpglu_c + ppi_c	Arabinogalactan biosynthesis	Rv0334
G1SATi	0.000799872	0.000799872	1	0	no change		glu1sa_c --> 5aop_c	Cofactor and Prosthetic Group Biosynthesis	Rv0524
G3PAT190	0.000509	0.00050896	0.999922	3.978e-08	down	G3PAT190	glyc3p_c + mstrACP_c --> 1msg3p_c + ACP_c	Glycerophospholipid metabolism	Rv2482c or Rv1551
G5SADs	0.00375033	0.00375033	1	0	no change	L-glutamate 5-semialdehyde dehydratase (spontaneous)	glu5sa_c --> 1pyr5c_c + h2o_c + h_c	Arginine and Proline Metabolism
G5SD2	0	0.00375033	inf	0.00375033	ON	Glutamate 5 semialdehyde dehydrogenase	glu5p_c + h_c + nadh_c --> glu5sa_c + nad_c + pi_c	Urea Cycle	Rv2427c
GALFT	3.05e-05	3.05e-05	1	0	no change	galactofuranose transferse (M tb)	h2o_c + ragund_c + 30.0 udpgalfur_c --> galfragund_c + 30.0 h_c + 30.0 udp_c	Arabinogalactan biosynthesis	Rv3808c and Rv3782
GALUi	0.00243765	0.00243765	1	0	no change	UTP-glucose-1-phosphate uridylyltransferase (irreversible)	g1p_c + h_c + utp_c --> ppi_c + udpg_c	Alternate Carbon Metabolism	Rv0993
GAPD	0.830393	0.414158	0.49875	0.416234	down	glyceraldehyde-3-phosphate dehydrogenase	g3p_c + nad_c + pi_c <=> 13dpg_c + h_c + nadh_c	Glycolysis/Gluconeogenesis	Rv1436
GARFT	3.33e-05	3.33e-05	1	0	no change	phosphoribosylglycinamide formyltransferase	10fthf_c + gar_c --> fgam_c + h_c + thf_c	Purine and Pyrimidine Biosynthesis	Rv0956
GCALDD	6.67e-05	6.67e-05	1	0	no change	Glycolaldehyde dehydrogenase	gcald_c + h2o_c + nad_c --> glyclt_c + 2.0 h_c + nadh_c	Glyoxylate Metabolism
GF6PTAr	0.0138	0.0137545	0.996706	4.54511e-05	down		f6p_c + gln__L_c <=> gam6p_c + glu__L_c	Alanine, Aspartate, and Glutamate Metabolism	Rv3436c
GGTT	0.000491588	0.000491588	1	0	no change	geranylgeranyltranstransferase	ggdp_c + ipdp_c --> pendp_c + ppi_c	Lipid metabolism	Rv3398c
GHMT2	0.00977986	0.00977986	1	0	no change		ser__L_c + thf_c --> gly_c + h2o_c + mlthf_c	Glycolysis/Gluconeogenesis	Rv1093 or Rv0070c
GK1	0.00301	0.00400785	1.33151	0.000997852	up	guanylate kinase (GMP:ATP)	atp_c + gmp_c <=> adp_c + gdp_c	Purine and Pyrimidine Biosynthesis	Rv1389
GLGB	0.0098	0.0098	1	0	no change	MNXR80417	14glucan_c --> glycogen_c	Starch and sucrose metabolism	Rv1326c and Rv3031
GLGC	0.0196	0.0196	1	0	no change	glucose-1-phosphate adenylyltransferase	atp_c + g1p_c + h_c --> adpglc_c + ppi_c	Alternate Carbon Metabolism	Rv1213
Gln_LT	0.001	0.001	1	0	no change		atp_c + gln__L_e + h2o_c --> adp_c + gln__L_c + h_c + pi_c	Transport	(Rv0072 and Rv0073) or (Rv0411c and Rv2564)
GLNS	0.0486	0.0486	1	0	no change	glutamine synthetase	atp_c + glu__L_c + nh4_c --> adp_c + gln__L_c + h_c + pi_c	Alanine, Aspartate, and Glutamate Metabolism	Rv2220 or Rv2222c or Rv1878 or Rv2860c
GLPD2	0.995	0.579195	0.582105	0.415805	down	MNXR49865	glyc3p_c + q8_c --> dhap_c + q8h2_c	Glycerophospholipid metabolism	Rv3302c or Rv2249c
GLU5K	0.00375	0.00375033	1.00009	3.298e-07	up	glutamate 5-kinase	atp_c + glu__L_c --> adp_c + glu5p_c	Urea Cycle	Rv2439c
GLUDC	0	0.001	inf	0.001	ON	Glutamate Decarboxylase	glu__L_c + h_c --> 4abut_c + co2_c	Alanine, Aspartate, and Glutamate Metabolism	Rv3432c
GLUDx	0.744	-0.0546437	-0.0734458	0.798644	change in direction		glu__L_c + h2o_c + nad_c <=> akg_c + h_c + nadh_c + nh4_c	Alanine, Aspartate, and Glutamate Metabolism	Rv2476c
GLUPRT	3.33e-05	3.33e-05	1	0	no change	glutamine phosphoribosyldiphosphate amidotransferase	gln__L_c + h2o_c + prpp_c --> glu__L_c + ppi_c + pram_c	Purine and Pyrimidine Biosynthesis	Rv0808
GLUR	-0.00174	-0.00174	1	0	no change	glutamate racemase	glu__D_c <=> glu__L_c	Alanine, Aspartate, and Glutamate Metabolism	Rv1338
GLUt2r	0.001	0.001	1	0	no change	L glutamate transport via proton symport reversible	glu__L_e + h_e <=> glu__L_c + h_c	Transport
GLYCt	-1	-0.583766	0.583766	0.416234	down	glycerol transport via channel	glyc_c <=> glyc_e	Transport
GLYCTO3	6.67e-05	6.67e-05	1	0	no change	Glycolate oxidase	glyclt_c + mqn8_c --> glx_c + mql8_c	Glyoxylate Metabolism	Rv1257c
GLYK	0.999478	0.583243	0.583548	0.416234	down	glycerol kinase	atp_c + glyc_c --> adp_c + glyc3p_c + h_c	Alternate Carbon Metabolism	Rv3696c
GLYt2r	0.001	0.001	1	0	no change	glycine reversible transport via proton symport	gly_e + h_e <=> gly_c + h_c	Transport	Rv1704c
GMPS2	0.0131583	0.0131583	1	0	no change	GMP synthase	atp_c + gln__L_c + h2o_c + xmp_c --> amp_c + glu__L_c + gmp_c + 2.0 h_c + ppi_c	Purine and Pyrimidine Biosynthesis	Rv3396c
GMT1	0.000156517	0.000156517	1	0	no change	GMT1	decd__tb_c + gdpmann_c --> decdman1p__tb_c + gdp_c	Membrane Metabolism	Rv2051c
GRTT	0.00198	0.00198343	1.00173	3.4326e-06	up	geranyltranstransferase	grdp_c + ipdp_c --> frdp_c + ppi_c	Polyprenyl Metabolism	Rv1086
GSEALD	0.000799872	0.000799872	1	0	no change	GSEALD	glu__L_c + 2.0 h_c + nadph_c --> glu1sa_c + h2o_c + nadp_c	Cofactor and Prosthetic Group Biosynthesis
GSNK	0	0.002	inf	0.002	ON	Guanosine kinase	atp_c + gsn_c --> adp_c + gmp_c + h_c	Nucleotide Salvage Pathway
GTPCI	3.33e-05	3.33e-05	1	0	no change	GTP cyclohydrolase I	gtp_c + h2o_c --> ahdt_c + for_c + h_c	Folate Metabolism	Rv3609c
GTPCII2	0	0.00146227	inf	0.00146227	ON	GTP cyclohydrolase II (25drapp)	gtp_c + 3.0 h2o_c --> 25drapp_c + for_c + 2.0 h_c + ppi_c	Cofactor and Prosthetic Group Biosynthesis	Rv1415 or Rv1940
GXRA	0	0.00324331	inf	0.00324331	ON	Glyoxylate reductive aminase	glx_c + h_c + nadh_c + nh4_c --> gly_c + h2o_c + nad_c	Glyoxylate Metabolism	Rv2780
H2CO3D	0	0.500294	inf	0.500294	ON	H2CO3D	co2_c + h2o_c <=> h2co3_c	Miscellaneous	Rv3273 or Rv3588c or Rv1284
H2CO3TP	0	-0.500294	inf	0.500294	ON	H2CO3TP	h2co3_e <=> h2co3_c	Transport
H2Ot	-4.3651	-7.50234	1.71871	3.13725	up	H2O transport via diffusion	h2o_e <=> h2o_c	Transport
HCO3E	0.308	0.308	1	0	no change	HCO3 equilibration reaction	co2_c + h2o_c <=> h_c + hco3_c	Miscellaneous	Rv3588c or Rv1284 or Rv3273
HDECH	-0.00228376	-0.00228376	1	0	no change		1hdecg3p_c + h2o_c <=> glyc3p_c + 3.0 h_c + hdcea_c	Fatty Acid Metabolism
HEMEAS_1	3.33e-05	3.33e-05	1	0	no change	Heme A synthase	h2o_c + hemeO_c --> 4.0 h_c + hemeA_c	Cofactor and Prosthetic Group Biosynthesis	Rv2194 and Rv2195 and Rv2196 and Rv1456c and Rv3029c and Rv3028c and Rv2200c and Rv3043c and Rv2193 and Rv1623c and Rv1622c
HEMEOS	6.67e-05	6.67e-05	1	0	no change	Heme O synthase	frdp_c + h2o_c + pheme_c --> hemeO_c + ppi_c	Cofactor and Prosthetic Group Biosynthesis	Rv1451
HEXTT	0.000492	0.000492	1	0	no change	trans-hexaprenyltranstransferase	hexdp_c + ipdp_c --> hepdp_c + ppi_c	Lipid metabolism	Rv0562
HISt2r	0.001	0.001	1	0	no change	L histidine reversible transport via proton symport	h_e + his__L_e <=> h_c + his__L_c	Transport
HISTD	0.00212104	0.00212104	1	0	no change	histidinol dehydrogenase	h2o_c + histd_c + 2.0 nad_c --> 3.0 h_c + his__L_c + 2.0 nadh_c	Histidine Metabolism	Rv1599
HISTP	0.00212104	0.00212104	1	0	no change	histidinol-phosphatase	h2o_c + hisp_c --> histd_c + pi_c	Histidine Metabolism	Rv1601
HMBS	0.0001	0.0001	1	0	no change	hydroxymethylbilane synthase	h2o_c + 4.0 ppbng_c --> hmbil_c + 4.0 nh4_c	Cofactor and Prosthetic Group Biosynthesis	Rv0510
HMPK1	3.33e-05	3.33e-05	1	0	no change	hydroxymethylpyrimidine kinase (ATP)	4ahmmp_c + atp_c --> 4ampm_c + adp_c + h_c	Cofactor and Prosthetic Group Biosynthesis	Rv0422c
HPPK2	3.33e-05	3.33e-05	1	0	no change	6-hydroxymethyl-dihydropterin pyrophosphokinase	6hmhpt_c + atp_c --> 6hmhptpp_c + amp_c + h_c	Folate Metabolism	Rv3606c
HSDy	0.00921	0.00920763	0.999743	2.3702e-06	down	homoserine dehydrogenase (NADPH)	hom__L_c + nadp_c <-- aspsa_c + h_c + nadph_c	Glycolysis/Gluconeogenesis	Rv1294
HSK	0.00465	0.00465368	1.00079	3.6786e-06	up	homoserine kinase	atp_c + hom__L_c --> adp_c + h_c + phom_c	Glycolysis/Gluconeogenesis	Rv1296
HSST	0.00455	0.00455395	1.00087	3.9512e-06	up	homoserine O-succinyltransferase	hom__L_c + succoa_c --> coa_c + suchms_c	Other Amino Acid Metabolism
HSTPT	0.00212	0.00212104	1.00049	1.04222e-06	up	histidinol-phosphate transaminase	glu__L_c + imacp_c --> akg_c + hisp_c	Histidine Metabolism	Rv3772 or Rv1600
HXPRT	0.000905	0.00090498	0.999978	1.982e-08	down	hypoxanthine phosphoribosyltransferase (Hypoxanthine)	hxan_c + prpp_c --> imp_c + ppi_c	Purine and Pyrimidine Biosynthesis	Rv3624c
ICDHy	1.59454	0.0288494	0.0180926	1.56569	down		icit_c + nadp_c --> akg_c + co2_c + nadph_c	Citric Acid Cycle	Rv3339c or Rv0066c
ICHORSi	0.000491588	0.000491588	1	0	no change		chor_c --> ichor_c	Oxidative Phosphorylation	Rv3215
ICL	0.00317665	0.00317665	1	0	no change	Isocitrate lyase	icit_c --> glx_c + succ_c	Glyoxylate Metabolism	Rv0467 or (Rv1915 and Rv1916)
IG3PS	0.00212104	0.00212104	1	0	no change	Imidazole-glycerol-3-phosphate synthase	gln__L_c + prlp_c --> aicar_c + eig3p_c + glu__L_c + h_c	Histidine Metabolism	Rv1602 and Rv1605
IGAMD	0.000546	0.000546	1	0	no change	1D-myo-inositol 2-Acetamido-2-deoxy-D-glucopyranoside deacetylase	h2o_c + iacgam_c --> ac_c + igam_c	Sulfur metabolism	Rv1170
IGPDH	0.00212104	0.00212104	1	0	no change	imidazoleglycerol-phosphate dehydratase	eig3p_c --> h2o_c + imacp_c	Histidine Metabolism	Rv1601
ILEt2r	0.001	0.001	1	0	no change	L isoleucine reversible transport via proton symport	h_e + ile__L_e <=> h_c + ile__L_c	Transport
ILETA	-0.00265487	-0.00265487	1	0	no change	isoleucine transaminase	akg_c + ile__L_c <=> 3mop_c + glu__L_c	Valine, Leucine, and Isoleucine Metabolism	Rv2210c
IMPC	-0.00212	-0.00212104	1.00049	1.04222e-06	up	IMP cyclohydrolase	h2o_c + imp_c <=> fprica_c	Purine and Pyrimidine Biosynthesis	Rv0957
IMPD	0.0131583	0.0131583	1	0	no change	IMP dehydrogenase	h2o_c + imp_c + nad_c --> h_c + nadh_c + xmp_c	Purine and Pyrimidine Biosynthesis	Rv3411c and Rv3410c and Rv1843c
INO1	0.00106171	0.00106171	1	0	no change	MNXR75043	g6p_c <=> mi3p__D_c	Inositol phosphate metabolism	Rv0046c
INSH	0.000905	0.00090498	0.999978	1.982e-08	down	Inosine hydrolase	h2o_c + ins_c --> hxan_c + rib__D_c	Purine and Pyrimidine Biosynthesis	Rv3393
INSK	0.0101	0.029095	2.8807	0.018995	up	Insosine kinase	atp_c + ins_c --> adp_c + h_c + imp_c	Nucleotide Salvage Pathway
IPDPS	0.0178263	0.0178263	1	0	no change	1-hydroxy-2-methyl-2-(E)-butenyl 4-diphosphate reductase (ipdp)	h2mb4p_c + h_c + nadh_c --> h2o_c + ipdp_c + nad_c	Polyprenyl Metabolism	Rv3382c
IPMD	0.00752822	0.00752822	1	0	no change	3-isopropylmalate dehydrogenase	3c2hmp_c + nad_c --> 3c4mop_c + h_c + nadh_c	Valine, Leucine, and Isoleucine Metabolism	Rv2995c
IPPMIa	-0.00753	-0.00752822	0.999763	1.7814e-06	down	3-isopropylmalate dehydratase	3c2hmp_c <=> 2ippm_c + h2o_c	Valine, Leucine, and Isoleucine Metabolism	Rv2988c and Rv2987c
IPPMIb	-0.00752822	-0.00752822	1	0	no change	2-isopropylmalate hydratase	2ippm_c + h2o_c <=> 3c3hmp_c	Valine, Leucine, and Isoleucine Metabolism	Rv2988c and Rv2987c
IPPS	0.00753	0.00753	1	0	no change	2-isopropylmalate synthase	3mob_c + accoa_c + h2o_c --> 3c3hmp_c + coa_c + h_c	Valine, Leucine, and Isoleucine Metabolism	Rv3710
ISCS	6.67e-05	6.67e-05	1	0	no change	ISCS	cys__L_c + fe2_c <=> ala__L_c + fdxox_c	Cofactor and Prosthetic Group Biosynthesis	Rv3025c or Rv1464
KARA1i	0.0264	0.0264166	1.00063	1.65776e-05	up	acetohydroxy acid isomeroreductase	alac__S_c + h_c + nadph_c --> 23dhmb_c + nadp_c	Valine, Leucine, and Isoleucine Metabolism	Rv3001c
KARA2i	0.00265487	0.00265487	1	0	no change		2ahbut_c + h_c + nadph_c --> 23dhmp_c + nadp_c	Valine, Leucine, and Isoleucine Metabolism	Rv3001c
KGD2	-1.57954	-0.0128503	0.00813545	1.56669	down	MNXR84838	co2_c + 2.0 fdxrd_c + h_c + succoa_c <=> akg_c + coa_c + 2.0 fdxox_c	Citric Acid Cycle	Rv1248c or (Rv2454c and Rv2455c)
LEUt2r	0.001	0.001	1	0	no change	L leucine reversible transport via proton symport	h_e + leu__L_e <=> h_c + leu__L_c	Transport
LEUTA	-0.00752822	-0.00752822	1	0	no change	Leucine transaminase	akg_c + leu__L_c <=> 4mop_c + glu__L_c	Valine, Leucine, and Isoleucine Metabolism	Rv2210c
LYSt5r	0.001	0.001	1	0	no change	LYSt5r	lys__L_e <=> lys__L_c	Transport	Rv2320c
MAN1PT2	0.00288	0.0028845	1.00156	4.49674e-06	up	mannose-1-phosphate guanylyltransferase (GDP)	gdp_c + h_c + man1p_c --> gdpmann_c + pi_c	Fructose and mannose metabolism	Rv3264c
MAN6PI	-0.0068449	-0.0068449	1	0	no change	mannose-6-phosphate isomerase	man6p_c <=> f6p_c	Fructose and mannose metabolism	Rv3255c
MANAT1	0.000291162	0.000291162	1	0	no change	MANAT1	PIM1_c + pmtcoa_c --> Ac1PIM1_c + coa_c	Fatty Acid Metabolism	Rv2611c
MANAT3	5.31e-05	5.31e-05	1	0	no change	MANAT3	Ac1PIM2_c + pmtcoa_c --> Ac2PIM2_c + coa_c	Fatty Acid Metabolism
MAS3	0.000266624	0.000266624	1	0	no change	MAS3	mas_c + pmtcoa_c --> coa_c + hdcaMAS_c	Lipid metabolism	Rv2940c
MCOATA	0.0303296	0.0303296	1	0	no change	Malonyl-CoA-ACP transacylase	ACP_c + malcoa_c <=> coa_c + malACP_c	Fatty Acid Metabolism	Rv2243
MDH	-0.23	-0.0295	0.128261	0.2005	down	malate dehydrogenase	mal__L_c + nad_c <=> h_c + nadh_c + oaa_c	Citric Acid Cycle	Rv1240
ME1	0.223586	0.0421	0.188294	0.181486	down	malic enzyme (NAD)	mal__L_c + nad_c --> co2_c + nadh_c + pyr_c	Pyruvate Metabolism	Rv2332
MECDPDH	0.0198	0.0198097	1.00049	9.7466e-06	up	MECDPDH	2mecdp_c + h_c --> h2mb4p_c + h2o_c	Polyprenyl Metabolism
MECDPS	0.0198	0.0198097	1.00049	9.7466e-06	up	2-C-methyl-D-erythritol 2,4-cyclodiphosphate synthase	2p4c2me_c --> 2mecdp_c + cmp_c	Polyprenyl Metabolism	Rv3581c
MEPCT	0.0198097	0.0198097	1	0	no change	2-C-methyl-D-erythritol 4-phosphate cytidylyltransferase	2me4p_c + ctp_c + h_c --> 4c2me_c + ppi_c	Polyprenyl Metabolism	Rv3582c
METabc	0.001	0.001	1	0	no change	L-methionine transport via ABC system	atp_c + h2o_c + met__L_e --> adp_c + h_c + met__L_c + pi_c	Transport
METAT	0.00593055	0.00593055	1	0	no change	methionine adenosyltransferase	atp_c + h2o_c + met__L_c --> amet_c + pi_c + ppi_c	Cysteine and methionine metabolism	Rv1392
METS	0.00638	0.00638	1	0	no change	methionine synthase	5mthf_c + hcys__L_c --> h_c + met__L_c + thf_c	Cysteine and methionine metabolism	Rv2124c and Rv1133c
MI3PP	0.000516	0.000515959	0.999921	4.09e-08	down	myo-inositol 3-phosphatase	h2o_c + mi3p__D_c --> inost_c + pi_c	Inositol phosphate metabolism	Rv1604 or Rv2131c or Rv2701c
MMSAD1	0.0104969	0.0104969	1	0	no change	MMSAD1	2mop_c + coa_c + nad_c --> co2_c + nadh_c + ppcoa_c	Alternate Carbon Metabolism	Rv0753c
MN6PP	0.00396041	0.00396041	1	0	no change	Mannose 6-phosphate phosphatase	h2o_c + man6p_c --> man_c + pi_c	Alternate Carbon Metabolism
MOHMT	0.000816536	0.000816536	1	0	no change	3-methyl-2-oxobutanoate hydroxymethyltransferase	3mob_c + h2o_c + mlthf_c --> 2dhp_c + thf_c	Pantothenate and CoA Metabolism	Rv2225
MSHS	0.000545746	0.000545746	1	0	no change	mycothiol synthase	accoa_c + cigam_c --> coa_c + msh_c	Sulfur metabolism	Rv0819
MTHFC	0.00215	0.00215437	1.00203	4.37022e-06	up	methenyltetrahydrofolate cyclohydrolase	h2o_c + methf_c <=> 10fthf_c + h_c	Folate Metabolism	Rv3356c
MTHFD	0.00215437	0.00215437	1	0	no change	methylenetetrahydrofolate dehydrogenase (NADP)	mlthf_c + nadp_c <=> methf_c + nadph_c	Folate Metabolism	Rv3356c
MTHFR2	0.00638403	0.00638403	1	0	no change	5,10-methylenetetrahydrofolate reductase (NADH)	2.0 h_c + mlthf_c + nadh_c --> 5mthf_c + nad_c	Folate Metabolism
MYC1CYC1	0.000674434	0.000674434	1	0	no change	MYC1CYC1	amet_c + meroacidACP_c --> ahcys_c + h_c + meroacidcyc1ACP_c	Mycolic Acid Biosynthesis	Rv0470c
MYC1CYC2	0.000445137	0.000445137	1	0	no change	MYC1CYC2	amet_c + mmeroacidACP_c --> ahcys_c + h_c + mmeroacidcyc1ACP_c	Mycolic Acid Biosynthesis	Rv0470c
MYC1CYC3	0.000353	0.000353235	1.00067	2.3514e-07	up	MYC1CYC3	amet_c + kmeroacidACP_c --> ahcys_c + h_c + kmeroacidcyc1ACP_c	Mycolic Acid Biosynthesis	Rv0470c
MYC1CYC4	9.18e-05	9.18e-05	1	0	no change	MYC1CYC4	amet_c + mmmeroacidACP_c --> ahcys_c + h_c + mmmeroacidcyc1ACP_c	Mycolic Acid Biosynthesis	Rv0503c or Rv0644c
MYC1CYC5	0.00039877	0.00039877	1	0	no change	Mycolic Acid Cyclopropanation	amet_c + mkmeroacidACP_c --> ahcys_c + h_c + mkmeroacidcyc1ACP_c	Mycolic Acid Biosynthesis	Rv0644c
MYC1M1	9.18e-05	9.18e-05	1	0	no change	MYC1M1	amet_c + h2o_c + mmeroacidACP_c --> ahcys_c + h_c + mmmeroacidACP_c	Mycolic Acid Biosynthesis	Rv0644c or Rv0642c or Rv0645c or Rv0503c
MYC1M2	0.00039877	0.00039877	1	0	no change	MYC1M2	amet_c + h2o_c + kmeroacidACP_c --> ahcys_c + h_c + mkmeroacidACP_c	Mycolic Acid Biosynthesis	Rv0644c or Rv0642c or Rv0503c or Rv0645c
MYC2CYC1	0.000674	0.000674434	1.00064	4.3374e-07	up	MYC2CYC1	amet_c + meroacidcyc1ACP_c --> ahcys_c + h_c + meroacidcyc2ACP_c	Mycolic Acid Biosynthesis	Rv0644c
MYC2CYC2	0.000445137	0.000445137	1	0	no change	MYC2CYC2	amet_c + mmeroacidcyc1ACP_c --> ahcys_c + h_c + mmeroacidcyc2ACP_c	Mycolic Acid Biosynthesis	Rv0644c
MYC2CYC3	0.000353	0.000353235	1.00067	2.3514e-07	up	MYC2CYC3	amet_c + kmeroacidcyc1ACP_c --> ahcys_c + h_c + kmeroacidcyc2ACP_c	Mycolic Acid Biosynthesis	Rv0644c
MYCOE	0.00123	0.00122897	0.999163	1.03e-06	down	MYCOE	ACP_c + 1.75 h2o_c + 0.25 kmycolate_c + 0.25 mkmycolate_c + 0.25 mmycolate_c + 0.25 mycolate_c --> c78mycolateACP_c + 1.5 co2_c + 6.0 h_c	Mycolic acid pathway
MYCON1	0.000674	0.000674	1	0	no change	Mycolic Acid Condensation	chexccoa_c + 2.0 h2o_c + meroacidcyc2AMP_c --> amp_c + co2_c + coa_c + 2.0 h_c + mycolate_c	Mycolic Acid Biosynthesis	Rv3800c
MYCON2	0.000445	0.000445	1	0	no change	MYCON2	chexccoa_c + 2.0 h2o_c + mmeroacidcyc2AMP_c --> amp_c + co2_c + coa_c + 2.0 h_c + mmycolate_c	Mycolic Acid Biosynthesis	Rv3800c
MYCON3	0.000353	0.000353	1	0	no change	MYCON3	chexccoa_c + 2.0 h2o_c + kmeroacidcyc2AMP_c --> amp_c + co2_c + coa_c + 2.0 h_c + kmycolate_c	Mycolic Acid Biosynthesis	Rv3800c
MYCON4	9.18e-05	9.18e-05	1	0	no change	MYCON4	chexccoa_c + 2.0 h2o_c + mmmeroacidcyc1AMP_c --> amp_c + co2_c + coa_c + 2.0 h_c + mmmycolate_c	Mycolic Acid Biosynthesis	Rv3800c
MYCON5	0.000399	0.000399	1	0	no change	Mycolic Acid Condensation	chexccoa_c + 2.0 h2o_c + mkmeroacidcyc1AMP_c --> amp_c + co2_c + coa_c + 2.0 h_c + mkmycolate_c	Mycolic Acid Biosynthesis	Rv3800c
MYCOPP	0.00123	0.00122897	0.999163	1.03e-06	down	MNXR90581	c78mycolateACP_c + ppm_c --> ACP_c + c78mycolatepp_c	Mycolic acid pathway	Rv3802c
MYCSacp50	0.000674434	0.000674434	1	0	no change	MYCSacp50	33.0 h_c + hexc_c + 12.0 malACP_c + 24.0 nadph_c --> 11.0 ACP_c + 12.0 co2_c + 13.0 h2o_c + meroacidACP_c + 24.0 nadp_c	Mycolic Acid Biosynthesis	(Rv1483 and Rv2245 and Rv2246) or (Rv0098 and Rv2245 and Rv2246)
MYCSacp56	0.000536914	0.000536914	1	0	no change	MYCSacp56	42.0 h_c + hexc_c + 15.0 malACP_c + 30.0 nadph_c --> 14.0 ACP_c + 15.0 co2_c + 16.0 h2o_c + mmeroacidACP_c + 30.0 nadp_c	Mycolic Acid Biosynthesis	(Rv1483 and Rv2245 and Rv2246) or (Rv0098 and Rv2245 and Rv2246)
MYCSacp58	0.000752005	0.000752005	1	0	no change	MYCSacp58	47.0 h_c + hexc_c + 16.0 malACP_c + 30.0 nadph_c --> 15.0 ACP_c + 16.0 co2_c + 17.0 h2o_c + kmeroacidACP_c + 30.0 nadp_c	Mycolic Acid Biosynthesis	(Rv1483 and Rv2245 and Rv2246) or (Rv0098 and Rv2245 and Rv2246)
NADH2r	0	0.64147	inf	0.64147	ON	NADH2r	h_c + nadh_c + q_c <=> nad_c + qh2_c	Oxidative Phosphorylation	Rv0082 and Rv3145 and Rv3146 and Rv3147 and Rv3148 and Rv3149 and Rv3150 and Rv3151 and Rv3152 and Rv3153 and Rv3154 and Rv3155 and Rv3156 and Rv3157 and Rv3158
NADH5	6.6	0.104	0.0157576	6.496	down	NADH dehydrogenase (ubiquinone-8 )	h_c + nadh_c + q8_c --> nad_c + q8h2_c	Oxidative Phosphorylation	Rv0392c or Rv1854c
NADHO	0	11.6552	inf	11.6552	ON	NADH oxidase	NA	Redox Metabolism	NA
NADK	0.000566576	0.000566576	1	1.00007e-15	down	NAD kinase	atp_c + nad_c --> adp_c + h_c + nadp_c	Pantothenate and CoA Metabolism	Rv1695
NADS2	0.0012	0.0012	1	0	no change	NAD synthase (glutamine-hydrolysing)	atp_c + dnad_c + gln__L_c + h2o_c --> amp_c + glu__L_c + h_c + nad_c + ppi_c	Alanine, Aspartate, and Glutamate Metabolism	Rv2438c
NAGINS	0.000545746	0.000545746	1	0	no change	MNXR21171	h2o_c + iacgam3p_c <=> 2.0 h_c + iacgam_c + pi_c	Redox Metabolism
NAGINSP	0.000546	0.000546	1	0	no change	MNXR61204	h_c + mi3p__D_c + uacgam_c --> iacgam3p_c + udp_c	Inositol phosphate metabolism	Rv0486
NDPK1	0.00219548	0.0221582	10.0926	0.0199627	up	nucleoside-diphosphate kinase (ATP:GDP)	atp_c + gdp_c <=> adp_c + gtp_c	Purine and Pyrimidine Biosynthesis	Rv2445c
NDPK2	0.0189	0.0189322	1.0017	3.21787e-05	up	nucleoside-diphosphate kinase (ATP:UDP)	atp_c + udp_c <=> adp_c + utp_c	Purine and Pyrimidine Biosynthesis	Rv2445c
NDPK3	0.0104879	0.0104879	1	0	no change	nucleoside-diphosphate kinase (ATP:CDP)	atp_c + cdp_c <=> adp_c + ctp_c	Purine and Pyrimidine Biosynthesis	Rv2445c
NDPK4	0.000455385	0.000455385	1	0	no change	nucleoside-diphosphate kinase (ATP:dTDP)	atp_c + dtdp_c <=> adp_c + dttp_c	Purine and Pyrimidine Biosynthesis	Rv2445c
NDPK5	0.000808	0.000808204	1.00025	2.04e-07	up	nucleoside-diphosphate kinase (ATP:dGDP)	atp_c + dgdp_c <=> adp_c + dgtp_c	Purine and Pyrimidine Biosynthesis	Rv2445c
NDPK7	0.000808204	0.000808204	1	0	no change	nucleoside-diphosphate kinase (ATP:dCDP)	atp_c + dcdp_c <=> adp_c + dctp_c	Purine and Pyrimidine Biosynthesis	Rv2445c
NDPK8	0.000424932	0.000424932	1	0	no change	nucleoside-diphosphate kinase (ATP:dADP)	atp_c + dadp_c <=> adp_c + datp_c	Purine and Pyrimidine Biosynthesis	Rv2445c
NNAT	0.00119981	0.00119981	1	0	no change		atp_c + h_c + nicrnt_c --> dnad_c + ppi_c	Pantothenate and CoA Metabolism	Rv2421c
NNDPR	0.0012	0.0012	1	0	no change	nicotinate-nucleotide diphosphorylase (carboxylating)	2.0 h_c + prpp_c + quln_c --> co2_c + nicrnt_c + ppi_c	Pantothenate and CoA Metabolism	Rv1596
NPHS	0.000491588	0.000491588	1	0	no change	naphthoate synthase	sbzcoa_c --> coa_c + dhna_c	Cofactor and Prosthetic Group Biosynthesis	Rv0548c
NTD7	0.00655	0.0255151	3.89543	0.0189651	up	5'-nucleotidase (AMP)	amp_c + h2o_c --> adn_c + pi_c	Nucleotide Salvage Pathway
NTD9	0	0.001	inf	0.001	ON	5'-nucleotidase (GMP)	gmp_c + h2o_c --> gsn_c + pi_c	Nucleotide Salvage Pathway
NTPTP2	0	0.001	inf	0.001	ON	Nucleoside triphosphate tripolyhydrolase	gtp_c + h2o_c --> gsn_c + pppi_c	Purine and Pyrimidine Biosynthesis	Rv2344c
O16RHAT	3.05e-05	3.05e-05	1	0	no change	rhamnosyltransferase (LPS O16 antigen biosynthesis)	dtdprmn_c + unaga_c --> dtdp_c + h_c + ragund_c	Arabinogalactan biosynthesis	Rv3265c and Rv1525
O2t	3.80783	2.7657	0.72632	1.04213	down	o2 transport (diffusion)	o2_e <=> o2_c	Transport
OCBT	0.0040167	0.0040167	1	0	no change	ornithine carbamoyltransferase	cbp_c + orn_c <=> citr__L_c + h_c + pi_c	Arginine and Proline Metabolism	Rv1656
OMCDC	0.00753	0.00753	1	0	no change	2-Oxo-4-methyl-3-carboxypentanoate decarboxylation	3c4mop_c + h_c --> 4mop_c + co2_c	Valine, Leucine, and Isoleucine Metabolism
OMPDC	0.0128706	0.0128706	1	0	no change	orotidine-5'-phosphate decarboxylase	h_c + orot5p_c --> co2_c + ump_c	Purine and Pyrimidine Biosynthesis	Rv1385
OPP	0.000492	0.000491588	0.999163	4.12e-07	down	R05611	hepdp_c + ipdp_c --> octdp_c + ppi_c	Lipid metabolism
ORNTAC	0.0040167	0.0040167	1	0	no change	Ornithine transacetylase	acorn_c + glu__L_c <=> acglu_c + orn_c	Arginine and Proline Metabolism	Rv1653
ORPT	-0.0128706	-0.0128706	1	0	no change	orotate phosphoribosyltransferase	orot5p_c + ppi_c <=> orot_c + prpp_c	Purine and Pyrimidine Biosynthesis	Rv0382c
P5CRx	0	0.00375033	inf	0.00375033	ON	P5CRx	1pyr5c_c + 2.0 h_c + nadh_c --> nad_c + pro__L_c	Arginine and Proline Metabolism	Rv0500
PANTS	0.000816536	0.000816536	1	0	no change	pantothenate synthase	ala__B_c + atp_c + pant__R_c --> amp_c + h_c + pnto__R_c + ppi_c	Pantothenate and CoA Metabolism	Rv3602c
PAPPT1	0.000827	0.000827284	1.00034	2.8428e-07	up	PAPPT1	uAgla_c + udcpp_c --> uaAgla_c + ump_c	Peptidoglycan Metabolism	Rv2156c
PAPPT2	0.000827	0.000827	1	0	no change	PAPPT2	uGgla_c + udcpp_c --> uaGgla_c + ump_c	Peptidoglycan Metabolism	Rv2156c
PAPPT3	4.11e-05	4.11e-05	1	0	no change	phospho-N-acetylmuramoyl-pentapeptide-transferase (meso-2,6-diaminopimelate)	udcpp_c + ugmda_c --> uagmda_c + ump_c	Peptidoglycan Metabolism	Rv2156c
PAPR	-0.00027	-0.000269707	0.998914	2.9316e-07	down		paps_c + trdrd_c <=> 2.0 h_c + pap_c + so3_c + trdox_c	Other Amino Acid Metabolism	Rv2392
PATS	5.21e-05	5.21e-05	1	0	no change	PATS	5.0 h_c + ocdca_c + 4.0 tmlgnc_c + tre_c --> 5.0 h2o_c + pat_c	Fatty Acid Metabolism
PDE1	0	0.001	inf	0.001	ON	3',5'-cyclic-nucleotide phosphodiesterase	camp_c + h2o_c --> amp_c + h_c	Purine and Pyrimidine Biosynthesis	Rv0805
PDH	0.929877	0.332163	0.357211	0.597714	down	Pyruvate dehydrogenase	coa_c + nad_c + pyr_c --> accoa_c + co2_c + nadh_c	Glycolysis/Gluconeogenesis	Rv2241 and Rv2215 and (Rv0462 or Rv0843)
PDHc	0.0105	0.0105	1	0	no change		dhlam_c + nad_c --> h_c + lpam_c + nadh_c	Citric Acid Cycle	Rv0462 or Rv0843
PGAMT	-0.0138	-0.0137545	0.996706	4.54511e-05	down	phosphoglucosamine mutase	gam1p_c <=> gam6p_c	Other Amino Acid Metabolism	Rv3441c
PGCD	0.021	0.0210179	1.00085	1.79482e-05	up	phosphoglycerate dehydrogenase	3pg_c + nad_c --> 3php_c + h_c + nadh_c	Glycolysis/Gluconeogenesis	Rv2996c and Rv0728c
PGI	-0.0314	-0.0314476	1.00151	4.75509e-05	up	glucose-6-phosphate isomerase	g6p_c <=> f6p_c	Glycolysis/Gluconeogenesis	Rv0946c
PGK	-0.83	-0.414158	0.498986	0.415842	down	phosphoglycerate kinase	3pg_c + atp_c <=> 13dpg_c + adp_c	Glycolysis/Gluconeogenesis	Rv1437
PGM	-0.809375	-0.39314	0.485734	0.416234	down	phosphoglycerate mutase	2pg_c <=> 3pg_c	Glycolysis/Gluconeogenesis	Rv3214 or Rv0489
PGMT	-0.0221	-0.0221	1	0	no change	Phosphoglucomutase	g1p_c <=> g6p_c	Glycolysis/Gluconeogenesis	Rv3068c or Rv3400
PGPP160	0.00027	0.00027	1	0	no change	Phosphatidylglycerol phosphate phosphatase (n-C16:0)	h2o_c + pgp160_c --> pg160_c + pi_c	Membrane Metabolism
PGPP160190	0.000743548	0.000743548	1	0	no change	phosphatidylglycerol phosphate phosphatase (C16:0, C19:0)	h2o_c + pgp160190_c --> pg160190_c + pi_c	Membrane Metabolism
PGPP190	0.000242	0.000242045	1.00018	4.46e-08	up	PGPP190	h2o_c + pgp190_c --> pg190_c + pi_c	Membrane Metabolism
PGPPT3	4.07e-05	4.07e-05	1	0	no change	PGPPT3	udcpp_c + uggmda_c --> ugggmda_c + ump_c	Peptidoglycan Metabolism	Rv2156c
PGSA160	0.000270248	0.000270248	1	0	no change	Phosphatidylglycerol synthase (n-C16:0)	cdpdhdecg_c + glyc3p_c --> cmp_c + h_c + pgp160_c	Glycerophospholipid metabolism	Rv1822 or Rv2746c
PGSA160190	0.000744	0.000743548	0.999392	4.5232e-07	down	Phosphatidylglycerol synthase (C16:0,C19:0)	cdpc16c19g_c + glyc3p_c --> cmp_c + h_c + pgp160190_c	Glycerophospholipid metabolism	Rv2746c
PGSA190	0.000242	0.000242	1	0	no change	PGSA190	cdpc19c19g_c + glyc3p_c --> cmp_c + h_c + pgp190_c	Glycerophospholipid metabolism	Rv2746c or Rv1822
PHDCATA	-0.000269	-0.000268832	0.999375	1.6802e-07	down	PHDCATA	ACP_c + phdcacoa_c <=> coa_c + phdcaACP_c	Fatty Acid Metabolism
PHEt2r	0.001	0.001	1	0	no change	L-phenylalanine reversible transport via proton symport	h_e + phe__L_e <=> h_c + phe__L_c	Transport
PHETA1	-0.00100393	-0.00100393	1	0	no change	phenylalanine transaminase	akg_c + phe__L_c <=> glu__L_c + phpyr_c	Other Amino Acid Metabolism	Rv3565 or Rv0337c
PIabc	0.00226	0.00226126	1.00056	1.26314e-06	up	phosphate transport via ABC system	atp_c + h2o_c + pi_e --> adp_c + h_c + 2.0 pi_c	Transport	(Rv0934 and Rv0936 and Rv0935 and Rv0933) or (Rv0932c and Rv0930 and Rv0929 and Rv0933) or (Rv0928 and Rv0930 and Rv0933) or Rv0545c or Rv2281 or Rv0820 or (Rv0935 and Rv0930 and Rv0933 and Rv0936 and Rv0929)
PKS2	0.000266624	0.000266624	1	0	no change	PKS2	23.0 h_c + hdcaMAS_c + malcoa_c + 7.0 mmcoa__S_c + 15.0 nadph_c --> 8.0 co2_c + 7.0 coa_c + 7.0 h2o_c + hphthiocnylcoa_c + mas_c + 15.0 nadp_c	Lipid metabolism	Rv3825c
PMANM	-0.0028845	-0.0028845	1	0	no change	phosphomannomutase	man1p_c <=> man6p_c	Fructose and mannose metabolism	Rv3257c or Rv3308
PMDPHT	0.00146	0.00146	1	0	no change	pyrimidine phosphatase	5aprbu_c + h2o_c --> 4r5au_c + pi_c	Cofactor and Prosthetic Group Biosynthesis
PMPK	3.33e-05	3.33e-05	1	0	no change	phosphomethylpyrimidine kinase	4ampm_c + atp_c --> 2mahmp_c + adp_c	Thiamine Metabolism	Rv0422c
PNTK	0.000816536	0.000816536	1	0	no change	pantothenate kinase	atp_c + pnto__R_c --> 4ppan_c + adp_c + h_c	Pantothenate and CoA Metabolism	Rv1092c
PPA	0.145	0.147	1.01379	0.002	up	inorganic diphosphatase	h2o_c + ppi_c --> h_c + 2.0 pi_c	Oxidative Phosphorylation	Rv3628
PPBNGS	0.000399936	0.000399936	1	0	no change	porphobilinogen synthase	2.0 5aop_c --> 2.0 h2o_c + h_c + ppbng_c	Cofactor and Prosthetic Group Biosynthesis	Rv0512
PPCDC	0.000817	0.000816536	0.999432	4.64e-07	down	phosphopantothenoylcysteine decarboxylase	4ppcys_c + h_c --> co2_c + pan4p_c	Pantothenate and CoA Metabolism	Rv1391
PPCOAC	0.0105	0.0104969	0.999709	3.05478e-06	down	Propionyl-CoA carboxylase	atp_c + hco3_c + ppcoa_c --> adp_c + h_c + mmcoa__S_c + pi_c	Propanoate metabolism	Rv3285 and Rv3280 and Rv3281
PPGKr	-0.0068	-0.0068	1	0	no change	Polyphosphate glucokinase reversible	glc__D_c + pi_c <=> g6p_c + h2o_c	Glycolysis/Gluconeogenesis	Rv2702
PPM1	0.00123	0.00123	1	0	no change	MNXR76028	gdpmann_c + udcpp_c --> gdp_c + ppm_c	Mycolic acid pathway	Rv2051c
PPNCL3	0.000817	0.000816536	0.999432	4.64e-07	down	PPNCL3	4ppan_c + atp_c + cys__L_c --> 4ppcys_c + amp_c + h_c + ppi_c	Cofactor and Prosthetic Group Biosynthesis	Rv1391
PPND	0.000356	0.000356283	1.00079	2.8296e-07	up	Prephenate dehydrogenase	nad_c + pphn_c --> 34hpp_c + co2_c + nadh_c	Tyrosine, Tryptophan, and Phenylalanine Metabolism	Rv3754
PPNDH	0.00100393	0.00100393	1	0	no change	prephenate dehydratase	h_c + pphn_c --> co2_c + h2o_c + phpyr_c	Tyrosine, Tryptophan, and Phenylalanine Metabolism	Rv3838c
PPPGO	6.67e-05	6.67e-05	1	0	no change	Protoporphyrinogen oxidase (aerobic)	1.5 o2_c + pppg9_c --> 3.0 h2o_c + ppp9_c	Cofactor and Prosthetic Group Biosynthesis	Rv2677c
PPTGS_TB1	0.000785291	0.000785291	1	0	no change	PPTGS TB1	uaaAgla_c --> h_c + peptido__TB1_c + udcpdp_c	Peptidoglycan Metabolism	Rv2163c and Rv3627c
PPTGS_TB2	0.000785291	0.000785291	1	0	no change	PPTGS TB2	uaaGgla_c --> h_c + peptido__TB2_c + udcpdp_c	Peptidoglycan Metabolism	Rv2163c and Rv3627c
PPTTm	0.000491588	0.000491588	1	0	no change	trans-pentaprenyltranstransferase, mitochondrial	ipdp_c + pendp_c --> hexdp_c + ppi_c	Lipid metabolism
PRAGSr	3.33e-05	3.33e-05	1	0	no change	phosphoribosylglycinamide synthase	atp_c + gly_c + pram_c <=> adp_c + gar_c + h_c + pi_c	Purine and Pyrimidine Biosynthesis	Rv0772
PRAIS	3.33e-05	3.33e-05	1	0	no change	phosphoribosylaminoimidazole synthase	atp_c + fpram_c --> adp_c + air_c + 2.0 h_c + pi_c	Purine and Pyrimidine Biosynthesis	Rv0809
PRAMPC	0.00212104	0.00212104	1	0	no change	phosphoribosyl-AMP cyclohydrolase	h2o_c + prbamp_c --> prfp_c	Histidine Metabolism	Rv1606
PRATPP	0.00212104	0.00212104	1	0	no change	phosphoribosyl-ATP pyrophosphatase	h2o_c + prbatp_c --> h_c + ppi_c + prbamp_c	Histidine Metabolism	Rv2122c
PRFGS	3.33e-05	3.33e-05	1	0	no change	phosphoribosylformylglycinamidine synthase	atp_c + fgam_c + gln__L_c + h2o_c --> adp_c + fpram_c + glu__L_c + h_c + pi_c	Purine and Pyrimidine Biosynthesis	Rv0803 and Rv0788
PRMICIi	0.00212	0.00212	1	0	no change		prfp_c --> prlp_c	Histidine Metabolism	Rv1603
PROabc	0.001	0.001	1	0	no change	L-proline transport via ABC system	atp_c + h2o_c + pro__L_e --> adp_c + h_c + pi_c + pro__L_c	Transport	Rv3756c and Rv3757c and Rv3758c and Rv3759c
PROt2r	0.001	0.001	1	0	no change	L proline reversible transport via proton symport	h_e + pro__L_e <=> h_c + pro__L_c	Transport
PRPPS	0.0192919	0.0192919	1	0	no change	phosphoribosylpyrophosphate synthetase	atp_c + r5p_c <=> amp_c + h_c + prpp_c	Pentose Phosphate Pathway	Rv1017c
PSCVT	0.00215	0.00215396	1.00184	3.96026e-06	up	3-phosphoshikimate 1-carboxyvinyltransferase	pep_c + skm5p_c --> 3psme_c + pi_c	Tyrosine, Tryptophan, and Phenylalanine Metabolism	Rv3227
PSD160	0.000169	0.000169	1	0	no change	Phosphatidylserine decarboxylase (n-C16:0)	h_c + ps160_c --> co2_c + pe160_c	Glycerophospholipid metabolism	Rv0437c
PSERT	0.021	0.021	1	0	no change	phosphoserine transaminase	3php_c + glu__L_c --> akg_c + pser__L_c	Glycolysis/Gluconeogenesis	Rv0884c
PSP_L	0.0186392	0.0186392	1	0	no change	phosphoserine phosphatase (L-serine)	h2o_c + pser__L_c --> pi_c + ser__L_c	Glycolysis/Gluconeogenesis	Rv0018c and Rv3042c and Rv0505c
PSSA160	0.000169181	0.000169181	1	0	no change	Phosphatidylserine syntase (n-C16:0)	cdpdhdecg_c + ser__L_c --> cmp_c + h_c + ps160_c	Glycerophospholipid metabolism	Rv0436c
PTAr	0.000546	0.000545746	0.999535	2.54e-07	down	phosphotransacetylase	accoa_c + pi_c <-- actp_c + coa_c	Pyruvate Metabolism	Rv0408
PTPATi	0.000817	0.000817	1	0	no change	pantetheine-phosphate adenylyltransferase	atp_c + h_c + pan4p_c --> dpcoa_c + ppi_c	Pantothenate and CoA Metabolism	Rv2965c
PYK	0.803	0.38698	0.481918	0.41602	down	pyruvate kinase	adp_c + h_c + pep_c --> atp_c + pyr_c	Glycolysis/Gluconeogenesis	Rv1617
QRr	0	-0.64147	inf	0.64147	ON	QRr	h_c + nadph_c + q_c <=> nadp_c + qh2_c	Oxidative Phosphorylation	Rv3777
QULNS	0.00119981	0.00119981	1	0	no change	quinolinate synthase	dhap_c + iasp_c --> 2.0 h2o_c + pi_c + quln_c	Pantothenate and CoA Metabolism	Rv1594
RBFK	0.00146	0.00146	1	0	no change	riboflavin kinase	atp_c + ribflv_c --> adp_c + fmn_c + h_c	Riboflavin Metabolism	Rv2786c
RBFSa	0.00292453	0.00292453	1	0	no change	riboflavin synthase	4r5au_c + db4p_c --> dmlz_c + 2.0 h2o_c + pi_c	Riboflavin Metabolism	Rv1416
RBFSb	0.00146	0.00146227	1.00155	2.266e-06	up	riboflavin synthase	2.0 dmlz_c --> 4r5au_c + ribflv_c	Riboflavin Metabolism	Rv1412
RNDR1	0.00057	0.00057	1	0	no change	ribonucleoside-diphosphate reductase (ADP)	adp_c + trdrd_c --> dadp_c + h2o_c + trdox_c	Purine and Pyrimidine Biosynthesis	(Rv3051c and Rv3048c) or (Rv0570 and Rv1981c)
RNDR2	0.000808	0.000808	1	0	no change	ribonucleoside-diphosphate reductase (GDP)	gdp_c + trdrd_c --> dgdp_c + h2o_c + trdox_c	Purine and Pyrimidine Biosynthesis	Rv3051c and Rv3048c
RNDR3	0.000808	0.000808	1	0	no change	ribonucleoside-diphosphate reductase (CDP)	cdp_c + trdrd_c --> dcdp_c + h2o_c + trdox_c	Purine and Pyrimidine Biosynthesis	Rv3051c and Rv3048c
RNDR4	0.000425	0.000425	1	0	no change	ribonucleoside-diphosphate reductase (UDP)	trdrd_c + udp_c --> dudp_c + h2o_c + trdox_c	Purine and Pyrimidine Biosynthesis	(Rv3051c and Rv3048c) or (Rv0570 and Rv1981c)
RPE	-0.0155	-0.0155	1	0	no change	ribulose 5-phosphate 3-epimerase	ru5p__D_c <=> xu5p__D_c	Pentose Phosphate Pathway	Rv1408
RPI	-0.0126	-0.0126	1	0	no change	ribose-5-phosphate isomerase	r5p_c <=> ru5p__D_c	Pentose Phosphate Pathway	Rv2465c
SADT	0.0223	0.0222757	0.998908	2.43497e-05	down	sulfate adenylyltransferase	atp_c + h_c + so4_c --> aps_c + ppi_c	Purine and Pyrimidine Biosynthesis	Rv1285 and Rv1286
SDPDS	0.00236	0.00236484	1.00205	4.83654e-06	up	succinyl-diaminopimelate desuccinylase	h2o_c + sl26da_c --> 26dap__LL_c + succ_c	Threonine and Lysine Metabolism	Rv1202
SDPTA	-0.00236	-0.00236484	1.00205	4.83654e-06	up	succinyldiaminopimelate transaminase	akg_c + sl26da_c <=> glu__L_c + sl2a6o_c	Threonine and Lysine Metabolism	Rv1655 or Rv0858c
SEPHCHCS	0.000492	0.000491588	0.999163	4.12e-07	down	2-succinyl-5-enolpyruvyl-6-hydroxy-3-cyclohexene-1-carboxylate synthase	akg_c + h_c + ichor_c <=> 2sephchc_c + co2_c	Cofactor and Prosthetic Group Biosynthesis	Rv0555
SERD_D	0.001	0.001	1	0	no change	D-serine deaminase	ser__D_c --> nh4_c + pyr_c	Glycolysis/Gluconeogenesis	Rv0069c
SERt2r	0.001	0.001	1	0	no change	L-serine reversible transport via proton symport	h_e + ser__L_e <=> h_c + ser__L_c	Transport	Rv1704c
SHCHCS3	0.000492	0.000492	1	0	no change	2-succinyl-6-hydroxy-2,4-cyclohexadiene 1-carboxylate synthase	2sephchc_c <=> 2shchc_c + pyr_c	Cofactor and Prosthetic Group Biosynthesis	Rv0555
SHCHD2	3.33e-05	3.33e-05	1	0	no change	sirohydrochlorin dehydrogenase (NAD)	dscl_c + nad_c --> h_c + nadh_c + scl_c	Cofactor and Prosthetic Group Biosynthesis	Rv2847c
SHCHF	3.33e-05	3.33e-05	1	0	no change	sirohydrochlorin ferrochelatase	fe2_c + scl_c --> 3.0 h_c + sheme_c	Cofactor and Prosthetic Group Biosynthesis	Rv2393 or Rv2847c
SHK3Dr	0.00215396	0.00215396	1	0	no change	shikimate dehydrogenase	3dhsk_c + h_c + nadph_c <=> nadp_c + skm_c	Tyrosine, Tryptophan, and Phenylalanine Metabolism	Rv2552c
SHKK	0.00215	0.00215	1	0	no change	shikimate kinase	atp_c + skm_c --> adp_c + h_c + skm5p_c	Tyrosine, Tryptophan, and Phenylalanine Metabolism	Rv2539c
SHSL2r	0.0019	0.00189908	0.999515	9.2226e-07	down	O-succinylhomoserine lyase (H2S)	h2s_c + suchms_c --> h_c + hcys__L_c + succ_c	Cysteine and methionine metabolism	Rv0391
SHSL4r	0.00265487	0.00265487	1	0	no change	O-succinylhomoserine lyase (elimination), reversible	h2o_c + suchms_c <=> 2obut_c + h_c + nh4_c + succ_c	Cysteine and methionine metabolism	Rv1079
SIRA2	-0.00428	-0.00427786	0.999501	2.13626e-06	down	MNXR84814	6.0 fdxox_c + 3.0 h2o_c + h2s_c <=> 6.0 fdxrd_c + 8.0 h_c + so3_c	Redox Metabolism	Rv2391
SPODM	0	5.82761	inf	5.82761	ON	Superoxide dismutase	2.0 h_c + 2.0 o2s_c --> h2o2_c + o2_c	Cofactor and Prosthetic Group Biosynthesis	Rv0432 or Rv3846
SSALy	0	0.001	inf	0.001	ON	succinate-semialdehyde dehydrogenase (NADP)	h2o_c + nadp_c + sucsal_c --> 2.0 h_c + nadph_c + succ_c	Alanine, Aspartate, and Glutamate Metabolism	Rv0234c or Rv1731
SUCBZL	0.000491588	0.000491588	1	0	no change	o-succinylbenzoate-CoA ligase	atp_c + coa_c + sucbz_c --> amp_c + ppi_c + sbzcoa_c	Cofactor and Prosthetic Group Biosynthesis	Rv0542c and Rv0553
SUCBZS	0.000491588	0.000491588	1	0	no change	O-succinylbenzoate-CoA synthase	2shchc_c --> h2o_c + sucbz_c	Cofactor and Prosthetic Group Biosynthesis
SUCCt2r	-1.59311	-0.0274239	0.017214	1.56569	down	Succinate transport via proton symport	h_e + succ_e <=> h_c + succ_c	Transport	Rv2443
SUCOAS	-1.57262	-0.00593147	0.00377171	1.56669	down	succinyl-CoA synthetase (ADP-forming)	atp_c + coa_c + succ_c <=> adp_c + pi_c + succoa_c	Citric Acid Cycle	Rv0952 and Rv0951
SULabc	0.0222757	0.0222757	1	0	no change	sulfate transport via ABC system	atp_c + h2o_c + so4_e --> adp_c + h_c + pi_c + so4_c	Transport	Rv2397c and Rv2398c and Rv2399c and Rv2400c and Rv1739c
TALA	-0.00669	-0.0066875	0.999626	2.50294e-06	down	transaldolase	g3p_c + s7p_c <=> e4p_c + f6p_c	Pentose Phosphate Pathway	Rv1448c
TATS	4.9e-05	4.9e-05	1	0	no change	TATS	4.0 h_c + hdca_c + hpmtria_c + 2.0 omtta_c + tre_c --> 4.0 h2o_c + tat_c	Membrane Metabolism
TDMS1	0.000137895	0.000137895	1	0	no change	TDMS1	2.0 h_c + mmycolate_c + mycolate_c + tre_c --> 2.0 h2o_c + tdm1_c	Fatty Acid Metabolism
TDMS2	9.18e-05	9.18e-05	1	0	no change	TDMS2	2.0 h_c + mmmycolate_c + mycolate_c + tre_c --> 2.0 h2o_c + tdm2_c	Fatty Acid Metabolism
TDMS3	9.15e-05	9.15e-05	1	0	no change	TDMS3	2.0 h_c + mkmycolate_c + mycolate_c + tre_c --> 2.0 h2o_c + tdm3_c	Fatty Acid Metabolism
TDMS4	4.6e-05	4.6e-05	1	0	no change	TDMS4	2.0 h_c + kmycolate_c + mycolate_c + tre_c --> 2.0 h2o_c + tdm4_c	Fatty Acid Metabolism
TDPDRE	3.05e-05	3.05e-05	1	0	no change	dTDP-4-dehydrorhamnose 3,5-epimerase	dtdp4d6dg_c --> dtdp4d6dm_c	Arabinogalactan biosynthesis	Rv3465
TDPDRR	3.05e-05	3.05e-05	1	0	no change	dTDP-4-dehydrorhamnose reductase	dtdp4d6dm_c + h_c + nadph_c --> dtdprmn_c + nadp_c	Arabinogalactan biosynthesis	Rv3266c
TDPGDH	3.05e-05	3.05e-05	1	0	no change	dTDPglucose 4,6-dehydratase	dtdpglu_c --> dtdp4d6dg_c + h2o_c	Arabinogalactan biosynthesis	Rv3464 and (Rv3468c or Rv3784)
THDPS	0.00236484	0.00236484	1	0	no change	tetrahydrodipicolinate succinylase	h2o_c + succoa_c + thdp_c --> coa_c + sl2a6o_c	Threonine and Lysine Metabolism	Rv1201c
THRS	0.00465	0.00465368	1.00079	3.6786e-06	up	threonine synthase	h2o_c + phom_c --> pi_c + thr__L_c	Glycolysis/Gluconeogenesis	Rv1295
THRt2r	0.001	0.001	1	0	no change	L threonine reversible transport via proton symport	h_e + thr__L_e <=> h_c + thr__L_c	Transport	Rv3737
THZPSN	3.33e-05	3.33e-05	1	0	no change	thiazole phosphate synthesis	atp_c + cys__L_c + dxyl5p_c + tyr__L_c --> 4hba_c + 4mpetz_c + ala__L_c + amp_c + co2_c + h2o_c + h_c + ppi_c	Alternate Carbon Metabolism	Rv0417
TKT1	-0.00669	-0.00669	1	0	no change	transketolase	r5p_c + xu5p__D_c <=> g3p_c + s7p_c	Pentose Phosphate Pathway	Rv1449c
TKT2	-0.00884	-0.00884	1	0	no change	transketolase	e4p_c + xu5p__D_c <=> f6p_c + g3p_c	Pentose Phosphate Pathway	Rv1449c
TMDS3	0.000425	0.000424932	0.99984	6.8e-08	down	Dihydrofolate Synthase (FAD dependent)	dump_c + h_c + mlthf_c + nadph_c --> dtmp_c + nadp_c + thf_c	Purine and Pyrimidine Biosynthesis	Rv2754c
TMHAS1	4.61e-05	4.61e-05	1	0	no change	TMHAS1	tdm1_c + tdm2_c + tre_c --> 2.0 h2o_c + tmha1_c	Fatty Acid Metabolism
TMHAS2	4.58e-05	4.58e-05	1	0	no change	TMHAS2	tdm1_c + tdm3_c + tre_c --> 2.0 h2o_c + tmha2_c	Fatty Acid Metabolism
TMHAS3	4.6e-05	4.6e-05	1	0	no change	TMHAS3	tdm1_c + tdm4_c + tre_c --> 2.0 h2o_c + tmha3_c	Fatty Acid Metabolism
TMHAS4	4.57e-05	4.57e-05	1	0	no change	TMHAS4	tdm2_c + tdm3_c + tre_c --> 2.0 h2o_c + tmha4_c	Fatty Acid Metabolism
TMPKr	3.33e-05	3.33e-05	1	0	no change		atp_c + thmmp_c <=> adp_c + thmpp_c	Thiamine Metabolism	Rv2977c
TMPPP	3.33e-05	3.33e-05	1	0	no change	thiamine-phosphate diphosphorylase	2mahmp_c + 4mpetz_c + h_c --> ppi_c + thmmp_c	Thiamine Metabolism	Rv0414c
TPI	0.926653	0.510419	0.55082	0.416234	down	triose-phosphate isomerase	dhap_c <=> g3p_c	Glycolysis/Gluconeogenesis	Rv1438
TRDR	0.00688961	0.00688961	1	0	no change	thioredoxin reductase (NADPH)	h_c + nadph_c + trdox_c --> nadp_c + trdrd_c	Purine and Pyrimidine Biosynthesis	Rv3913
TRE6PP	0.00125363	0.00125363	1	0	no change	trehalose-phosphatase	h2o_c + tre6p_c --> pi_c + tre_c	Membrane Metabolism	Rv2006 or Rv3372
TRE6PS	0.00152405	0.00152405	1	0	no change	Alpha,alpha-trehalose-phosphate synthase (UDP-forming)	g6p_c + udpg_c --> h_c + tre6p_c + udp_c	Membrane Metabolism	Rv3490
TRESULT	0.000269707	0.000269707	1	0	no change	trehalose sulfotransferase	paps_c + tre_c --> h_c + pap_c + tres_c	Membrane Metabolism	Rv1373 or Rv0295c or Rv3529c or Rv2267c
TRPt2r	0.000838	0.000838366	1.00044	3.6584e-07	up	L-tryptophan reversible transport via proton symport	h_e + trp__L_e <=> h_c + trp__L_c	Transport
TYRt2r	0.001	0.001	1	0	no change	L-tyrosine reversible transport via proton symport	h_e + tyr__L_e <=> h_c + tyr__L_c	Transport
TYRTA	-0.000356283	-0.000356283	1	0	no change	tyrosine transaminase	akg_c + tyr__L_c <=> 34hpp_c + glu__L_c	Other Amino Acid Metabolism	Rv3565 or Rv0337c
UAAGDS	4.11e-05	4.11e-05	1	0	no change	UDP-N-acetylmuramoyl-L-alanyl-D-glutamyl-meso-2,6-diaminopimelate synthetase	26dap__M_c + atp_c + uamag_c --> adp_c + h_c + pi_c + ugmd_c	Peptidoglycan Metabolism	Rv2158c
UAAGLS1	0.000827	0.000827284	1.00034	2.8428e-07	up	UAAGLS1	atp_c + lys__L_c + uamag_c --> adp_c + h_c + pi_c + uAgl_c	Peptidoglycan Metabolism
UAAGLS2	0.000827284	0.000827284	1	0	no change	UAAGLS2	atp_c + lys__L_c + uamag_c --> adp_c + h_c + pi_c + uGgl_c	Peptidoglycan Metabolism
UAGCVT	0.00185	0.0018527	1.00146	2.70352e-06	up	UDP-N-acetylglucosamine 1-carboxyvinyltransferase	pep_c + uacgam_c --> pi_c + uaccg_c	Alternate Carbon Metabolism	Rv1315
UAGDP	0.00417	0.00416525	0.998861	4.74988e-06	down	UDP-N-acetylglucosamine diphosphorylase	acgam1p_c + h_c + utp_c --> ppi_c + uacgam_c	Alternate Carbon Metabolism	Rv1018c
UAGPT1	0.000827	0.000827284	1.00034	2.8428e-07	up	UAGPT1	uaAgla_c + uacgam_c --> h_c + uaaAgla_c + udp_c	Peptidoglycan Metabolism	Rv2153c
UAGPT2	0.000827	0.000827284	1.00034	2.8428e-07	up	UAGPT2	uaGgla_c + uacgam_c --> h_c + uaaGgla_c + udp_c	Peptidoglycan Metabolism	Rv2153c
UAGPT3	4.11e-05	4.11e-05	1	0	no change	UDP-N-acetylglucosamine-N-acetylmuramyl-(pentapeptide)pyrophosphoryl-undecaprenol N-acetylglucosamine transferase	uacgam_c + uagmda_c --> h_c + uaagmda_c + udp_c	Peptidoglycan Metabolism	Rv2153c
UAMAGS	0.0017	0.00169565	0.997438	4.35468e-06	down	UDP-N-acetylmuramoyl-L-alanyl-D-glutamate synthetase	atp_c + glu__D_c + uama_c --> adp_c + h_c + pi_c + uamag_c	Peptidoglycan Metabolism	Rv2155c
UAMAS	0.00169565	0.00169565	1	0	no change	UDP-N-acetylmuramoyl-L-alanine synthetase	ala__L_c + atp_c + uamr_c --> adp_c + h_c + pi_c + uama_c	Peptidoglycan Metabolism	Rv2152c
UAMRH	4.07e-05	4.07e-05	1	0	no change	UDP-MurNAc Hydroxylase	h_c + nadph_c + o2_c + uamr_c --> h2o_c + nadp_c + ugmr_c	Membrane Metabolism	Rv3818
UAPGR	0.00185	0.0018527	1.00146	2.70352e-06	up	UDP-N-acetylenolpyruvoylglucosamine reductase	h_c + nadph_c + uaccg_c --> nadp_c + uamr_c	Alternate Carbon Metabolism	Rv0482
UDCPDP	0.00299577	0.00299577	1	0	no change	Undecaprenyl-diphosphatase	h2o_c + udcpdp_c --> h_c + pi_c + udcpp_c	Cofactor and Prosthetic Group Biosynthesis	Rv2136c
UDCPDPS	0.00142519	0.00142519	1	0	no change	Undecaprenyl diphosphate synthase	frdp_c + 8.0 ipdp_c --> 8.0 ppi_c + udcpdp_c	Cofactor and Prosthetic Group Biosynthesis
UDPG4E	0.000914	0.000914	1	0	no change	UDPglucose 4-epimerase	udpg_c <=> udpgal_c	Nucleotide Salvage Pathway	Rv3634c or Rv0501 or Rv0536
UDPGALM	0.000913604	0.000913604	1	0	no change	UDPgalactopyranose mutase	udpgal_c --> udpgalfur_c	Arabinogalactan biosynthesis	Rv3809c
UGAGDS	4.07e-05	4.07e-05	1	0	no change	UGAGDS	26dap__M_c + atp_c + ugmag_c --> adp_c + h_c + pi_c + uggmd_c	Peptidoglycan Metabolism	Rv2158c
UGGPT3	4.07e-05	4.07e-05	1	0	no change	UGGPT3	uacgam_c + ugggmda_c --> h_c + udp_c + ugagmda_c	Peptidoglycan Metabolism	Rv2153c
UGLDDS1	0.000827	0.000827	1	0	no change	UGLDDS1	alaala_c + atp_c + uAgl_c --> adp_c + h_c + pi_c + uAgla_c	Peptidoglycan Metabolism	Rv2157c
UGLDDS2	0.000827	0.000827	1	0	no change	UGLDDS2	alaala_c + atp_c + uGgl_c --> adp_c + h_c + pi_c + uGgla_c	Peptidoglycan Metabolism	Rv2157c
UGMAGS	4.07e-05	4.07e-05	1	0	no change	UGMAGS	atp_c + glu__D_c + ugma_c --> adp_c + h_c + pi_c + ugmag_c	Peptidoglycan Metabolism	Rv2155c
UGMAS	4.07e-05	4.07e-05	1	0	no change	UGMAS	ala__L_c + atp_c + ugmr_c --> adp_c + h_c + pi_c + ugma_c	Peptidoglycan Metabolism	Rv2152c
UGMDDS	4.11e-05	4.11e-05	1	0	no change	UDP-N-acetylmuramoyl-L-alanyl-D-glutamyl-meso-2,6-diaminopimeloyl-D-alanyl-D-alanine synthetase	alaala_c + atp_c + ugmd_c --> adp_c + h_c + pi_c + ugmda_c	Peptidoglycan Metabolism	Rv2157c
UGMDDS2	4.07e-05	4.07e-05	1	0	no change	UGMDDS2	alaala_c + atp_c + uggmd_c --> adp_c + h_c + pi_c + uggmda_c	Peptidoglycan Metabolism	Rv2157c
UMPK	0.0146374	0.0146374	1	0	no change	UMP kinase	atp_c + ump_c <=> adp_c + udp_c	Purine and Pyrimidine Biosynthesis	Rv1712 and Rv2883c
UPP3MT	3.33e-05	3.33e-05	1	0	no change	Uroporphyrinogen methyltransferase	2.0 amet_c + uppg3_c --> 2.0 ahcys_c + dscl_c + h_c	Cofactor and Prosthetic Group Biosynthesis	Rv2847c
UPP3S	0.0001	0.0001	1	0	no change	uroporphyrinogen-III synthase	hmbil_c --> h2o_c + uppg3_c	Cofactor and Prosthetic Group Biosynthesis	Rv0511
UPPDC1	6.67e-05	6.67e-05	1	0	no change	uroporphyrinogen decarboxylase (uroporphyrinogen III)	4.0 h_c + uppg3_c --> 4.0 co2_c + cpppg3_c	Cofactor and Prosthetic Group Biosynthesis	Rv2678c
URIDK2r	-0.000424932	-0.000424932	1	0	no change	Uridylate kinase (dUMP)	atp_c + dump_c <=> adp_c + dudp_c	Purine and Pyrimidine Biosynthesis
VALt2r	0.001	0.001	1	0	no change	L-valine reversible transport via proton symport	h_e + val__L_e <=> h_c + val__L_c	Transport
VALTA	-0.0285962	-0.0285962	1	0	no change	valine transaminase	akg_c + val__L_c <=> 3mob_c + glu__L_c	Valine, Leucine, and Isoleucine Metabolism	Rv2210c
VPAMTr	-0.021	-0.021	1	0	no change	Valine-pyruvate aminotransferase	3mob_c + ala__L_c <=> pyr_c + val__L_c	Valine, Leucine, and Isoleucine Metabolism	Rv3565

## Sheet: S7D
Table S7: Metabolic fluxes through reactions in the genome-scale metabolic model of Mycobacterium tuberculosis H37Rv under nutrient starvation obtained using FBA-M1. Refer main figure 4.
Reaction Id	Flux_control	Flux_stress	Foldchange (stress/ control)	Difference in flux (absolute)	Change in flux	Reaction Name	Reaction Description	Subsystem	Gene assoication
	mmoles/hr/gm dry wt
ATPM	3.15	3.15	1	0	no change	ATP maintenance requirement	atp_c + h2o_c --> adp_c + h_c + pi_c
O2t	3.80783	3.10257	0.814786	0.705262	down	o2 transport (diffusion)	o2_e <=> o2_c	Transport
H2CO3D	0	3.00098	inf	3.00098	ON	H2CO3D	co2_c + h2o_c <=> h2co3_c	Miscellaneous	Rv3273 or Rv3588c or Rv1284
NADTRHD	4.05	2.79848	0.690984	1.25152	down	NAD transhydrogenase	nad_c + nadph_c --> nadh_c + nadp_c	Cofactor and Prosthetic Group Biosynthesis	Rv2713 or (Rv0155 and Rv0156 and Rv0157)
FPRA	3.13	2.08951	0.667575	1.04049	down	R01195	fdxrd_c + h_c + nadp_c --> fdxox_c + nadph_c	Cofactor and Prosthetic Group Biosynthesis	Rv3106 or Rv0886
ICDHy	1.59454	1.06753	0.669492	0.527007	down		icit_c + nadp_c --> akg_c + co2_c + nadph_c	Citric Acid Cycle	Rv3339c or Rv0066c
ACONT	1.6	1.06753	0.667206	0.53247	down	Aconitase	cit_c <=> icit_c	Citric Acid Cycle	Rv1475c
CYTBD	7.60767	1.00288	0.131825	6.60479	down	cytochrome oxidase bd (ubiquinol-8: 2 protons)	2.0 h_c + 0.5 o2_c + q8h2_c --> h2o_c + 2.0 h_e + q8_c	Redox Metabolism	(Rv1622c and Rv1620c) or (Rv1622c and Rv1621c)
GLYK	0.999478	0.999739	1.00026	0.000261229	up	glycerol kinase	atp_c + glyc_c --> adp_c + glyc3p_c + h_c	Alternate Carbon Metabolism	Rv3696c
GLPD2	0.995	0.997714	1.00273	0.00271449	up	MNXR49865	glyc3p_c + q8_c --> dhap_c + q8h2_c	Glycerophospholipid metabolism	Rv3302c or Rv2249c
TPI	0.926653	0.960293	1.0363	0.0336402	up	triose-phosphate isomerase	dhap_c <=> g3p_c	Glycolysis/Gluconeogenesis	Rv1438
GAPD	0.830393	0.908747	1.09436	0.0783538	up	glyceraldehyde-3-phosphate dehydrogenase	g3p_c + nad_c + pi_c <=> 13dpg_c + h_c + nadh_c	Glycolysis/Gluconeogenesis	Rv1436
ENO	0.809	0.868747	1.07385	0.0597465	up	enolase	2pg_c <=> h2o_c + pep_c	Glycolysis/Gluconeogenesis	Rv1023
PDH	0.929877	0.841365	0.904813	0.0885121	down	Pyruvate dehydrogenase	coa_c + nad_c + pyr_c --> accoa_c + co2_c + nadh_c	Glycolysis/Gluconeogenesis	Rv2241 and Rv2215 and (Rv0462 or Rv0843)
PYK	0.803	0.751624	0.93602	0.0513762	down	pyruvate kinase	adp_c + h_c + pep_c --> atp_c + pyr_c	Glycolysis/Gluconeogenesis	Rv1617
ASNt2r	0.864156	0.703085	0.813609	0.161071	down	L asparagine reversible transport via proton symport	asn__L_e + h_e <=> asn__L_c + h_c	Transport	Rv2127 or Rv0346c
ASNN	0.862169	0.702092	0.814332	0.160077	down	L-asparaginase	asn__L_c + h2o_c --> asp__L_c + nh4_c	Alanine, Aspartate, and Glutamate Metabolism	Rv1538c
CS	0.597714	0.682301	1.14152	0.0845866	up	citrate synthase	accoa_c + h2o_c + oaa_c --> cit_c + coa_c + h_c	Citric Acid Cycle	Rv0896 or Rv0889c
ASPTA	0.828	0.567541	0.685435	0.260459	down	aspartate transaminase	akg_c + asp__L_c <=> glu__L_c + oaa_c	Alanine, Aspartate, and Glutamate Metabolism	Rv0337c
GLUDx	0.744	0.488893	0.657114	0.255107	down		glu__L_c + h2o_c + nad_c <=> akg_c + h_c + nadh_c + nh4_c	Alanine, Aspartate, and Glutamate Metabolism	Rv2476c
CITabc	1	0.38523	0.38523	0.61477	down	citrate transport via ABC system	atp_c + cit_e + h2o_c --> adp_c + cit_c + h_c + pi_c	Transport
PPA	0.145	0.178097	1.22826	0.0330971	up	inorganic diphosphatase	h2o_c + ppi_c --> h_c + 2.0 pi_c	Oxidative Phosphorylation	Rv3628
HCO3E	0.308	0.152062	0.493707	0.155938	down	HCO3 equilibration reaction	co2_c + h2o_c <=> h_c + hco3_c	Miscellaneous	Rv3588c or Rv1284 or Rv3273
ACCOAC	0.280277	0.140138	0.5	0.140138	down	Acetyl-CoA carboxylase	accoa_c + atp_c + hco3_c <=> adp_c + h_c + malcoa_c + pi_c	Pyruvate Metabolism	Rv3285 and Rv2247
ADK1	0.0423116	0.124931	2.95264	0.0826195	up	adenylate kinase	amp_c + atp_c <=> 2.0 adp_c	Purine and Pyrimidine Biosynthesis	Rv0733
FUM	-0.00638	0.11099	-17.3965	0.11737	change in direction	fumarase	fum_c + h2o_c <=> mal__L_c	Citric Acid Cycle	Rv1098c
ME1	0.223586	0.11099	0.496407	0.112597	down	malic enzyme (NAD)	mal__L_c + nad_c --> co2_c + nadh_c + pyr_c	Pyruvate Metabolism	Rv2332
ADA	0.0110373	0.1	9.06021	0.0889627	up	Adenosine deaminase	adn_c + h2o_c + h_c --> ins_c + nh4_c	Purine and Pyrimidine Biosynthesis	Rv3313c
INSK	0.0101	0.0995475	9.85619	0.0894475	up	Insosine kinase	atp_c + ins_c --> adp_c + h_c + imp_c	Nucleotide Salvage Pathway
ADSS	0	0.0944504	inf	0.0944504	ON	adenylosuccinate synthase	asp__L_c + gtp_c + imp_c --> dcamp_c + gdp_c + 2.0 h_c + pi_c	Purine and Pyrimidine Biosynthesis	Rv0357c
ADSL1r	0	0.0944504	inf	0.0944504	ON	adenylsuccinate lyase	dcamp_c <=> amp_c + fum_c	Purine and Pyrimidine Biosynthesis	Rv0777
METAT	0.00593055	0.0877228	14.7917	0.0817923	up	methionine adenosyltransferase	atp_c + h2o_c + met__L_c --> amet_c + pi_c + ppi_c	Cysteine and methionine metabolism	Rv1392
AHC	0.00448495	0.087	19.3982	0.0825151	up		ahcys_c + h2o_c <=> adn_c + hcys__L_c	Cysteine and methionine metabolism	Rv3248c
HCYSMT	0	0.0746066	inf	0.0746066	ON	homocysteine S-methyltransferase	amet_c + hcys__L_c --> ahcys_c + h_c + met__L_c	Cysteine and methionine metabolism	Rv2458
PGCD	0.021	0.04	1.90476	0.019	up	phosphoglycerate dehydrogenase	3pg_c + nad_c --> 3php_c + h_c + nadh_c	Glycolysis/Gluconeogenesis	Rv2996c and Rv0728c
PSP_L	0.0186392	0.04	2.14602	0.0213608	up	phosphoserine phosphatase (L-serine)	h2o_c + pser__L_c --> pi_c + ser__L_c	Glycolysis/Gluconeogenesis	Rv0018c and Rv3042c and Rv0505c
CTPS1	0.0119627	0.04	3.34374	0.0280373	up	CTP synthase (NH3)	atp_c + nh4_c + utp_c --> adp_c + ctp_c + 2.0 h_c + pi_c	Purine and Pyrimidine Biosynthesis	Rv1699
PSERT	0.021	0.04	1.90476	0.019	up	phosphoserine transaminase	3php_c + glu__L_c --> akg_c + pser__L_c	Glycolysis/Gluconeogenesis	Rv0884c
FBP	0.0676	0.0368212	0.544692	0.0307788	down	Fructose-bisphosphatase	fdp_c + h2o_c --> f6p_c + pi_c	Glycolysis/Gluconeogenesis	Rv1099c or Rv2131c
GLNS	0.0486	0.0342293	0.704307	0.0143707	down	glutamine synthetase	atp_c + glu__L_c + nh4_c --> adp_c + gln__L_c + h_c + pi_c	Alanine, Aspartate, and Glutamate Metabolism	Rv2220 or Rv2222c or Rv1878 or Rv2860c
NDPK2	0.0189	0.03	1.5873	0.0111	up	nucleoside-diphosphate kinase (ATP:UDP)	atp_c + udp_c <=> adp_c + utp_c	Purine and Pyrimidine Biosynthesis	Rv2445c
UMPK	0.0146374	0.0227242	1.55248	0.00808688	up	UMP kinase	atp_c + ump_c <=> adp_c + udp_c	Purine and Pyrimidine Biosynthesis	Rv1712 and Rv2883c
biomass	0.04166	0.02083	0.5	0.02083	down		0.2352 14glucan_c + 0.001681 Ac1PIM1_c + 0.001488 Ac1PIM2_c + 0.001335 Ac1PIM3_c + 0.001211 Ac1PIM4_c + 0.001274 Ac2PIM2_c + 0.001573 PIM3_c + 0.001403 PIM4_c + 0.001266 PIM5_c + 0.001154 PIM6_c + 0.23018 acgam1p_c + 0.40596 ala__L_c + 0.0347 amet_c + 0.000731 arabinanagalfragund_c + 0.015676 arach_c + 0.12042 arg__L_c + 0.047699 asn__L_c + 0.12031 asp__L_c + 60.0 atp_c + 0.0295 c78mycolatepp_c +…	Exchange
SERD_L	0	0.0204454	inf	0.0204454	ON	L-serine deaminase	ser__L_c --> nh4_c + pyr_c	Cysteine and methionine metabolism	Rv0069c
ARGSS	0.00402	0.02	4.97512	0.01598	up	argininosuccinate synthase	asp__L_c + atp_c + citr__L_c --> amp_c + argsuc_c + h_c + ppi_c	Alanine, Aspartate, and Glutamate Metabolism	Rv1658
ARGSL	0.00402	0.02	4.97512	0.01598	up	argininosuccinate lyase	argsuc_c --> arg__L_c + fum_c	Alanine, Aspartate, and Glutamate Metabolism	Rv1659
DCTPD2	0	0.0186131	inf	0.0186131	ON	DCTPD2	ctp_c + h2o_c + h_c --> nh4_c + utp_c	Purine and Pyrimidine Biosynthesis	Rv0321
ARGDr	0	0.0184917	inf	0.0184917	ON	arginine deiminase	arg__L_c + h2o_c --> citr__L_c + nh4_c	Arginine and Proline Metabolism	Rv1001
CYTD	0	0.0166744	inf	0.0166744	ON	cytidine deaminase	cytd_c + h2o_c + h_c --> nh4_c + uri_c	Purine and Pyrimidine Biosynthesis	Rv3315c
URIK2	0	0.0166744	inf	0.0166744	ON	Uridine kinase (GTP:Uridine)	gtp_c + uri_c --> gdp_c + h_c + ump_c	Purine and Pyrimidine Biosynthesis
NTD4	0	0.0166744	inf	0.0166744	ON	5'-nucleotidase (CMP)	cmp_c + h2o_c --> cytd_c + pi_c	Purine and Pyrimidine Biosynthesis
FAS80_L	0.030603	0.0153015	0.5	0.0153015	down	Fatty acid synthase n C80 lumped reaction	accoa_c + 8.0 h_c + 3.0 malcoa_c + 6.0 nadph_c --> 3.0 co2_c + 4.0 coa_c + 2.0 h2o_c + 6.0 nadp_c + octa_c	Fatty Acid Metabolism	Rv1350 and Rv2524c and Rv1484 and Rv2947c
MCOATA	0.0303296	0.0151648	0.5	0.0151648	down	Malonyl-CoA-ACP transacylase	ACP_c + malcoa_c <=> coa_c + malACP_c	Fatty Acid Metabolism	Rv2243
GHMT2	0.00977986	0.0131164	1.34117	0.00333655	up		ser__L_c + thf_c --> gly_c + h2o_c + mlthf_c	Glycolysis/Gluconeogenesis	Rv1093 or Rv0070c
NTD7	0.00655	0.013	1.98473	0.00645	up	5'-nucleotidase (AMP)	amp_c + h2o_c --> adn_c + pi_c	Nucleotide Salvage Pathway
MTHFR2	0.00638403	0.0128429	2.01173	0.00645892	up	5,10-methylenetetrahydrofolate reductase (NADH)	2.0 h_c + mlthf_c + nadh_c --> 5mthf_c + nad_c	Folate Metabolism
METS	0.00638	0.0128429	2.013	0.00646295	up	methionine synthase	5mthf_c + hcys__L_c --> h_c + met__L_c + thf_c	Cysteine and methionine metabolism	Rv2124c and Rv1133c
FAS100	0.0240512	0.0120256	0.5	0.0120256	down	Fatty acid synthase n C100	3.0 h_c + malcoa_c + 2.0 nadph_c + octa_c --> co2_c + coa_c + dca_c + h2o_c + 2.0 nadp_c	Fatty Acid Metabolism	Rv1350 and Rv2524c and Rv1484 and Rv2947c
FAS120	0.0240512	0.0120256	0.5	0.0120256	down	Fatty acid synthase n C120	dca_c + 3.0 h_c + malcoa_c + 2.0 nadph_c --> co2_c + coa_c + ddca_c + h2o_c + 2.0 nadp_c	Fatty Acid Metabolism	Rv1350 and Rv2524c and Rv1484 and Rv2947c
FAS140	0.0240512	0.0120256	0.5	0.0120256	down	Fatty acid synthase n C140	ddca_c + 3.0 h_c + malcoa_c + 2.0 nadph_c --> co2_c + coa_c + h2o_c + 2.0 nadp_c + ttdca_c	Fatty Acid Metabolism	Rv0533c or (Rv1350 and Rv2524c and Rv1484 and Rv2947c)
SULabc	0.0222757	0.0114377	0.51346	0.010838	down	sulfate transport via ABC system	atp_c + h2o_c + so4_e --> adp_c + h_c + pi_c + so4_c	Transport	Rv2397c and Rv2398c and Rv2399c and Rv2400c and Rv1739c
SADT	0.0223	0.0114377	0.512899	0.0108623	down	sulfate adenylyltransferase	atp_c + h_c + so4_c --> aps_c + ppi_c	Purine and Pyrimidine Biosynthesis	Rv1285 and Rv1286
PRPPS	0.0192919	0.011203	0.580712	0.00808888	down	phosphoribosylpyrophosphate synthetase	atp_c + r5p_c <=> amp_c + h_c + prpp_c	Pentose Phosphate Pathway	Rv1017c
ASPK	0.0115725	0.0106824	0.923089	0.000890048	down	aspartate kinase	asp__L_c + atp_c <=> 4pasp_c + adp_c	Glycolysis/Gluconeogenesis	Rv3709c
G1SATi	0.000799872	0.0105509	13.1907	0.009751	up		glu1sa_c --> 5aop_c	Cofactor and Prosthetic Group Biosynthesis	Rv0524
GSEALD	0.000799872	0.0105509	13.1907	0.009751	up	GSEALD	glu__L_c + 2.0 h_c + nadph_c --> glu1sa_c + h2o_c + nadp_c	Cofactor and Prosthetic Group Biosynthesis
FAS160	0.0208038	0.0104019	0.5	0.0104019	down	Fatty acid synthase n C160	3.0 h_c + malcoa_c + 2.0 nadph_c + ttdca_c --> co2_c + coa_c + h2o_c + hdca_c + 2.0 nadp_c	Fatty Acid Metabolism	Rv1350 and Rv2524c and Rv1484 and Rv2947c
HSK	0.00465	0.01	2.15054	0.00535	up	homoserine kinase	atp_c + hom__L_c --> adp_c + h_c + phom_c	Glycolysis/Gluconeogenesis	Rv1296
THRS	0.00465	0.01	2.15054	0.00535	up	threonine synthase	h2o_c + phom_c --> pi_c + thr__L_c	Glycolysis/Gluconeogenesis	Rv1295
HSDy	0.00921	0.01	1.08578	0.00079	up	homoserine dehydrogenase (NADPH)	hom__L_c + nadp_c <-- aspsa_c + h_c + nadph_c	Glycolysis/Gluconeogenesis	Rv1294
DXPS	0.0198	0.00992154	0.501088	0.00987846	down	1-deoxy-D-xylulose 5-phosphate synthase	g3p_c + h_c + pyr_c --> co2_c + dxyl5p_c	Polyprenyl Metabolism	Rv3379c or Rv2682c
MEPCT	0.0198097	0.00990487	0.5	0.00990487	down	2-C-methyl-D-erythritol 4-phosphate cytidylyltransferase	2me4p_c + ctp_c + h_c --> 4c2me_c + ppi_c	Polyprenyl Metabolism	Rv3582c
MECDPS	0.0198	0.00990487	0.500246	0.00989513	down	2-C-methyl-D-erythritol 2,4-cyclodiphosphate synthase	2p4c2me_c --> 2mecdp_c + cmp_c	Polyprenyl Metabolism	Rv3581c
MECDPDH	0.0198	0.00990487	0.500246	0.00989513	down	MECDPDH	2mecdp_c + h_c --> h2mb4p_c + h2o_c	Polyprenyl Metabolism
DXPRIi	0.0198097	0.00990487	0.5	0.00990487	down	1-deoxy-D-xylulose reductoisomerase	dxyl5p_c + h_c + nadph_c --> 2me4p_c + nadp_c	Polyprenyl Metabolism	Rv2870c
CDPMEK	0.0198097	0.00990487	0.5	0.00990487	down	4-(cytidine 5'-diphospho)-2-C-methyl-D-erythritol kinase	4c2me_c + atp_c --> 2p4c2me_c + adp_c + h_c	Polyprenyl Metabolism	Rv1011
AP4A1	0.0177	0.00966387	0.545982	0.00803613	down	Unknown	aps_c --> ap4a_c		Rv2613
HEX1	0	0.00960159	inf	0.00960159	ON	hexokinase (D-glucose:ATP)	atp_c + glc__D_c --> adp_c + g6p_c + h_c	Glycolysis/Gluconeogenesis	Rv2702 or Rv0650
IPDPS	0.0178263	0.00891316	0.5	0.00891316	down	1-hydroxy-2-methyl-2-(E)-butenyl 4-diphosphate reductase (ipdp)	h2mb4p_c + h_c + nadh_c --> h2o_c + ipdp_c + nad_c	Polyprenyl Metabolism	Rv3382c
ACLS	0.0264166	0.00785982	0.297533	0.0185568	down	acetolactate synthase	h_c + 2.0 pyr_c --> alac__S_c + co2_c	Valine, Leucine, and Isoleucine Metabolism	(Rv3002c and Rv3003c) or Rv1820 or Rv3509c
DHAD1	0.0264	0.00785982	0.29772	0.0185402	down	dihydroxy-acid dehydratase (2,3-dihydroxy-3-methylbutanoate)	23dhmb_c --> 3mob_c + h2o_c	Valine, Leucine, and Isoleucine Metabolism	Rv0189c
KARA1i	0.0264	0.00785982	0.29772	0.0185402	down	acetohydroxy acid isomeroreductase	alac__S_c + h_c + nadph_c --> 23dhmb_c + nadp_c	Valine, Leucine, and Isoleucine Metabolism	Rv3001c
IMPD	0.0131583	0.00784802	0.596431	0.00531029	down	IMP dehydrogenase	h2o_c + imp_c + nad_c --> h_c + nadh_c + xmp_c	Purine and Pyrimidine Biosynthesis	Rv3411c and Rv3410c and Rv1843c
GMPS2	0.0131583	0.00784802	0.596431	0.00531029	down	GMP synthase	atp_c + gln__L_c + h2o_c + xmp_c --> amp_c + glu__L_c + gmp_c + 2.0 h_c + ppi_c	Purine and Pyrimidine Biosynthesis	Rv3396c
G1PACT	0.0137545	0.00687727	0.5	0.00687727	down	glucosamine-1-phosphate N-acetyltransferase	accoa_c + gam1p_c --> acgam1p_c + coa_c + h_c	Alternate Carbon Metabolism
GF6PTAr	0.0138	0.00687727	0.498353	0.00692273	down		f6p_c + gln__L_c <=> gam6p_c + glu__L_c	Alanine, Aspartate, and Glutamate Metabolism	Rv3436c
CBPS	0.0169	0.00667476	0.394956	0.0102252	down	carbamoyl-phosphate synthase (glutamine-hydrolysing)	2.0 atp_c + gln__L_c + h2o_c + hco3_c --> 2.0 adp_c + cbp_c + glu__L_c + 2.0 h_c + pi_c	Purine and Pyrimidine Biosynthesis	Rv1383 and Rv1384
THRD_Lr	0	0.00652545	inf	0.00652545	ON		thr__L_c --> 2obut_c + nh4_c	Cysteine and methionine metabolism	Rv1559
GALUi	0.00243765	0.00611804	2.50981	0.00368039	up	UTP-glucose-1-phosphate uridylyltransferase (irreversible)	g1p_c + h_c + utp_c --> ppi_c + udpg_c	Alternate Carbon Metabolism	Rv0993
DHAD2	0.00265	0.00607591	2.2928	0.00342591	up	Dihydroxy-acid dehydratase (2,3-dihydroxy-3-methylpentanoate)	23dhmp_c --> 3mop_c + h2o_c	Valine, Leucine, and Isoleucine Metabolism	Rv0189c
ACHBS	0.00265487	0.00607591	2.28859	0.00342104	up	2-aceto-2-hydroxybutanoate synthase	2obut_c + h_c + pyr_c --> 2ahbut_c + co2_c	Valine, Leucine, and Isoleucine Metabolism	Rv3003c or (Rv3470c and Rv3002c)
KARA2i	0.00265487	0.00607591	2.28859	0.00342104	up		2ahbut_c + h_c + nadph_c --> 23dhmp_c + nadp_c	Valine, Leucine, and Isoleucine Metabolism	Rv3001c
FDH	0.00442013	0.00601666	1.3612	0.00159654	up	formate dehydrogenase	for_c + nad_c --> co2_c + nadh_c	Other Amino Acid Metabolism	(Rv2899c and Rv2900c) or Rv0087
TRE6PS	0.00152405	0.00566124	3.71461	0.00413719	up	Alpha,alpha-trehalose-phosphate synthase (UDP-forming)	g6p_c + udpg_c --> h_c + tre6p_c + udp_c	Membrane Metabolism	Rv3490
TRE6PP	0.00125363	0.00552603	4.40802	0.0042724	up	trehalose-phosphatase	h2o_c + tre6p_c --> pi_c + tre_c	Membrane Metabolism	Rv2006 or Rv3372
PPBNGS	0.000399936	0.00527544	13.1907	0.0048755	up	porphobilinogen synthase	2.0 5aop_c --> 2.0 h2o_c + h_c + ppbng_c	Cofactor and Prosthetic Group Biosynthesis	Rv0512
ECOAH9ir	0	0.00524847	inf	0.00524847	ON	2-Methylprop-2-enoyl-CoA (2-Methylbut-2-enoyl-CoA)	2mb2coa_c + h2o_c --> 3hmbcoa_c	Valine, Leucine, and Isoleucine Metabolism	Rv1070c or Rv0905 or Rv2486 or Rv1472 or Rv3774
HACD9	0	0.00524847	inf	0.00524847	ON	3-hydroxyacyl-CoA dehydrogenase (2-Methylacetoacetyl-CoA)	3hmbcoa_c + nad_c --> 2maacoa_c + h_c + nadh_c	Valine, Leucine, and Isoleucine Metabolism	Rv3774 or Rv1144
PPCOAC	0.0105	0.00524847	0.499855	0.00525153	down	Propionyl-CoA carboxylase	atp_c + hco3_c + ppcoa_c --> adp_c + h_c + mmcoa__S_c + pi_c	Propanoate metabolism	Rv3285 and Rv3280 and Rv3281
BKDC1	0	0.00524847	inf	0.00524847	ON	BKDC1	2mbdhl_c + coa_c <=> 2mbcoa_c + dhlam_c	Lipid metabolism	Rv2495c
MACCOAT	0	0.00524847	inf	0.00524847	ON	2-Methylacetyl-CoA thiolase	2maacoa_c + coa_c <=> accoa_c + ppcoa_c	Valine, Leucine, and Isoleucine Metabolism	Rv1135A or Rv0243 or Rv1323 or Rv3556c or Rv1074c or Rv0859
OIVD3	0	0.00524847	inf	0.00524847	ON	2-oxoisovalerate dehydrogenase (acylating; 3-methyl-2-oxopentanoate)	2mbcoa_c + fad_c --> 2mb2coa_c + fadh2_c	Lipid metabolism	Rv3140
PDHc	0.0105	0.00524847	0.499855	0.00525153	down		dhlam_c + nad_c --> h_c + lpam_c + nadh_c	Citric Acid Cycle	Rv0462 or Rv0843
BKDA1	0	0.00524847	inf	0.00524847	ON	BKDA1	3mop_c + h_c + lpam_c --> 2mbdhl_c + co2_c	Lipid metabolism	Rv2497c and Rv2496c
FRD	0.010397	0.00519848	0.5	0.00519848	down	FRD	fadh2_c + fum_c --> fad_c + succ_c	Citric Acid Cycle	(Rv3318 and Rv3319 and Rv3316 and Rv3317) or (Rv1552 and Rv1553 and Rv1554 and Rv1555)
DHORD2	0.0128706	0.00516642	0.401413	0.00770415	down	Dihydoorotic acid dehydrogenase (quinone8)	dhor__S_c + q8_c --> orot_c + q8h2_c	Purine and Pyrimidine Biosynthesis	Rv2139
ASPCT	0.0128706	0.00516642	0.401413	0.00770415	down	aspartate carbamoyltransferase	asp__L_c + cbp_c --> cbasp_c + h_c + pi_c	Purine and Pyrimidine Biosynthesis	Rv1380
OMPDC	0.0128706	0.00516642	0.401413	0.00770415	down	orotidine-5'-phosphate decarboxylase	h_c + orot5p_c --> co2_c + ump_c	Purine and Pyrimidine Biosynthesis	Rv1385
MAK	0	0.00489922	inf	0.00489922	ON	RXN-12960	atp_c + malt_c <=> adp_c + h_c + malt1p_c	Others	Rv0127
MTI	0	0.00489922	inf	0.00489922	ON	maltose trehalose isomerase	tre_c <=> malt_c	Alternate Carbon Metabolism	Rv0126
GLGB	0.0098	0.00489922	0.49992	0.00490078	down	MNXR80417	14glucan_c --> glycogen_c	Starch and sucrose metabolism	Rv1326c and Rv3031
GLGE	0	0.00489922	inf	0.00489922	ON	GLGE	malt1p_c --> 2.0 14glucan_c + pi_c	Starch and sucrose metabolism	Rv1327c
FAS180	0.00915	0.0045736	0.499847	0.0045764	down	Fatty acid synthase n C180	3.0 h_c + hdca_c + malcoa_c + 2.0 nadph_c --> co2_c + coa_c + h2o_c + 2.0 nadp_c + ocdca_c	Fatty Acid Metabolism	Rv1350 and Rv2524c and Rv1484 and Rv2947c
GLYCL	0	0.00440026	inf	0.00440026	ON	Glycine Cleavage System	gly_c + nad_c + thf_c --> co2_c + mlthf_c + nadh_c + nh4_c	Folate Metabolism	Rv1826
MTHFC	0.00215	0.00405299	1.88511	0.00190299	up	methenyltetrahydrofolate cyclohydrolase	h2o_c + methf_c <=> 10fthf_c + h_c	Folate Metabolism	Rv3356c
MTHFD	0.00215437	0.00405299	1.88129	0.00189862	up	methylenetetrahydrofolate dehydrogenase (NADP)	mlthf_c + nadp_c <=> methf_c + nadph_c	Folate Metabolism	Rv3356c
GK1	0.00301	0.00404166	1.34274	0.00103166	up	guanylate kinase (GMP:ATP)	atp_c + gmp_c <=> adp_c + gdp_c	Purine and Pyrimidine Biosynthesis	Rv1389
DB4PS	0.00292	0.004	1.36986	0.00108	up	3,4-Dihydroxy-2-butanone-4-phosphate synthase	ru5p__D_c --> db4p_c + for_c + h_c	Cofactor and Prosthetic Group Biosynthesis	Rv1940
RBFSa	0.00292453	0.004	1.36774	0.00107547	up	riboflavin synthase	4r5au_c + db4p_c --> dmlz_c + 2.0 h2o_c + pi_c	Riboflavin Metabolism	Rv1416
FASm180	0.00655	0.00327587	0.500133	0.00327413	down	FASm180	15.0 h_c + 4.0 malcoa_c + mmcoa__S_c + 10.0 nadph_c + octa_c --> 5.0 co2_c + 5.0 coa_c + 5.0 h2o_c + mocdca_c + 10.0 nadp_c	Fatty Acid Metabolism	Rv1663 or Rv1662
IPMD	0.00752822	0.00326411	0.433583	0.00426411	down	3-isopropylmalate dehydrogenase	3c2hmp_c + nad_c --> 3c4mop_c + h_c + nadh_c	Valine, Leucine, and Isoleucine Metabolism	Rv2995c
IPPS	0.00753	0.00326411	0.433481	0.00426589	down	2-isopropylmalate synthase	3mob_c + accoa_c + h2o_c --> 3c3hmp_c + coa_c + h_c	Valine, Leucine, and Isoleucine Metabolism	Rv3710
OMCDC	0.00753	0.00326411	0.433481	0.00426589	down	2-Oxo-4-methyl-3-carboxypentanoate decarboxylation	3c4mop_c + h_c --> 4mop_c + co2_c	Valine, Leucine, and Isoleucine Metabolism
FAS260	0.00635765	0.00317882	0.5	0.00317882	down	Fatty acid synthase n C260	3.0 h_c + malcoa_c + 2.0 nadph_c + ttc_c --> co2_c + coa_c + h2o_c + hexc_c + 2.0 nadp_c	Fatty Acid Metabolism	Rv1350 and Rv2524c and Rv1484 and Rv2947c
FAS240_L	0.00636	0.00317882	0.499815	0.00318118	down	Fatty acid synthase n C240 lumped reaction	9.0 h_c + 3.0 malcoa_c + 6.0 nadph_c + ocdca_c --> 3.0 co2_c + 3.0 coa_c + 3.0 h2o_c + 6.0 nadp_c + ttc_c	Fatty Acid Metabolism	Rv1350 and Rv2524c and Rv1484 and Rv2947c
TRDR	0.00688961	0.00294481	0.427427	0.00394481	down	thioredoxin reductase (NADPH)	h_c + nadph_c + trdox_c --> nadp_c + trdrd_c	Purine and Pyrimidine Biosynthesis	Rv3913
P5CR	0.00375033	0.00267516	0.713315	0.00107516	down	pyrroline-5-carboxylate reductase	1pyr5c_c + 2.0 h_c + nadph_c --> nadp_c + pro__L_c	Arginine and Proline Metabolism	Rv0500
G5SADs	0.00375033	0.00267516	0.713315	0.00107516	down	L-glutamate 5-semialdehyde dehydratase (spontaneous)	glu5sa_c --> 1pyr5c_c + h2o_c + h_c	Arginine and Proline Metabolism
GLU5K	0.00375	0.00267516	0.713377	0.00107484	down	glutamate 5-kinase	atp_c + glu__L_c --> adp_c + glu5p_c	Urea Cycle	Rv2439c
G5SD	0.00375	0.00267516	0.713377	0.00107484	down	glutamate-5-semialdehyde dehydrogenase	glu5p_c + h_c + nadph_c --> glu5sa_c + nadp_c + pi_c	Urea Cycle	Rv2427c
AICART	0.00212	0.00229842	1.08416	0.000178422	up	phosphoribosylaminoimidazolecarboxamide formyltransferase	10fthf_c + aicar_c <=> fprica_c + thf_c	Purine and Pyrimidine Biosynthesis	Rv0957
UAGDP	0.00417	0.00208263	0.49943	0.00208737	down	UDP-N-acetylglucosamine diphosphorylase	acgam1p_c + h_c + utp_c --> ppi_c + uacgam_c	Alternate Carbon Metabolism	Rv1018c
APRAUR	0.00146	0.002	1.36986	0.00054	up	5-amino-6-(5-phosphoribosylamino)uracil reductase	5apru_c + h_c + nadph_c --> 5aprbu_c + nadp_c	Riboflavin Metabolism	Rv2671 or Rv1409
GTPCII2	0	0.002	inf	0.002	ON	GTP cyclohydrolase II (25drapp)	gtp_c + 3.0 h2o_c --> 25drapp_c + for_c + 2.0 h_c + ppi_c	Cofactor and Prosthetic Group Biosynthesis	Rv1415 or Rv1940
DHPPDA2	0	0.002	inf	0.002	ON	diaminohydroxyphosphoribosylaminopryrimidine deaminase (25drapp)	25drapp_c + h2o_c + h_c --> 5apru_c + nh4_c	Riboflavin Metabolism	Rv2671 or Rv1409
RBFSb	0.00146	0.002	1.36986	0.00054	up	riboflavin synthase	2.0 dmlz_c --> 4r5au_c + ribflv_c	Riboflavin Metabolism	Rv1412
RBFK	0.00146	0.002	1.36986	0.00054	up	riboflavin kinase	atp_c + ribflv_c --> adp_c + fmn_c + h_c	Riboflavin Metabolism	Rv2786c
PMDPHT	0.00146	0.002	1.36986	0.00054	up	pyrimidine phosphatase	5aprbu_c + h2o_c --> 4r5au_c + pi_c	Cofactor and Prosthetic Group Biosynthesis
MN6PP	0.00396041	0.0019802	0.5	0.0019802	down	Mannose 6-phosphate phosphatase	h2o_c + man6p_c --> man_c + pi_c	Alternate Carbon Metabolism
L_LACDcm	0	0.0019033	inf	0.0019033	ON	L LACDcm	fmn_c + lac__L_c <=> fmnh2_c + pyr_c	Pyruvate Metabolism	Rv1872c or Rv0694
APSR	0.00455	0.00177379	0.389843	0.00277621	down	APS Reductase	aps_c + trdrd_c --> amp_c + 2.0 h_c + so3_c + trdox_c	Sulfur metabolism	Rv2392
GLUPRT	3.33e-05	0.00175457	52.6896	0.00172127	up	glutamine phosphoribosyldiphosphate amidotransferase	gln__L_c + h2o_c + prpp_c --> glu__L_c + ppi_c + pram_c	Purine and Pyrimidine Biosynthesis	Rv0808
PRAIS	3.33e-05	0.00175457	52.6896	0.00172127	up	phosphoribosylaminoimidazole synthase	atp_c + fpram_c --> adp_c + air_c + 2.0 h_c + pi_c	Purine and Pyrimidine Biosynthesis	Rv0809
PRFGS	3.33e-05	0.00175457	52.6896	0.00172127	up	phosphoribosylformylglycinamidine synthase	atp_c + fgam_c + gln__L_c + h2o_c --> adp_c + fpram_c + glu__L_c + h_c + pi_c	Purine and Pyrimidine Biosynthesis	Rv0803 and Rv0788
GARFT	3.33e-05	0.00175457	52.6896	0.00172127	up	phosphoribosylglycinamide formyltransferase	10fthf_c + gar_c --> fgam_c + h_c + thf_c	Purine and Pyrimidine Biosynthesis	Rv0956
PRAGSr	3.33e-05	0.00175457	52.6896	0.00172127	up	phosphoribosylglycinamide synthase	atp_c + gly_c + pram_c <=> adp_c + gar_c + h_c + pi_c	Purine and Pyrimidine Biosynthesis	Rv0772
ADSL2r	0	0.0017379	inf	0.0017379	ON	adenylosuccinate lyase	25aics_c <=> aicar_c + fum_c	Purine and Pyrimidine Biosynthesis	Rv0777
AIRCr	0	0.0017379	inf	0.0017379	ON	phosphoribosylaminoimidazole carboxylase	air_c + co2_c --> 5aizc_c + h_c	Purine and Pyrimidine Biosynthesis	Rv3275c and Rv3276c
PRASCS	0	0.0017379	inf	0.0017379	ON		5aizc_c + asp__L_c + atp_c --> 25aics_c + adp_c + h_c + pi_c	Purine and Pyrimidine Biosynthesis	Rv0780
ALAR	0.00347269	0.00173635	0.5	0.00173635	down	alanine racemase	ala__L_c <=> ala__D_c	Arabinogalactan biosynthesis	Rv3423c
SHSL2r	0.0019	0.00163893	0.862596	0.000261068	down	O-succinylhomoserine lyase (H2S)	h2s_c + suchms_c --> h_c + hcys__L_c + succ_c	Cysteine and methionine metabolism	Rv0391
PTAr	0.000546	0.00154174	2.8237	0.00099574	up	phosphotransacetylase	accoa_c + pi_c <-- actp_c + coa_c	Pyruvate Metabolism	Rv0408
ACKr	0.000546	0.00154174	2.8237	0.00099574	up	acetate kinase	ac_c + atp_c <=> actp_c + adp_c	Pyruvate Metabolism	Rv0409
OCBT	0.0040167	0.00150835	0.37552	0.00250835	down	ornithine carbamoyltransferase	cbp_c + orn_c <=> citr__L_c + h_c + pi_c	Arginine and Proline Metabolism	Rv1656
ACGK	0.0040167	0.00150835	0.37552	0.00250835	down	acetylglutamate kinase	acglu_c + atp_c --> acg5p_c + adp_c	Arginine and Proline Metabolism	Rv1654
ORNTAC	0.0040167	0.00150835	0.37552	0.00250835	down	Ornithine transacetylase	acorn_c + glu__L_c <=> acglu_c + orn_c	Arginine and Proline Metabolism	Rv1653
UDCPDP	0.00299577	0.00149789	0.5	0.00149789	down	Undecaprenyl-diphosphatase	h2o_c + udcpdp_c --> h_c + pi_c + udcpp_c	Cofactor and Prosthetic Group Biosynthesis	Rv2136c
MAN1PT2	0.00288	0.00144225	0.500781	0.00143775	down	mannose-1-phosphate guanylyltransferase (GDP)	gdp_c + h_c + man1p_c --> gdpmann_c + pi_c	Fructose and mannose metabolism	Rv3264c
FAS161	0.00273952	0.00136976	0.5	0.00136976	down	Fatty acid synthase n C161	4.0 h_c + malcoa_c + 3.0 nadph_c + o2_c + ttdca_c --> co2_c + coa_c + 3.0 h2o_c + hdcea_c + 3.0 nadp_c	Fatty Acid Metabolism	Rv1350 and Rv2524c and Rv1484 and Rv2947c
HMBS	0.0001	0.00131886	13.1886	0.00121886	up	hydroxymethylbilane synthase	h2o_c + 4.0 ppbng_c --> hmbil_c + 4.0 nh4_c	Cofactor and Prosthetic Group Biosynthesis	Rv0510
UPP3S	0.0001	0.00131886	13.1886	0.00121886	up	uroporphyrinogen-III synthase	hmbil_c --> h2o_c + uppg3_c	Cofactor and Prosthetic Group Biosynthesis	Rv0511
UPP3MT	3.33e-05	0.00128553	38.6045	0.00125223	up	Uroporphyrinogen methyltransferase	2.0 amet_c + uppg3_c --> 2.0 ahcys_c + dscl_c + h_c	Cofactor and Prosthetic Group Biosynthesis	Rv2847c
AACPS10	0.00256	0.00128032	0.500123	0.00127968	down	AACPS10	ACP_c + atp_c + mocdca_c --> amp_c + mstrACP_c + ppi_c	Fatty Acid Metabolism
APRO	0	0.00126887	inf	0.00126887	ON	MNXR5959	aact_c + h_c + nadh_c --> appl_c + nad_c	Cofactor and Prosthetic Group Biosynthesis
NNDMBRT	0	0.00126887	inf	0.00126887	ON	Nicotinate-nucleotide dimethylbenzimidazole phosphoribosyltransferase	dmbzid_c + nicrnt_c --> 5prdmbz_c + h_c + nac_c	Riboflavin Metabolism	Rv2207
PC20M	0	0.00126887	inf	0.00126887	ON	precorrin-2 C20-methyltransferase	amet_c + dscl_c --> ahcys_c + h_c + pre3a_c	Cofactor and Prosthetic Group Biosynthesis	Rv2066
PC6AR	0	0.00126887	inf	0.00126887	ON	precorrin-6A reductase	h_c + nadph_c + pre6a_c --> nadp_c + pre6b_c	Cofactor and Prosthetic Group Biosynthesis	Rv2070c
PC11M	0	0.00126887	inf	0.00126887	ON	precorrin-4 C11-methyltransferase	amet_c + pre4_c --> ahcys_c + h_c + pre5_c	Cofactor and Prosthetic Group Biosynthesis	Rv2071c
ADK2	0	0.00126887	inf	0.00126887	ON	ADK2	amp_c + pppi_c <=> adp_c + ppi_c	Purine and Pyrimidine Biosynthesis	Rv0733
ADOCBLS	0	0.00126887	inf	0.00126887	ON	Adenosylcobalamin 5'-phosphate synthase	agdpcbi_c + rdmbzi_c --> adocbl_c + gmp_c + h_c	Cofactor and Prosthetic Group Biosynthesis	Rv2208
R05224	0	0.00126887	inf	0.00126887	ON	Hydrogenobyrinate <=> Hydrogenobyrinate a,c diamide	2.0 atp_c + 2.0 gln__L_c + h2o_c + hgbyr_c --> 2.0 adp_c + 2.0 glu__L_c + 2.0 h_c + hgbam_c + ppi_c	Cofactor and Prosthetic Group Biosynthesis	Rv2848c
ADCYRS	0	0.00126887	inf	0.00126887	ON	adenosylcobyric acid synthase (glutamine-hydrolysing)	adcobdam_c + 4.0 atp_c + 4.0 gln__L_c + 4.0 h2o_c --> adcobhex_c + 4.0 adp_c + 4.0 glu__L_c + 4.0 h_c + 4.0 pi_c	Cofactor and Prosthetic Group Biosynthesis	Rv0255c
PC8XM	0	0.00126887	inf	0.00126887	ON	precorrin-8X methylmutase	h_c + pre8_c --> hgbyr_c	Cofactor and Prosthetic Group Biosynthesis	Rv2065
PC6YM	0	0.00126887	inf	0.00126887	ON	precorrin-6Y C5,15-methyltransferase (decarboxylating)	2.0 amet_c + pre6b_c --> 2.0 ahcys_c + co2_c + 2.0 h_c + pre8_c	Cofactor and Prosthetic Group Biosynthesis	Rv2072c
R05219	0	0.00126887	inf	0.00126887	ON	R05219	amet_c + h2o_c + pre5_c --> ac_c + ahcys_c + h_c + pre6a_c	Cofactor and Prosthetic Group Biosynthesis
COBC	0	0.00126887	inf	0.00126887	ON	MNXR85327	adcobhex_c + appl_c --> adocbi_c + h2o_c	Cofactor and Prosthetic Group Biosynthesis	Rv2231c
ACBIPGT	0	0.00126887	inf	0.00126887	ON	Adenosyl cobinamide phosphate guanyltransferase	adocbip_c + gtp_c + h_c --> agdpcbi_c + ppi_c	Cofactor and Prosthetic Group Biosynthesis	Rv0254c
THRD	0	0.00126887	inf	0.00126887	ON	L-threonine dehydrogenase	nad_c + thr__L_c --> 2aobut_c + h_c + nadh_c	Glycolysis/Gluconeogenesis	Rv2259
R05217	0	0.00126887	inf	0.00126887	ON	R05217	h_c + 0.5 o2_c + pre3a_c --> pre3b_c	Cofactor and Prosthetic Group Biosynthesis	Rv2064
COCHL	0	0.00126887	inf	0.00126887	ON	cobaltochelatase	atp_c + cobalt2_c + h2o_c + hgbam_c --> adp_c + co2dam_c + 2.0 h_c + pi_c	Cofactor and Prosthetic Group Biosynthesis	Rv2062c
NAPRTr	0	0.00126887	inf	0.00126887	ON		h_c + nac_c + prpp_c <=> nicrnt_c + ppi_c	Pantothenate and CoA Metabolism	Rv0573c or Rv1330c
ADOCBIK	0	0.00126887	inf	0.00126887	ON	Adenosyl cobinamide kinase	adocbi_c + atp_c --> adocbip_c + adp_c + h_c	Cofactor and Prosthetic Group Biosynthesis	Rv0254c
CYRDAAT	0	0.00126887	inf	0.00126887	ON	cob(I)yrinic acid a,c-diamide adenosyltransferase	atp_c + co1dam_c + h_c --> adcobdam_c + pppi_c	Cofactor and Prosthetic Group Biosynthesis	Rv2849c
PC17M	0	0.00126887	inf	0.00126887	ON	precorrin-3B C17-methyltransferase	amet_c + pre3b_c --> ahcys_c + 3.0 h_c + pre4_c	Cofactor and Prosthetic Group Biosynthesis	Rv2066
DMBI	0	0.00126887	inf	0.00126887	ON	MNXR18583	fmnh2_c + h_c + nadh_c + o2_c <=> barb_c + dmbzid_c + e4p_c + h2o_c + nad_c	Cofactor and Prosthetic Group Biosynthesis
RZ5PP	0	0.00126887	inf	0.00126887	ON	alpha-ribazole 5-phosphate phosphatase	5prdmbz_c + h2o_c --> pi_c + rdmbzi_c	Cofactor and Prosthetic Group Biosynthesis	Rv2228c or Rv3113
AOBUTDs	0	0.00126887	inf	0.00126887	ON	L-2-amino-3-oxobutanoate decarboxylation (spontaneous)	2aobut_c + h_c --> aact_c + co2_c	Cofactor and Prosthetic Group Biosynthesis
CYSTS	0	0.00118939	inf	0.00118939	ON	cystathionine beta-synthase	hcys__L_c + ser__L_c --> cyst__L_c + h2o_c	Cysteine and methionine metabolism	Rv1077
DCPT	0.00216	0.0010811	0.500508	0.0010789	down	phosphoribose transferase (undecaprenyl phosphate)	decd__tb_c + prpp_c --> decdpr__tb_c + ppi_c	Arabinogalactan biosynthesis	Rv3806c
DCPE	0.00216	0.0010811	0.500508	0.0010789	down	decaprenylphosphoryl ribose, arabinofuranose isomerization	decdr__tb_c <=> decda__tb_c	Arabinogalactan biosynthesis	Rv3790 and Rv3791
DCPDPP	0.00216	0.0010811	0.500508	0.0010789	down	DCPDPP	decdpr__tb_c + h2o_c --> decdr__tb_c + pi_c	Arabinogalactan biosynthesis	Rv3807c
ALAt2r	0.001	0.001	1	0	no change	L alanine reversible transport via proton symport	ala__L_e + h_e <=> ala__L_c + h_c	Transport
ILEt2r	0.001	0.001	1	0	no change	L isoleucine reversible transport via proton symport	h_e + ile__L_e <=> h_c + ile__L_c	Transport
Gln_LT	0.001	0.001	1	0	no change		atp_c + gln__L_e + h2o_c --> adp_c + gln__L_c + h_c + pi_c	Transport	(Rv0072 and Rv0073) or (Rv0411c and Rv2564)
PHEt2r	0.001	0.001	1	0	no change	L-phenylalanine reversible transport via proton symport	h_e + phe__L_e <=> h_c + phe__L_c	Transport
HISt2r	0.001	0.001	1	0	no change	L histidine reversible transport via proton symport	h_e + his__L_e <=> h_c + his__L_c	Transport
LEUt2r	0.001	0.001	1	0	no change	L leucine reversible transport via proton symport	h_e + leu__L_e <=> h_c + leu__L_c	Transport
METabc	0.001	0.001	1	0	no change	L-methionine transport via ABC system	atp_c + h2o_c + met__L_e --> adp_c + h_c + met__L_c + pi_c	Transport
ARGt5r	0.001	0.001	1	0	no change	ARGt5r	arg__L_e <=> arg__L_c	Transport	Rv2320c
LYSt5r	0.001	0.001	1	0	no change	LYSt5r	lys__L_e <=> lys__L_c	Transport	Rv2320c
ASPt2r	0.001	0.001	1	0	no change	L-aspartate reversible transport via proton symport	asp__L_e + h_e <=> asp__L_c + h_c	Transport	Rv0346c or Rv2127
GRTT	0.00198	0.000991716	0.500867	0.000988284	down	geranyltranstransferase	grdp_c + ipdp_c --> frdp_c + ppi_c	Polyprenyl Metabolism	Rv1086
DMPPS	0.00198343	0.000991716	0.5	0.000991716	down	1-hydroxy-2-methyl-2-(E)-butenyl 4-diphosphate reductase (dmpp)	h2mb4p_c + h_c + nadh_c --> dmpp_c + h2o_c + nad_c	Cofactor and Prosthetic Group Biosynthesis	Rv1110
DMATT	0.00198	0.000991716	0.500867	0.000988284	down	dimethylallyltranstransferase	dmpp_c + ipdp_c --> grdp_c + ppi_c	Cofactor and Prosthetic Group Biosynthesis	Rv3398c or Rv3383c or Rv2173
ACCC	0.00196	0.000981676	0.500855	0.000978324	down	Acyl-CoA Carboxylase	co2_c + hexccoa_c --> chexccoa_c + h2o_c	Fatty Acid Metabolism	Rv3799c and Rv3280 and Rv3285
ACChex	0.00196335	0.000981676	0.5	0.000981676	down	ACChex	coa_c + 2.0 h_c + hexc_c --> h2o_c + hexccoa_c	Fatty Acid Metabolism	Rv3280
UAPGR	0.00185	0.000926352	0.500731	0.000923648	down	UDP-N-acetylenolpyruvoylglucosamine reductase	h_c + nadph_c + uaccg_c --> nadp_c + uamr_c	Alternate Carbon Metabolism	Rv0482
UAGCVT	0.00185	0.000926352	0.500731	0.000923648	down	UDP-N-acetylglucosamine 1-carboxyvinyltransferase	pep_c + uacgam_c --> pi_c + uaccg_c	Alternate Carbon Metabolism	Rv1315
ALAALAr	0.00174	0.000868174	0.49895	0.000871826	down	D-alanine-D-alanine ligase (reversible)	2.0 ala__D_c + atp_c <=> adp_c + alaala_c + h_c + pi_c	Arabinogalactan biosynthesis	Rv2981c
UAMAGS	0.0017	0.000847823	0.498719	0.000852177	down	UDP-N-acetylmuramoyl-L-alanyl-D-glutamate synthetase	atp_c + glu__D_c + uama_c --> adp_c + h_c + pi_c + uamag_c	Peptidoglycan Metabolism	Rv2155c
UAMAS	0.00169565	0.000847823	0.5	0.000847823	down	UDP-N-acetylmuramoyl-L-alanine synthetase	ala__L_c + atp_c + uamr_c --> adp_c + h_c + pi_c + uama_c	Peptidoglycan Metabolism	Rv2152c
AGPAT160190	0.00154271	0.000771356	0.5	0.000771356	down	AGPAT160190	1hdecg3p_c + mstrACP_c --> ACP_c + pa160190_c	Glycerophospholipid metabolism	Rv2182c or Rv2483c
DDPA	0.00215396	0.000718022	0.333349	0.00143594	down	3-deoxy-D-arabino-heptulosonate 7-phosphate synthetase	e4p_c + h2o_c + pep_c --> 2dda7p_c + pi_c	Tyrosine, Tryptophan, and Phenylalanine Metabolism	Rv2178c
SHKK	0.00215	0.000718022	0.333964	0.00143198	down	shikimate kinase	atp_c + skm_c --> adp_c + h_c + skm5p_c	Tyrosine, Tryptophan, and Phenylalanine Metabolism	Rv2539c
SHK3Dr	0.00215396	0.000718022	0.333349	0.00143594	down	shikimate dehydrogenase	3dhsk_c + h_c + nadph_c <=> nadp_c + skm_c	Tyrosine, Tryptophan, and Phenylalanine Metabolism	Rv2552c
PSCVT	0.00215	0.000718022	0.333964	0.00143198	down	3-phosphoshikimate 1-carboxyvinyltransferase	pep_c + skm5p_c --> 3psme_c + pi_c	Tyrosine, Tryptophan, and Phenylalanine Metabolism	Rv3227
DHQS	0.00215396	0.000718022	0.333349	0.00143594	down	3-dehydroquinate synthase	2dda7p_c --> 3dhq_c + pi_c	Tyrosine, Tryptophan, and Phenylalanine Metabolism	Rv2538c
DHQD	0.00215	0.000718022	0.333964	0.00143198	down		3dhq_c <=> 3dhsk_c + h2o_c	Tyrosine, Tryptophan, and Phenylalanine Metabolism	Rv2537c
CHORS	0.00215	0.000718022	0.333964	0.00143198	down	chorismate synthase	3psme_c --> chor_c + pi_c	Tyrosine, Tryptophan, and Phenylalanine Metabolism	Rv2540c
UDCPDPS	0.00142519	0.000712594	0.5	0.000712594	down	Undecaprenyl diphosphate synthase	frdp_c + 8.0 ipdp_c --> 8.0 ppi_c + udcpdp_c	Cofactor and Prosthetic Group Biosynthesis
THDPS	0.00236484	0.000682418	0.288569	0.00168242	down	tetrahydrodipicolinate succinylase	h2o_c + succoa_c + thdp_c --> coa_c + sl2a6o_c	Threonine and Lysine Metabolism	Rv1201c
DHDPS	0.00236484	0.000682418	0.288569	0.00168242	down	dihydrodipicolinate synthase	aspsa_c + pyr_c --> 23dhdp_c + 2.0 h2o_c + h_c	Threonine and Lysine Metabolism	Rv2753c
SDPDS	0.00236	0.000682418	0.28916	0.00167758	down	succinyl-diaminopimelate desuccinylase	h2o_c + sl26da_c --> 26dap__LL_c + succ_c	Threonine and Lysine Metabolism	Rv1202
DHDPRy	0.00236484	0.000682418	0.288569	0.00168242	down	dihydrodipicolinate reductase (NADPH)	23dhdp_c + h_c + nadph_c --> nadp_c + thdp_c	Threonine and Lysine Metabolism	Rv2773c
DAPE	0.00236484	0.000682418	0.288569	0.00168242	down	diaminopimelate epimerase	26dap__LL_c <=> 26dap__M_c	Threonine and Lysine Metabolism	Rv2726c
TYRt2r	0.001	0.000678141	0.678141	0.000321859	down	L-tyrosine reversible transport via proton symport	h_e + tyr__L_e <=> h_c + tyr__L_c	Transport
DAPDC	0.00228	0.000641529	0.281372	0.00163847	down	diaminopimelate decarboxylase	26dap__M_c + h_c --> co2_c + lys__L_c	Threonine and Lysine Metabolism	Rv1293
CYRDAR	0	0.000634434	inf	0.000634434	ON	cob(II)yrinic acid a,c-diamide reductase	2.0 co2dam_c + fmnh2_c --> 2.0 co1dam_c + fmn_c + 2.0 h_c	Cofactor and Prosthetic Group Biosynthesis
DASYN160190	0.00126	0.000629753	0.499804	0.000630247	down	CDP-diacylglycerol synthetase (C16:0, C19:0)	ctp_c + h_c + pa160190_c --> cdpc16c19g_c + ppi_c	Glycerophospholipid metabolism	Rv2881c
THRt2r	0.001	0.000621155	0.621155	0.000378845	down	L threonine reversible transport via proton symport	h_e + thr__L_e <=> h_c + thr__L_c	Transport	Rv3737
MYCOE	0.00123	0.000614485	0.499581	0.000615515	down	MYCOE	ACP_c + 1.75 h2o_c + 0.25 kmycolate_c + 0.25 mkmycolate_c + 0.25 mmycolate_c + 0.25 mycolate_c --> c78mycolateACP_c + 1.5 co2_c + 6.0 h_c	Mycolic acid pathway
MYCOPP	0.00123	0.000614485	0.499581	0.000615515	down	MNXR90581	c78mycolateACP_c + ppm_c --> ACP_c + c78mycolatepp_c	Mycolic acid pathway	Rv3802c
PPM1	0.00123	0.000614485	0.499581	0.000615515	down	MNXR76028	gdpmann_c + udcpp_c --> gdp_c + ppm_c	Mycolic acid pathway	Rv2051c
QULNS	0.00119981	0.000599904	0.5	0.000599904	down	quinolinate synthase	dhap_c + iasp_c --> 2.0 h2o_c + pi_c + quln_c	Pantothenate and CoA Metabolism	Rv1594
ASPO6	0.0012	0.000599904	0.49992	0.000600096	down	L-aspartate oxidase	asp__L_c + o2_c --> h2o2_c + h_c + iasp_c	Alanine, Aspartate, and Glutamate Metabolism	Rv1595
NNDPR	0.0012	0.000599904	0.49992	0.000600096	down	nicotinate-nucleotide diphosphorylase (carboxylating)	2.0 h_c + prpp_c + quln_c --> co2_c + nicrnt_c + ppi_c	Pantothenate and CoA Metabolism	Rv1596
NADS2	0.0012	0.000599904	0.49992	0.000600096	down	NAD synthase (glutamine-hydrolysing)	atp_c + dnad_c + gln__L_c + h2o_c --> amp_c + glu__L_c + h_c + nad_c + ppi_c	Alanine, Aspartate, and Glutamate Metabolism	Rv2438c
NNAT	0.00119981	0.000599904	0.5	0.000599904	down		atp_c + h_c + nicrnt_c --> dnad_c + ppi_c	Pantothenate and CoA Metabolism	Rv2421c
IG3PS	0.00212104	0.000560521	0.264267	0.00156052	down	Imidazole-glycerol-3-phosphate synthase	gln__L_c + prlp_c --> aicar_c + eig3p_c + glu__L_c + h_c	Histidine Metabolism	Rv1602 and Rv1605
HSTPT	0.00212	0.000560521	0.264397	0.00155948	down	histidinol-phosphate transaminase	glu__L_c + imacp_c --> akg_c + hisp_c	Histidine Metabolism	Rv3772 or Rv1600
PRAMPC	0.00212104	0.000560521	0.264267	0.00156052	down	phosphoribosyl-AMP cyclohydrolase	h2o_c + prbamp_c --> prfp_c	Histidine Metabolism	Rv1606
PRATPP	0.00212104	0.000560521	0.264267	0.00156052	down	phosphoribosyl-ATP pyrophosphatase	h2o_c + prbatp_c --> h_c + ppi_c + prbamp_c	Histidine Metabolism	Rv2122c
HISTP	0.00212104	0.000560521	0.264267	0.00156052	down	histidinol-phosphatase	h2o_c + hisp_c --> histd_c + pi_c	Histidine Metabolism	Rv1601
IGPDH	0.00212104	0.000560521	0.264267	0.00156052	down	imidazoleglycerol-phosphate dehydratase	eig3p_c --> h2o_c + imacp_c	Histidine Metabolism	Rv1601
HISTD	0.00212104	0.000560521	0.264267	0.00156052	down	histidinol dehydrogenase	h2o_c + histd_c + 2.0 nad_c --> 3.0 h_c + his__L_c + 2.0 nadh_c	Histidine Metabolism	Rv1599
ATPPRT	0.00212104	0.000560521	0.264267	0.00156052	down	ATP phosphoribosyltransferase	atp_c + prpp_c --> ppi_c + prbatp_c	Histidine Metabolism	Rv2121c
PRMICIi	0.00212	0.000560521	0.264397	0.00155948	down		prfp_c --> prlp_c	Histidine Metabolism	Rv1603
FAS200	0.000979677	0.000489838	0.5	0.000489838	down	FAS200	3.0 h_c + malcoa_c + 2.0 nadph_c + ocdca_c --> arach_c + co2_c + coa_c + h2o_c + 2.0 nadp_c	Fatty Acid Metabolism	Rv1350 and Rv2524c and Rv1484 and Rv2947c
UDPGALM	0.000913604	0.000456802	0.5	0.000456802	down	UDPgalactopyranose mutase	udpgal_c --> udpgalfur_c	Arabinogalactan biosynthesis	Rv3809c
UDPG4E	0.000914	0.000456802	0.499783	0.000457198	down	UDPglucose 4-epimerase	udpg_c <=> udpgal_c	Nucleotide Salvage Pathway	Rv3634c or Rv0501 or Rv0536
HXPRT	0.000905	0.00045249	0.499989	0.00045251	down	hypoxanthine phosphoribosyltransferase (Hypoxanthine)	hxan_c + prpp_c --> imp_c + ppi_c	Purine and Pyrimidine Biosynthesis	Rv3624c
INSH	0.000905	0.00045249	0.499989	0.00045251	down	Inosine hydrolase	h2o_c + ins_c --> hxan_c + rib__D_c	Purine and Pyrimidine Biosynthesis	Rv3393
UAGPT1	0.000827	0.000413642	0.500172	0.000413358	down	UAGPT1	uaAgla_c + uacgam_c --> h_c + uaaAgla_c + udp_c	Peptidoglycan Metabolism	Rv2153c
UAGPT2	0.000827	0.000413642	0.500172	0.000413358	down	UAGPT2	uaGgla_c + uacgam_c --> h_c + uaaGgla_c + udp_c	Peptidoglycan Metabolism	Rv2153c
UAAGLS1	0.000827	0.000413642	0.500172	0.000413358	down	UAAGLS1	atp_c + lys__L_c + uamag_c --> adp_c + h_c + pi_c + uAgl_c	Peptidoglycan Metabolism
UAAGLS2	0.000827284	0.000413642	0.5	0.000413642	down	UAAGLS2	atp_c + lys__L_c + uamag_c --> adp_c + h_c + pi_c + uGgl_c	Peptidoglycan Metabolism
PAPPT1	0.000827	0.000413642	0.500172	0.000413358	down	PAPPT1	uAgla_c + udcpp_c --> uaAgla_c + ump_c	Peptidoglycan Metabolism	Rv2156c
UGLDDS2	0.000827	0.000413642	0.500172	0.000413358	down	UGLDDS2	alaala_c + atp_c + uGgl_c --> adp_c + h_c + pi_c + uGgla_c	Peptidoglycan Metabolism	Rv2157c
UGLDDS1	0.000827	0.000413642	0.500172	0.000413358	down	UGLDDS1	alaala_c + atp_c + uAgl_c --> adp_c + h_c + pi_c + uAgla_c	Peptidoglycan Metabolism	Rv2157c
PAPPT2	0.000827	0.000413642	0.500172	0.000413358	down	PAPPT2	uGgla_c + udcpp_c --> uaGgla_c + ump_c	Peptidoglycan Metabolism	Rv2156c
PANTS	0.000816536	0.000408268	0.5	0.000408268	down	pantothenate synthase	ala__B_c + atp_c + pant__R_c --> amp_c + h_c + pnto__R_c + ppi_c	Pantothenate and CoA Metabolism	Rv3602c
PPNCL3	0.000817	0.000408268	0.499716	0.000408732	down	PPNCL3	4ppan_c + atp_c + cys__L_c --> 4ppcys_c + amp_c + h_c + ppi_c	Cofactor and Prosthetic Group Biosynthesis	Rv1391
DPR	0.000816536	0.000408268	0.5	0.000408268	down	2-dehydropantoate 2-reductase	2dhp_c + h_c + nadph_c --> nadp_c + pant__R_c	Pantothenate and CoA Metabolism	Rv2573
MOHMT	0.000816536	0.000408268	0.5	0.000408268	down	3-methyl-2-oxobutanoate hydroxymethyltransferase	3mob_c + h2o_c + mlthf_c --> 2dhp_c + thf_c	Pantothenate and CoA Metabolism	Rv2225
ASP1DC	0.000817	0.000408268	0.499716	0.000408732	down	aspartate 1-decarboxylase	asp__L_c + h_c --> ala__B_c + co2_c	Alanine, Aspartate, and Glutamate Metabolism	Rv3601c
PNTK	0.000816536	0.000408268	0.5	0.000408268	down	pantothenate kinase	atp_c + pnto__R_c --> 4ppan_c + adp_c + h_c	Pantothenate and CoA Metabolism	Rv1092c
PPCDC	0.000817	0.000408268	0.499716	0.000408732	down	phosphopantothenoylcysteine decarboxylase	4ppcys_c + h_c --> co2_c + pan4p_c	Pantothenate and CoA Metabolism	Rv1391
PTPATi	0.000817	0.000408268	0.499716	0.000408732	down	pantetheine-phosphate adenylyltransferase	atp_c + h_c + pan4p_c --> dpcoa_c + ppi_c	Pantothenate and CoA Metabolism	Rv2965c
DPCOAK	0.000816536	0.000408268	0.5	0.000408268	down	dephospho-CoA kinase	atp_c + dpcoa_c --> adp_c + coa_c + h_c	Pantothenate and CoA Metabolism	Rv1631
NDPK7	0.000808204	0.000404102	0.5	0.000404102	down	nucleoside-diphosphate kinase (ATP:dCDP)	atp_c + dcdp_c <=> adp_c + dctp_c	Purine and Pyrimidine Biosynthesis	Rv2445c
NDPK5	0.000808	0.000404102	0.500126	0.000403898	down	nucleoside-diphosphate kinase (ATP:dGDP)	atp_c + dgdp_c <=> adp_c + dgtp_c	Purine and Pyrimidine Biosynthesis	Rv2445c
RNDR3	0.000808	0.000404102	0.500126	0.000403898	down	ribonucleoside-diphosphate reductase (CDP)	cdp_c + trdrd_c --> dcdp_c + h2o_c + trdox_c	Purine and Pyrimidine Biosynthesis	Rv3051c and Rv3048c
RNDR2	0.000808	0.000404102	0.500126	0.000403898	down	ribonucleoside-diphosphate reductase (GDP)	gdp_c + trdrd_c --> dgdp_c + h2o_c + trdox_c	Purine and Pyrimidine Biosynthesis	Rv3051c and Rv3048c
PPTGS_TB2	0.000785291	0.000392646	0.5	0.000392646	down	PPTGS TB2	uaaGgla_c --> h_c + peptido__TB2_c + udcpdp_c	Peptidoglycan Metabolism	Rv2163c and Rv3627c
PPTGS_TB1	0.000785291	0.000392646	0.5	0.000392646	down	PPTGS TB1	uaaAgla_c --> h_c + peptido__TB1_c + udcpdp_c	Peptidoglycan Metabolism	Rv2163c and Rv3627c
MYCSacp58	0.000752005	0.000376002	0.5	0.000376002	down	MYCSacp58	47.0 h_c + hexc_c + 16.0 malACP_c + 30.0 nadph_c --> 15.0 ACP_c + 16.0 co2_c + 17.0 h2o_c + kmeroacidACP_c + 30.0 nadp_c	Mycolic Acid Biosynthesis	(Rv1483 and Rv2245 and Rv2246) or (Rv0098 and Rv2245 and Rv2246)
PGPP160190	0.000743548	0.000371774	0.5	0.000371774	down	phosphatidylglycerol phosphate phosphatase (C16:0, C19:0)	h2o_c + pgp160190_c --> pg160190_c + pi_c	Membrane Metabolism
PGSA160190	0.000744	0.000371774	0.499696	0.000372226	down	Phosphatidylglycerol synthase (C16:0,C19:0)	cdpc16c19g_c + glyc3p_c --> cmp_c + h_c + pgp160190_c	Glycerophospholipid metabolism	Rv2746c
AGPAT160	0.000741048	0.000370524	0.5	0.000370524	down	1-hexadecanoyl-sn-glycerol 3-phosphate O-acyltransferase (n-C16:0)	1hdecg3p_c + palmACP_c --> ACP_c + pa160_c	Glycerophospholipid metabolism	Rv2182c or Rv2483c
AACPS3	0.000741	0.000370524	0.500032	0.000370476	down	Acyl-[acyl-carrier-protein] synthetase (n-C16:0)	ACP_c + atp_c + hdca_c --> amp_c + palmACP_c + ppi_c	Fatty Acid Metabolism
MYCSacp50	0.000674434	0.000337217	0.5	0.000337217	down	MYCSacp50	33.0 h_c + hexc_c + 12.0 malACP_c + 24.0 nadph_c --> 11.0 ACP_c + 12.0 co2_c + 13.0 h2o_c + meroacidACP_c + 24.0 nadp_c	Mycolic Acid Biosynthesis	(Rv1483 and Rv2245 and Rv2246) or (Rv0098 and Rv2245 and Rv2246)
FAMPL1	0.000674434	0.000337217	0.5	0.000337217	down	Fatty Acid Ligase AMP (mycolic acid)	amp_c + h_c + meroacidcyc2ACP_c --> ACP_c + meroacidcyc2AMP_c	Mycolic Acid Biosynthesis	Rv3801c
MYC2CYC1	0.000674	0.000337217	0.500322	0.000336783	down	MYC2CYC1	amet_c + meroacidcyc1ACP_c --> ahcys_c + h_c + meroacidcyc2ACP_c	Mycolic Acid Biosynthesis	Rv0644c
MYC1CYC1	0.000674434	0.000337217	0.5	0.000337217	down	MYC1CYC1	amet_c + meroacidACP_c --> ahcys_c + h_c + meroacidcyc1ACP_c	Mycolic Acid Biosynthesis	Rv0470c
MYCON1	0.000674	0.000337217	0.500322	0.000336783	down	Mycolic Acid Condensation	chexccoa_c + 2.0 h2o_c + meroacidcyc2AMP_c --> amp_c + co2_c + coa_c + 2.0 h_c + mycolate_c	Mycolic Acid Biosynthesis	Rv3800c
PRAIi	0	0.000319183	inf	0.000319183	ON	phosphoribosylanthranilate isomerase (irreversible)	pran_c --> 2cpr5p_c	Histidine Metabolism	Rv1603
IGPS	0	0.000319183	inf	0.000319183	ON	indole-3-glycerol-phosphate synthase	2cpr5p_c + h_c --> 3ig3p_c + co2_c + h2o_c	Tyrosine, Tryptophan, and Phenylalanine Metabolism	Rv1611
TRPS1	0	0.000319183	inf	0.000319183	ON	tryptophan synthase (indoleglycerol phosphate)	3ig3p_c + ser__L_c --> g3p_c + h2o_c + trp__L_c	Tyrosine, Tryptophan, and Phenylalanine Metabolism	Rv1613 and Rv1612
ANPRT	0	0.000319183	inf	0.000319183	ON	anthranilate phosphoribosyltransferase	anth_c + prpp_c --> ppi_c + pran_c	Tyrosine, Tryptophan, and Phenylalanine Metabolism	Rv2192c
ANS	0	0.000319183	inf	0.000319183	ON	anthranilate synthase	chor_c + gln__L_c --> anth_c + glu__L_c + h_c + pyr_c	Tyrosine, Tryptophan, and Phenylalanine Metabolism	Rv1609
FACOAL160	0.000611	0.00030543	0.499886	0.00030557	down	Fatty acid CoA ligase hexadecanoate	atp_c + coa_c + hdca_c <=> amp_c + pmtcoa_c + ppi_c	Fatty Acid Metabolism	Rv3826 or Rv1529 or Rv1185c or Rv2590
CAT	0.000599904	0.000299952	0.5	0.000299952	down	catalase	2.0 h2o2_c --> 2.0 h2o_c + o2_c	Redox Metabolism	Rv1908c
RNDR1	0.00057	0.000285204	0.500359	0.000284796	down	ribonucleoside-diphosphate reductase (ADP)	adp_c + trdrd_c --> dadp_c + h2o_c + trdox_c	Purine and Pyrimidine Biosynthesis	(Rv3051c and Rv3048c) or (Rv0570 and Rv1981c)
NADK	0.000566576	0.000283288	0.5	0.000283288	down	NAD kinase	atp_c + nad_c --> adp_c + h_c + nadp_c	Pantothenate and CoA Metabolism	Rv1695
NAGINS	0.000545746	0.000272873	0.5	0.000272873	down	MNXR21171	h2o_c + iacgam3p_c <=> 2.0 h_c + iacgam_c + pi_c	Redox Metabolism
MSHS	0.000545746	0.000272873	0.5	0.000272873	down	mycothiol synthase	accoa_c + cigam_c --> coa_c + msh_c	Sulfur metabolism	Rv0819
CIGAMS	0.000545746	0.000272873	0.5	0.000272873	down	cys-1D-myo-inositol 2-deoxy-D-glucopyranoside synthase	atp_c + cys__L_c + igam_c --> amp_c + cigam_c + 2.0 h_c + ppi_c	Redox Metabolism	Rv2130c
IGAMD	0.000546	0.000272873	0.499767	0.000273127	down	1D-myo-inositol 2-Acetamido-2-deoxy-D-glucopyranoside deacetylase	h2o_c + iacgam_c --> ac_c + igam_c	Sulfur metabolism	Rv1170
NAGINSP	0.000546	0.000272873	0.499767	0.000273127	down	MNXR61204	h_c + mi3p__D_c + uacgam_c --> iacgam3p_c + udp_c	Inositol phosphate metabolism	Rv0486
INO1	0.00106171	0.000272873	0.257014	0.000788832	down	MNXR75043	g6p_c <=> mi3p__D_c	Inositol phosphate metabolism	Rv0046c
FMNAT	0.000537414	0.000268707	0.5	0.000268707	down	FMN adenylyltransferase	atp_c + fmn_c + h_c --> fad_c + ppi_c	Riboflavin Metabolism	Rv2786c
MYCSacp56	0.000536914	0.000268457	0.5	0.000268457	down	MYCSacp56	42.0 h_c + hexc_c + 15.0 malACP_c + 30.0 nadph_c --> 14.0 ACP_c + 15.0 co2_c + 16.0 h2o_c + mmeroacidACP_c + 30.0 nadp_c	Mycolic Acid Biosynthesis	(Rv1483 and Rv2245 and Rv2246) or (Rv0098 and Rv2245 and Rv2246)
CDPPT160190	0.000515959	0.00025798	0.5	0.00025798	down	CDP diacylglycerol inositon 3-phosphatidyltransferase	cdpc16c19g_c + inost_c --> cmp_c + h_c + ptd1ino160190_c	Glycerophospholipid metabolism	Rv2612c
G16MTM1	0.000515959	0.00025798	0.5	0.00025798	down	Glycolipid 1,6-alpha-D-mannosyltransferase	gdpmann_c + ptd1ino160190_c --> PIM1_c + gdp_c + h_c	Fatty Acid Metabolism	Rv2610c
MI1PS	0	0.00025798	inf	0.00025798	ON	Myo Inositol 1 phosphate synthase	g6p_c --> mi1p__D_c	Inositol phosphate metabolism	Rv0046c
MI1PP	0	0.00025798	inf	0.00025798	ON	Myo-inositol 1-phosphatase	h2o_c + mi1p__D_c --> inost_c + pi_c	Inositol phosphate metabolism	Rv1604 or Rv2131c or Rv2701c
AGPAT190	0.00050896	0.00025448	0.5	0.00025448	down	AGPAT190	1msg3p_c + mstrACP_c --> ACP_c + pa190190_c	Glycerophospholipid metabolism	Rv2483c or Rv2182c
G3PAT190	0.000509	0.00025448	0.499961	0.00025452	down	G3PAT190	glyc3p_c + mstrACP_c --> 1msg3p_c + ACP_c	Glycerophospholipid metabolism	Rv2482c or Rv1551
NPHS	0.000491588	0.000245794	0.5	0.000245794	down	naphthoate synthase	sbzcoa_c --> coa_c + dhna_c	Cofactor and Prosthetic Group Biosynthesis	Rv0548c
SUCBZS	0.000491588	0.000245794	0.5	0.000245794	down	O-succinylbenzoate-CoA synthase	2shchc_c --> h2o_c + sucbz_c	Cofactor and Prosthetic Group Biosynthesis
SUCBZL	0.000491588	0.000245794	0.5	0.000245794	down	o-succinylbenzoate-CoA ligase	atp_c + coa_c + sucbz_c --> amp_c + ppi_c + sbzcoa_c	Cofactor and Prosthetic Group Biosynthesis	Rv0542c and Rv0553
SEPHCHCS	0.000492	0.000245794	0.499581	0.000246206	down	2-succinyl-5-enolpyruvyl-6-hydroxy-3-cyclohexene-1-carboxylate synthase	akg_c + h_c + ichor_c <=> 2sephchc_c + co2_c	Cofactor and Prosthetic Group Biosynthesis	Rv0555
DHNAOT	0.000491588	0.000245794	0.5	0.000245794	down	1,4-dihydroxy-2-naphthoate octaprenyltransferase	dhna_c + octdp_c --> 2dmmq8_c + co2_c + h_c + ppi_c	Cofactor and Prosthetic Group Biosynthesis	Rv0534c
PPTTm	0.000491588	0.000245794	0.5	0.000245794	down	trans-pentaprenyltranstransferase, mitochondrial	ipdp_c + pendp_c --> hexdp_c + ppi_c	Lipid metabolism
AMMQT8	0.000492	0.000245794	0.499581	0.000246206	down	S-adenosylmethione:2-demthylmenaquinone methyltransferase (menaquinone 8)	2dmmq8_c + amet_c + h_c --> ahcys_c + mql8_c	Cofactor and Prosthetic Group Biosynthesis
ICHORSi	0.000491588	0.000245794	0.5	0.000245794	down		chor_c --> ichor_c	Oxidative Phosphorylation	Rv3215
OPP	0.000492	0.000245794	0.499581	0.000246206	down	R05611	hepdp_c + ipdp_c --> octdp_c + ppi_c	Lipid metabolism
SHCHCS3	0.000492	0.000245794	0.499581	0.000246206	down	2-succinyl-6-hydroxy-2,4-cyclohexadiene 1-carboxylate synthase	2sephchc_c <=> 2shchc_c + pyr_c	Cofactor and Prosthetic Group Biosynthesis	Rv0555
HEXTT	0.000492	0.000245794	0.499581	0.000246206	down	trans-hexaprenyltranstransferase	hexdp_c + ipdp_c --> hepdp_c + ppi_c	Lipid metabolism	Rv0562
FRTT	0.000492	0.000245794	0.499581	0.000246206	down	farnesyltranstransferase	frdp_c + ipdp_c --> ggdp_c + ppi_c	Polyprenyl Metabolism	Rv3398c or Rv2173
GGTT	0.000491588	0.000245794	0.5	0.000245794	down	geranylgeranyltranstransferase	ggdp_c + ipdp_c --> pendp_c + ppi_c	Lipid metabolism	Rv3398c
NDPK4	0.000455385	0.000227693	0.5	0.000227693	down	nucleoside-diphosphate kinase (ATP:dTDP)	atp_c + dtdp_c <=> adp_c + dttp_c	Purine and Pyrimidine Biosynthesis	Rv2445c
G16MTM6	0.000224797	0.000222964	0.991846	1.83304e-06	down	G16MTM6	PIM1_c + gdpmann_c --> PIM2_c + gdp_c + h_c	Fatty Acid Metabolism	Rv2188c
MYC2CYC2	0.000445137	0.000222569	0.5	0.000222569	down	MYC2CYC2	amet_c + mmeroacidcyc1ACP_c --> ahcys_c + h_c + mmeroacidcyc2ACP_c	Mycolic Acid Biosynthesis	Rv0644c
FAMPL2	0.000445	0.000222569	0.500154	0.000222431	down	FAMPL2	amp_c + h_c + mmeroacidcyc2ACP_c --> ACP_c + mmeroacidcyc2AMP_c	Mycolic Acid Biosynthesis	Rv3801c
MYC1CYC2	0.000445137	0.000222569	0.5	0.000222569	down	MYC1CYC2	amet_c + mmeroacidACP_c --> ahcys_c + h_c + mmeroacidcyc1ACP_c	Mycolic Acid Biosynthesis	Rv0470c
MYCON2	0.000445	0.000222569	0.500154	0.000222431	down	MYCON2	chexccoa_c + 2.0 h2o_c + mmeroacidcyc2AMP_c --> amp_c + co2_c + coa_c + 2.0 h_c + mmycolate_c	Mycolic Acid Biosynthesis	Rv3800c
DASYN160	0.000439	0.000219715	0.500489	0.000219285	down	CDP-diacylglycerol synthetase (n-C16:0)	ctp_c + h_c + pa160_c --> cdpdhdecg_c + ppi_c	Glycerophospholipid metabolism	Rv2881c
NDPK8	0.000424932	0.000212466	0.5	0.000212466	down	nucleoside-diphosphate kinase (ATP:dADP)	atp_c + dadp_c <=> adp_c + datp_c	Purine and Pyrimidine Biosynthesis	Rv2445c
TMDS3	0.000425	0.000212466	0.49992	0.000212534	down	Dihydrofolate Synthase (FAD dependent)	dump_c + h_c + mlthf_c + nadph_c --> dtmp_c + nadp_c + thf_c	Purine and Pyrimidine Biosynthesis	Rv2754c
DTMPK	0.000424932	0.000212466	0.5	0.000212466	down	dTMP kinase	atp_c + dtmp_c <=> adp_c + dtdp_c	Purine and Pyrimidine Biosynthesis	Rv3247c
RNTR4	0	0.000212466	inf	0.000212466	ON	Ribonucleoside triphosphate reductase UTP	trdrd_c + utp_c --> dutp_c + h2o_c + trdox_c	Purine and Pyrimidine Biosynthesis
FAS181	0.00041	0.000205155	0.500377	0.000204845	down	Fatty acid synthase n C181	4.0 h_c + hdca_c + malcoa_c + 3.0 nadph_c + o2_c --> co2_c + coa_c + 3.0 h2o_c + 3.0 nadp_c + ocdcea_c	Fatty Acid Metabolism	Rv1350 and Rv2524c and Rv1484 and Rv2947c
MYC1M2	0.00039877	0.000199385	0.5	0.000199385	down	MYC1M2	amet_c + h2o_c + kmeroacidACP_c --> ahcys_c + h_c + mkmeroacidACP_c	Mycolic Acid Biosynthesis	Rv0644c or Rv0642c or Rv0503c or Rv0645c
FAMPL5	0.00039877	0.000199385	0.5	0.000199385	down	Fatty Acid Ligase AMP (mycolic acid)	amp_c + h_c + mkmeroacidcyc1ACP_c --> ACP_c + mkmeroacidcyc1AMP_c	Mycolic Acid Biosynthesis	Rv3801c
MYC1CYC5	0.00039877	0.000199385	0.5	0.000199385	down	Mycolic Acid Cyclopropanation	amet_c + mkmeroacidACP_c --> ahcys_c + h_c + mkmeroacidcyc1ACP_c	Mycolic Acid Biosynthesis	Rv0644c
MYCON5	0.000399	0.000199385	0.499711	0.000199615	down	Mycolic Acid Condensation	chexccoa_c + 2.0 h2o_c + mkmeroacidcyc1AMP_c --> amp_c + co2_c + coa_c + 2.0 h_c + mkmycolate_c	Mycolic Acid Biosynthesis	Rv3800c
MYC2CYC3	0.000353	0.000176618	0.500333	0.000176382	down	MYC2CYC3	amet_c + kmeroacidcyc1ACP_c --> ahcys_c + h_c + kmeroacidcyc2ACP_c	Mycolic Acid Biosynthesis	Rv0644c
FAMPL3	0.000353235	0.000176618	0.5	0.000176618	down	FAMPL3	amp_c + h_c + kmeroacidcyc2ACP_c --> ACP_c + kmeroacidcyc2AMP_c	Mycolic Acid Biosynthesis	Rv3801c
MYC1CYC3	0.000353	0.000176618	0.500333	0.000176382	down	MYC1CYC3	amet_c + kmeroacidACP_c --> ahcys_c + h_c + kmeroacidcyc1ACP_c	Mycolic Acid Biosynthesis	Rv0470c
MYCON3	0.000353	0.000176618	0.500333	0.000176382	down	MYCON3	chexccoa_c + 2.0 h2o_c + kmeroacidcyc2AMP_c --> amp_c + co2_c + coa_c + 2.0 h_c + kmycolate_c	Mycolic Acid Biosynthesis	Rv3800c
FASm220	0.000326614	0.000163307	0.5	0.000163307	down	FASm220	arach_c + 3.0 h_c + mmcoa__S_c + 2.0 nadph_c --> co2_c + coa_c + h2o_c + mbhn_c + 2.0 nadp_c	Membrane Metabolism	Rv2940c
FASm2002	0.000306451	0.000153225	0.5	0.000153225	down	FASm2002	3.0 h_c + mmcoa__S_c + 2.0 nadph_c + ocdca_c --> co2_c + coa_c + h2o_c + marach_c + 2.0 nadp_c	Fatty Acid Metabolism	Rv1663 or Rv1662
FASm2202	0.000306451	0.000153225	0.5	0.000153225	down	FASm2202	3.0 h_c + marach_c + mmcoa__S_c + 2.0 nadph_c --> co2_c + coa_c + dmbhn_c + h2o_c + 2.0 nadp_c	Fatty Acid Metabolism	Rv2940c
FASm2402	0.000306451	0.000153225	0.5	0.000153225	down	FASm2402	dmbhn_c + 3.0 h_c + mmcoa__S_c + 2.0 nadph_c --> co2_c + coa_c + h2o_c + 2.0 nadp_c + tmlgnc_c	Fatty Acid Metabolism	Rv2940c
PGSA160	0.000270248	0.000135124	0.5	0.000135124	down	Phosphatidylglycerol synthase (n-C16:0)	cdpdhdecg_c + glyc3p_c --> cmp_c + h_c + pgp160_c	Glycerophospholipid metabolism	Rv1822 or Rv2746c
PGPP160	0.00027	0.000135124	0.50046	0.000134876	down	Phosphatidylglycerol phosphate phosphatase (n-C16:0)	h2o_c + pgp160_c --> pg160_c + pi_c	Membrane Metabolism
TRESULT	0.000269707	0.000134853	0.5	0.000134853	down	trehalose sulfotransferase	paps_c + tre_c --> h_c + pap_c + tres_c	Membrane Metabolism	Rv1373 or Rv0295c or Rv3529c or Rv2267c
AACPS11	0.000269	0.000134416	0.499688	0.000134584	down	AACPS11	4hbz_c + ACP_c + atp_c --> 4hbzACP_c + amp_c + ppi_c	Membrane Metabolism
FASPHDCA	0.000269	0.000134416	0.499688	0.000134584	down	FASPHDCA	4hbzACP_c + 24.0 h_c + 8.0 malACP_c + 16.0 nadph_c --> 8.0 ACP_c + 8.0 co2_c + 8.0 h2o_c + 16.0 nadp_c + phdcaACP_c	Membrane Metabolism
CHRPL	0.000269	0.000134416	0.499688	0.000134584	down	Chorismate pyruvate lyase	chor_c --> 4hbz_c + pyr_c	Membrane Metabolism	Rv2949c
MAS3	0.000266624	0.000133312	0.5	0.000133312	down	MAS3	mas_c + pmtcoa_c --> coa_c + hdcaMAS_c	Lipid metabolism	Rv2940c
PKS2	0.000266624	0.000133312	0.5	0.000133312	down	PKS2	23.0 h_c + hdcaMAS_c + malcoa_c + 7.0 mmcoa__S_c + 15.0 nadph_c --> 8.0 co2_c + 7.0 coa_c + 7.0 h2o_c + hphthiocnylcoa_c + mas_c + 15.0 nadp_c	Lipid metabolism	Rv3825c
CLPNS160190	0.000244086	0.000122043	0.5	0.000122043	down	CLPNS160190	2.0 pg160190_c <=> clpn160190_c + glyc_c	Glycerophospholipid metabolism	Rv1822
DASYN190190	0.000242	0.000121022	0.500092	0.000120978	down	DASYN190190	ctp_c + h_c + pa190190_c --> cdpc19c19g_c + ppi_c	Glycerophospholipid metabolism	Rv2881c
PGSA190	0.000242	0.000121022	0.500092	0.000120978	down	PGSA190	cdpc19c19g_c + glyc3p_c --> cmp_c + h_c + pgp190_c	Glycerophospholipid metabolism	Rv2746c or Rv1822
PGPP190	0.000242	0.000121022	0.500092	0.000120978	down	PGPP190	h2o_c + pgp190_c --> pg190_c + pi_c	Membrane Metabolism
CMCBTFL	0.000233296	0.000116648	0.5	0.000116648	down	CMCBTFL	cmcbtt_c + fe3_e --> fcmcbtt_c	Redox Metabolism	Rv2895c and Rv1348 and Rv1349
CMCBTFU	0.000233	0.000116648	0.500635	0.000116352	down	CMCBTFU	fcmcbtt_c --> cmcbtt_c + fe3_c	Redox Metabolism	Rv2895c and Rv1348 and Rv1349
G16MTM7	0.000224797	0.000112399	0.5	0.000112399	down	G16MTM7	PIM2_c + gdpmann_c --> PIM3_c + gdp_c + h_c	Fatty Acid Metabolism
MANAT2	0	0.000110566	inf	0.000110566	ON	MANAT2	PIM2_c + pmtcoa_c --> Ac1PIM2_c + coa_c	Fatty Acid Metabolism	Rv2611c
GLUt2r	0.001	0.0001	0.1	0.0009	down	L glutamate transport via proton symport reversible	glu__L_e + h_e <=> glu__L_c + h_c	Transport
TRPt2r	0.000838	0.0001	0.119332	0.000738	down	L-tryptophan reversible transport via proton symport	h_e + trp__L_e <=> h_c + trp__L_c	Transport
PROt2r	0.001	0.0001	0.1	0.0009	down	L proline reversible transport via proton symport	h_e + pro__L_e <=> h_c + pro__L_c	Transport
VALt2r	0.001	0.0001	0.1	0.0009	down	L-valine reversible transport via proton symport	h_e + val__L_e <=> h_c + val__L_c	Transport
PROabc	0.001	0.0001	0.1	0.0009	down	L-proline transport via ABC system	atp_c + h2o_c + pro__L_e --> adp_c + h_c + pi_c + pro__L_c	Transport	Rv3756c and Rv3757c and Rv3758c and Rv3759c
PSSA160	0.000169181	8.46e-05	0.500055	8.45813e-05	down	Phosphatidylserine syntase (n-C16:0)	cdpdhdecg_c + ser__L_c --> cmp_c + h_c + ps160_c	Glycerophospholipid metabolism	Rv0436c
PSD160	0.000169	8.46e-05	0.500592	8.44e-05	down	Phosphatidylserine decarboxylase (n-C16:0)	h_c + ps160_c --> co2_c + pe160_c	Glycerophospholipid metabolism	Rv0437c
G16MTM8	0.000159	7.96e-05	0.500629	7.94e-05	down	G16MTM8	PIM3_c + gdpmann_c --> PIM4_c + gdp_c + h_c	Fatty Acid Metabolism
GMT1	0.000156517	7.83e-05	0.500266	7.82166e-05	down	GMT1	decd__tb_c + gdpmann_c --> decdman1p__tb_c + gdp_c	Membrane Metabolism	Rv2051c
TDMS1	0.000137895	6.89e-05	0.499657	6.89946e-05	down	TDMS1	2.0 h_c + mmycolate_c + mycolate_c + tre_c --> 2.0 h2o_c + tdm1_c	Fatty Acid Metabolism
G16MTM4	0.000106	5.3e-05	0.5	5.3e-05	down	G16MTM4	Ac1PIM2_c + decdman1p__tb_c --> Ac1PIM3_c + decd__tb_c + h_c	Fatty Acid Metabolism
G16MTM9	0.000101	5.04e-05	0.49901	5.06e-05	down	G16MTM9	PIM4_c + gdpmann_c --> PIM5_c + gdp_c + h_c	Fatty Acid Metabolism	Rv1159
FE3Ri	0.0001	5e-05	0.5	5e-05	down	Fe(III) reduction	fadh2_c + 2.0 fe3_c --> fad_c + 2.0 fe2_c + 2.0 h_c	Redox Metabolism
FASm340	9.8e-05	4.9e-05	0.5	4.9e-05	down	FASm340	3.0 h_c + hpmdtria_c + mmcoa__S_c + 2.0 nadph_c --> co2_c + coa_c + h2o_c + 2.0 nadp_c + omtta_c	Membrane Metabolism	Rv2940c
FASm300	9.8e-05	4.9e-05	0.5	4.9e-05	down	FASm300	3.0 h_c + mmcoa__S_c + 2.0 nadph_c + pmocta_c --> co2_c + coa_c + h2o_c + hmtria_c + 2.0 nadp_c	Membrane Metabolism	Rv2940c
FASm2602	9.8e-05	4.9e-05	0.5	4.9e-05	down	FASm2602	3.0 h_c + mmcoa__S_c + 2.0 nadph_c + tmlgnc_c --> co2_c + coa_c + h2o_c + 2.0 nadp_c + tamhexc_c	Membrane Metabolism	Rv2940c
FASm320	9.8e-05	4.9e-05	0.5	4.9e-05	down	FASm320	3.0 h_c + hmtria_c + mmcoa__S_c + 2.0 nadph_c --> co2_c + coa_c + h2o_c + hpmdtria_c + 2.0 nadp_c	Membrane Metabolism	Rv2940c
FASm2802	9.8e-05	4.9e-05	0.5	4.9e-05	down	FASm2802	3.0 h_c + mmcoa__S_c + 2.0 nadph_c + tamhexc_c --> co2_c + coa_c + h2o_c + 2.0 nadp_c + pmocta_c	Membrane Metabolism	Rv2940c
TDMS2	9.18e-05	4.59e-05	0.5	4.59e-05	down	TDMS2	2.0 h_c + mmmycolate_c + mycolate_c + tre_c --> 2.0 h2o_c + tdm2_c	Fatty Acid Metabolism
MYC1M1	9.18e-05	4.59e-05	0.5	4.59e-05	down	MYC1M1	amet_c + h2o_c + mmeroacidACP_c --> ahcys_c + h_c + mmmeroacidACP_c	Mycolic Acid Biosynthesis	Rv0644c or Rv0642c or Rv0645c or Rv0503c
FAMPL4	9.18e-05	4.59e-05	0.5	4.59e-05	down	FAMPL4	amp_c + h_c + mmmeroacidcyc1ACP_c --> ACP_c + mmmeroacidcyc1AMP_c	Mycolic Acid Biosynthesis	Rv3801c
MYC1CYC4	9.18e-05	4.59e-05	0.5	4.59e-05	down	MYC1CYC4	amet_c + mmmeroacidACP_c --> ahcys_c + h_c + mmmeroacidcyc1ACP_c	Mycolic Acid Biosynthesis	Rv0503c or Rv0644c
MYCON4	9.18e-05	4.59e-05	0.5	4.59e-05	down	MYCON4	chexccoa_c + 2.0 h2o_c + mmmeroacidcyc1AMP_c --> amp_c + co2_c + coa_c + 2.0 h_c + mmmycolate_c	Mycolic Acid Biosynthesis	Rv3800c
TDMS3	9.15e-05	4.58e-05	0.500546	4.57e-05	down	TDMS3	2.0 h_c + mkmycolate_c + mycolate_c + tre_c --> 2.0 h2o_c + tdm3_c	Fatty Acid Metabolism
MANAT1	0.000291162	3.5e-05	0.120208	0.000256162	down	MANAT1	PIM1_c + pmtcoa_c --> Ac1PIM1_c + coa_c	Fatty Acid Metabolism	Rv2611c
GLYCTO3	6.67e-05	3.33e-05	0.49925	3.34e-05	down	Glycolate oxidase	glyclt_c + mqn8_c --> glx_c + mql8_c	Glyoxylate Metabolism	Rv1257c
FCLT	6.67e-05	3.33e-05	0.49925	3.34e-05	down	Ferrochelatase	fe2_c + ppp9_c --> 2.0 h_c + pheme_c	Cofactor and Prosthetic Group Biosynthesis	Rv1485
PPPGO	6.67e-05	3.33e-05	0.49925	3.34e-05	down	Protoporphyrinogen oxidase (aerobic)	1.5 o2_c + pppg9_c --> 3.0 h2o_c + ppp9_c	Cofactor and Prosthetic Group Biosynthesis	Rv2677c
HEMEOS	6.67e-05	3.33e-05	0.49925	3.34e-05	down	Heme O synthase	frdp_c + h2o_c + pheme_c --> hemeO_c + ppi_c	Cofactor and Prosthetic Group Biosynthesis	Rv1451
PYDXNK	0.00324331	3.33e-05	0.0102673	0.00321001	down	pyridoxine kinase	glx_c + h_c + nadh_c + nh4_c --> gly_c + h2o_c + nad_c	Glyoxylate Metabolism
UPPDC1	6.67e-05	3.33e-05	0.49925	3.34e-05	down	uroporphyrinogen decarboxylase (uroporphyrinogen III)	4.0 h_c + uppg3_c --> 4.0 co2_c + cpppg3_c	Cofactor and Prosthetic Group Biosynthesis	Rv2678c
GCALDD	6.67e-05	3.33e-05	0.49925	3.34e-05	down	Glycolaldehyde dehydrogenase	gcald_c + h2o_c + nad_c --> glyclt_c + 2.0 h_c + nadh_c	Glyoxylate Metabolism
ISCS	6.67e-05	3.33e-05	0.49925	3.34e-05	down	ISCS	cys__L_c + fe2_c <=> ala__L_c + fdxox_c	Cofactor and Prosthetic Group Biosynthesis	Rv3025c or Rv1464
CPPPGO	6.67e-05	3.33e-05	0.49925	3.34e-05	down	coproporphyrinogen oxidase (O2 required)	cpppg3_c + 2.0 h_c + o2_c --> 2.0 co2_c + 2.0 h2o_c + pppg9_c	Cofactor and Prosthetic Group Biosynthesis	Rv2388c
MANAT3	5.31e-05	2.65e-05	0.499058	2.66e-05	down	MANAT3	Ac1PIM2_c + pmtcoa_c --> Ac2PIM2_c + coa_c	Fatty Acid Metabolism
PATS	5.21e-05	2.61e-05	0.50096	2.6e-05	down	PATS	5.0 h_c + ocdca_c + 4.0 tmlgnc_c + tre_c --> 5.0 h2o_c + pat_c	Fatty Acid Metabolism
G16MTM5	5.05e-05	2.52e-05	0.49901	2.53e-05	down	G16MTM5	Ac1PIM3_c + decdman1p__tb_c --> Ac1PIM4_c + decd__tb_c + h_c	Fatty Acid Metabolism
FASm1801	4.9e-05	2.45e-05	0.5	2.45e-05	down	FASm1801	3.0 h_c + m1ocdca_c + mmcoa__S_c + 2.0 nadph_c --> co2_c + coa_c + dmarach_c + h2o_c + 2.0 nadp_c	Membrane Metabolism	Rv1663 or Rv1662
FASm2001	4.9e-05	2.45e-05	0.5	2.45e-05	down	FASm2001	dmarach_c + 3.0 h_c + mmcoa__S_c + 2.0 nadph_c --> co2_c + coa_c + h2o_c + 2.0 nadp_c + tmbhn_c	Membrane Metabolism	Rv1663 or Rv1662
FASm2601	4.9e-05	2.45e-05	0.5	2.45e-05	down	FASm2601	3.0 h_c + mmcoa__S_c + 2.0 nadph_c + pmhexc_c --> co2_c + coa_c + h2o_c + hmocta_c + 2.0 nadp_c	Membrane Metabolism	Rv2940c
FASm2201	4.9e-05	2.45e-05	0.5	2.45e-05	down	FASm2201	3.0 h_c + mmcoa__S_c + 2.0 nadph_c + tmbhn_c --> co2_c + coa_c + h2o_c + 2.0 nadp_c + tamlgnc_c	Membrane Metabolism	Rv2940c
FASm1601	4.9e-05	2.45e-05	0.5	2.45e-05	down	FASm1601	3.0 h_c + hdca_c + mmcoa__S_c + 2.0 nadph_c --> co2_c + coa_c + h2o_c + m1ocdca_c + 2.0 nadp_c	Membrane Metabolism	Rv1663 or Rv1662
FASm2801	4.9e-05	2.45e-05	0.5	2.45e-05	down	FASm2801	3.0 h_c + hmocta_c + mmcoa__S_c + 2.0 nadph_c --> co2_c + coa_c + h2o_c + hpmtria_c + 2.0 nadp_c	Membrane Metabolism	Rv2940c
TATS	4.9e-05	2.45e-05	0.5	2.45e-05	down	TATS	4.0 h_c + hdca_c + hpmtria_c + 2.0 omtta_c + tre_c --> 4.0 h2o_c + tat_c	Membrane Metabolism
FASm2401	4.9e-05	2.45e-05	0.5	2.45e-05	down	FASm2401	3.0 h_c + mmcoa__S_c + 2.0 nadph_c + tamlgnc_c --> co2_c + coa_c + h2o_c + 2.0 nadp_c + pmhexc_c	Membrane Metabolism	Rv2940c
G16MTM10	4.81e-05	2.4e-05	0.49896	2.41e-05	down	G16MTM10	PIM5_c + gdpmann_c --> PIM6_c + gdp_c + h_c	Fatty Acid Metabolism	Rv1500
TMHAS1	4.61e-05	2.3e-05	0.498915	2.31e-05	down	TMHAS1	tdm1_c + tdm2_c + tre_c --> 2.0 h2o_c + tmha1_c	Fatty Acid Metabolism
TDMS4	4.6e-05	2.3e-05	0.5	2.3e-05	down	TDMS4	2.0 h_c + kmycolate_c + mycolate_c + tre_c --> 2.0 h2o_c + tdm4_c	Fatty Acid Metabolism
TMHAS3	4.6e-05	2.3e-05	0.5	2.3e-05	down	TMHAS3	tdm1_c + tdm4_c + tre_c --> 2.0 h2o_c + tmha3_c	Fatty Acid Metabolism
TMHAS2	4.58e-05	2.29e-05	0.5	2.29e-05	down	TMHAS2	tdm1_c + tdm3_c + tre_c --> 2.0 h2o_c + tmha2_c	Fatty Acid Metabolism
TMHAS4	4.57e-05	2.29e-05	0.501094	2.28e-05	down	TMHAS4	tdm2_c + tdm3_c + tre_c --> 2.0 h2o_c + tmha4_c	Fatty Acid Metabolism
UAGPT3	4.11e-05	2.05e-05	0.498783	2.06e-05	down	UDP-N-acetylglucosamine-N-acetylmuramyl-(pentapeptide)pyrophosphoryl-undecaprenol N-acetylglucosamine transferase	uacgam_c + uagmda_c --> h_c + uaagmda_c + udp_c	Peptidoglycan Metabolism	Rv2153c
UAAGDS	4.11e-05	2.05e-05	0.498783	2.06e-05	down	UDP-N-acetylmuramoyl-L-alanyl-D-glutamyl-meso-2,6-diaminopimelate synthetase	26dap__M_c + atp_c + uamag_c --> adp_c + h_c + pi_c + ugmd_c	Peptidoglycan Metabolism	Rv2158c
UGMDDS	4.11e-05	2.05e-05	0.498783	2.06e-05	down	UDP-N-acetylmuramoyl-L-alanyl-D-glutamyl-meso-2,6-diaminopimeloyl-D-alanyl-D-alanine synthetase	alaala_c + atp_c + ugmd_c --> adp_c + h_c + pi_c + ugmda_c	Peptidoglycan Metabolism	Rv2157c
PAPPT3	4.11e-05	2.05e-05	0.498783	2.06e-05	down	phospho-N-acetylmuramoyl-pentapeptide-transferase (meso-2,6-diaminopimelate)	udcpp_c + ugmda_c --> uagmda_c + ump_c	Peptidoglycan Metabolism	Rv2156c
UAMRH	4.07e-05	2.04e-05	0.501229	2.03e-05	down	UDP-MurNAc Hydroxylase	h_c + nadph_c + o2_c + uamr_c --> h2o_c + nadp_c + ugmr_c	Membrane Metabolism	Rv3818
UGAGDS	4.07e-05	2.04e-05	0.501229	2.03e-05	down	UGAGDS	26dap__M_c + atp_c + ugmag_c --> adp_c + h_c + pi_c + uggmd_c	Peptidoglycan Metabolism	Rv2158c
PGPPT3	4.07e-05	2.04e-05	0.501229	2.03e-05	down	PGPPT3	udcpp_c + uggmda_c --> ugggmda_c + ump_c	Peptidoglycan Metabolism	Rv2156c
UGMAS	4.07e-05	2.04e-05	0.501229	2.03e-05	down	UGMAS	ala__L_c + atp_c + ugmr_c --> adp_c + h_c + pi_c + ugma_c	Peptidoglycan Metabolism	Rv2152c
UGMAGS	4.07e-05	2.04e-05	0.501229	2.03e-05	down	UGMAGS	atp_c + glu__D_c + ugma_c --> adp_c + h_c + pi_c + ugmag_c	Peptidoglycan Metabolism	Rv2155c
UGGPT3	4.07e-05	2.04e-05	0.501229	2.03e-05	down	UGGPT3	uacgam_c + ugggmda_c --> h_c + udp_c + ugagmda_c	Peptidoglycan Metabolism	Rv2153c
UGMDDS2	4.07e-05	2.04e-05	0.501229	2.03e-05	down	UGMDDS2	alaala_c + atp_c + uggmd_c --> adp_c + h_c + pi_c + uggmda_c	Peptidoglycan Metabolism	Rv2157c
DHPS2	3.33e-05	1.67e-05	0.501502	1.66e-05	down	dihydropteroate synthase	4abz_c + 6hmhptpp_c --> dhpt_c + ppi_c	Folate Metabolism	Rv3608c or Rv1207
AHMMPS	3.33e-05	1.67e-05	0.501502	1.66e-05	down	4 amino 5 hydroxymethyl 2 methylpyrimidine synthetase	air_c + 2.0 h_c --> 4ahmmp_c + gcald_c + pi_c	Cofactor and Prosthetic Group Biosynthesis	Rv0423c
DNMPPA	3.33e-05	1.67e-05	0.501502	1.66e-05	down	Dihydroneopterin monophosphate dephosphorylase	dhpmp_c + h2o_c --> dhnpt_c + pi_c	Folate Metabolism
GTPCI	3.33e-05	1.67e-05	0.501502	1.66e-05	down	GTP cyclohydrolase I	gtp_c + h2o_c --> ahdt_c + for_c + h_c	Folate Metabolism	Rv3609c
DHFR	3.33e-05	1.67e-05	0.501502	1.66e-05	down	dihydrofolate reductase	dhf_c + h_c + nadph_c <=> nadp_c + thf_c	Folate Metabolism	Rv2763c
DHFS	3.33e-05	1.67e-05	0.501502	1.66e-05	down	dihydrofolate synthase	atp_c + dhpt_c + glu__L_c --> adp_c + dhf_c + h_c + pi_c	Folate Metabolism	Rv2447c
HMPK3	0	1.67e-05	inf	1.67e-05	ON	HMPK3	4ahmmp_c + utp_c --> 4ampm_c + h_c + udp_c	Cofactor and Prosthetic Group Biosynthesis	Rv0422c
SHCHF	3.33e-05	1.67e-05	0.501502	1.66e-05	down	sirohydrochlorin ferrochelatase	fe2_c + scl_c --> 3.0 h_c + sheme_c	Cofactor and Prosthetic Group Biosynthesis	Rv2393 or Rv2847c
DNTPPA	3.33e-05	1.67e-05	0.501502	1.66e-05	down	Dihydroneopterin triphosphate pyrophosphatase	ahdt_c + h2o_c --> dhpmp_c + h_c + ppi_c	Folate Metabolism
HPPK2	3.33e-05	1.67e-05	0.501502	1.66e-05	down	6-hydroxymethyl-dihydropterin pyrophosphokinase	6hmhpt_c + atp_c --> 6hmhptpp_c + amp_c + h_c	Folate Metabolism	Rv3606c
SHCHD2	3.33e-05	1.67e-05	0.501502	1.66e-05	down	sirohydrochlorin dehydrogenase (NAD)	dscl_c + nad_c --> h_c + nadh_c + scl_c	Cofactor and Prosthetic Group Biosynthesis	Rv2847c
TMPKr	3.33e-05	1.67e-05	0.501502	1.66e-05	down		atp_c + thmmp_c <=> adp_c + thmpp_c	Thiamine Metabolism	Rv2977c
PMPK	3.33e-05	1.67e-05	0.501502	1.66e-05	down	phosphomethylpyrimidine kinase	4ampm_c + atp_c --> 2mahmp_c + adp_c	Thiamine Metabolism	Rv0422c
HEMEAS_1	3.33e-05	1.67e-05	0.501502	1.66e-05	down	Heme A synthase	h2o_c + hemeO_c --> 4.0 h_c + hemeA_c	Cofactor and Prosthetic Group Biosynthesis	Rv2194 and Rv2195 and Rv2196 and Rv1456c and Rv3029c and Rv3028c and Rv2200c and Rv3043c and Rv2193 and Rv1623c and Rv1622c
DHNPA2	3.33e-05	1.67e-05	0.501502	1.66e-05	down		dhnpt_c --> 6hmhpt_c + gcald_c	Folate Metabolism	Rv3607c
TMPPP	3.33e-05	1.67e-05	0.501502	1.66e-05	down	thiamine-phosphate diphosphorylase	2mahmp_c + 4mpetz_c + h_c --> ppi_c + thmmp_c	Thiamine Metabolism	Rv0414c
ADCL	3.33e-05	1.67e-05	0.501502	1.66e-05	down	4-aminobenzoate synthase	4adcho_c --> 4abz_c + h_c + pyr_c	Folate Metabolism	Rv0812
THZPSN	3.33e-05	1.67e-05	0.501502	1.66e-05	down	thiazole phosphate synthesis	atp_c + cys__L_c + dxyl5p_c + tyr__L_c --> 4hba_c + 4mpetz_c + ala__L_c + amp_c + co2_c + h2o_c + h_c + ppi_c	Alternate Carbon Metabolism	Rv0417
ADCS	3.33e-05	1.67e-05	0.501502	1.66e-05	down	4-amino-4-deoxychorismate synthase	chor_c + gln__L_c --> 4adcho_c + glu__L_c	Folate Metabolism	Rv0013 and Rv1005c
TDPGDH	3.05e-05	1.52e-05	0.498361	1.53e-05	down	dTDPglucose 4,6-dehydratase	dtdpglu_c --> dtdp4d6dg_c + h2o_c	Arabinogalactan biosynthesis	Rv3464 and (Rv3468c or Rv3784)
G1PTT	3.05e-05	1.52e-05	0.498361	1.53e-05	down	glucose-1-phosphate thymidylyltransferase	dttp_c + g1p_c + h_c --> dtdpglu_c + ppi_c	Arabinogalactan biosynthesis	Rv0334
GALFT	3.05e-05	1.52e-05	0.498361	1.53e-05	down	galactofuranose transferse (M tb)	h2o_c + ragund_c + 30.0 udpgalfur_c --> galfragund_c + 30.0 h_c + 30.0 udp_c	Arabinogalactan biosynthesis	Rv3808c and Rv3782
TDPDRE	3.05e-05	1.52e-05	0.498361	1.53e-05	down	dTDP-4-dehydrorhamnose 3,5-epimerase	dtdp4d6dg_c --> dtdp4d6dm_c	Arabinogalactan biosynthesis	Rv3465
TDPDRR	3.05e-05	1.52e-05	0.498361	1.53e-05	down	dTDP-4-dehydrorhamnose reductase	dtdp4d6dm_c + h_c + nadph_c --> dtdprmn_c + nadp_c	Arabinogalactan biosynthesis	Rv3266c
EMB	3.05e-05	1.52e-05	0.498361	1.53e-05	down	EMB	agalfragund_c + 70.0 decda__tb_c <=> arabinanagalfragund_c + 70.0 decd__tb_c	Arabinogalactan biosynthesis	Rv3794 and Rv3795 and Rv3793 and Rv2673 and Rv3805c
AFTA	3.05e-05	1.52e-05	0.498361	1.53e-05	down	arabinofuranosyl transferase (M tb)	decda__tb_c + galfragund_c --> agalfragund_c + decd__tb_c	Arabinogalactan biosynthesis	Rv3792
O16RHAT	3.05e-05	1.52e-05	0.498361	1.53e-05	down	rhamnosyltransferase (LPS O16 antigen biosynthesis)	dtdprmn_c + unaga_c --> dtdp_c + h_c + ragund_c	Arabinogalactan biosynthesis	Rv3265c and Rv1525
ACGAMT	3.05e-05	1.52e-05	0.498361	1.53e-05	down	UDP-N-acetylglucosamine:undecaprenylphosphate N-acetylglucosamine -1-phosphate transferase	uacgam_c + udcpp_c --> ump_c + unaga_c	Arabinogalactan biosynthesis	Rv1302
PPNDH	0.00100393	1.96e-06	0.00195233	0.00100197	down	prephenate dehydratase	h_c + pphn_c --> co2_c + h2o_c + phpyr_c	Tyrosine, Tryptophan, and Phenylalanine Metabolism	Rv3838c
CHORM	0.00136	1.96e-06	0.00144118	0.00135804	down	chorismate mutase	chor_c --> pphn_c	Tyrosine, Tryptophan, and Phenylalanine Metabolism	Rv1885c or Rv0948c
PHETA1	-0.00100393	-1.96e-06	0.00195233	0.00100197	down	phenylalanine transaminase	akg_c + phe__L_c <=> glu__L_c + phpyr_c	Other Amino Acid Metabolism	Rv3565 or Rv0337c
4HBAt	-3.33e-05	-1.67e-05	0.501502	1.66e-05	down	MNXR68734	4hba_e <=> 4hba_c	Transport
DADK	-0.000145	-7.27e-05	0.501379	7.23e-05	down	Deoxyadenylate kinase	atp_c + damp_c <=> adp_c + dadp_c	Nucleotide Salvage Pathway
FACOALPHDCA	-0.000268832	-0.000134416	0.5	0.000134416	down	FACOALPHDCA	atp_c + coa_c + phdca_c <=> amp_c + phdcacoa_c + ppi_c	Membrane Metabolism
PHDCATA	-0.000269	-0.000134416	0.499688	0.000134584	down	PHDCATA	ACP_c + phdcacoa_c <=> coa_c + phdcaACP_c	Fatty Acid Metabolism
PAPR	-0.00027	-0.000134853	0.499457	0.000135147	down		paps_c + trdrd_c <=> 2.0 h_c + pap_c + so3_c + trdox_c	Other Amino Acid Metabolism	Rv2392
URIDK2r	-0.000424932	-0.000212466	0.5	0.000212466	down	Uridylate kinase (dUMP)	atp_c + dump_c <=> adp_c + dudp_c	Purine and Pyrimidine Biosynthesis
NDPK6	0	-0.000212466	inf	0.000212466	ON	nucleoside-diphosphate kinase (ATP:dUDP)	atp_c + dudp_c <=> adp_c + dutp_c	Purine and Pyrimidine Biosynthesis	Rv2445c
SHSL4r	0.00265487	-0.000449539	-0.169326	0.00310441	change in direction	O-succinylhomoserine lyase (elimination), reversible	h2o_c + suchms_c <=> 2obut_c + h_c + nh4_c + succ_c	Cysteine and methionine metabolism	Rv1079
SDPTA	-0.00236	-0.000682418	0.28916	0.00167758	down	succinyldiaminopimelate transaminase	akg_c + sl26da_c <=> glu__L_c + sl2a6o_c	Threonine and Lysine Metabolism	Rv1655 or Rv0858c
ILETA	-0.00265487	-0.000827437	0.311667	0.00182744	down	isoleucine transaminase	akg_c + ile__L_c <=> 3mop_c + glu__L_c	Valine, Leucine, and Isoleucine Metabolism	Rv2210c
GLUR	-0.00174	-0.000868174	0.49895	0.000871826	down	glutamate racemase	glu__D_c <=> glu__L_c	Alanine, Aspartate, and Glutamate Metabolism	Rv1338
HDECH	-0.00228376	-0.00114188	0.5	0.00114188	down		1hdecg3p_c + h2o_c <=> glyc3p_c + 3.0 h_c + hdcea_c	Fatty Acid Metabolism
SHSL1r	0	-0.00118939	inf	0.00118939	ON		cys__L_c + suchms_c <=> cyst__L_c + h_c + succ_c	Cysteine and methionine metabolism	Rv1079
CSND	0	-0.00126887	inf	0.00126887	ON	Cytosine deaminase	csn_c + h2o_c + h_c <=> nh4_c + ura_c
CMPN	0	-0.00126887	inf	0.00126887	ON	CMP nucleosidase	cmp_c + h2o_c <=> csn_c + r5p_c
BARB	0	-0.00126887	inf	0.00126887	ON	MNXR70450	h2o_c + nad_c + ura_c <=> barb_c + h_c + nadh_c	Purine and Pyrimidine Biosynthesis
COBALTt5	0	-0.00126887	inf	0.00126887	ON	COBALTt5	cobalt2_c <=> cobalt2_e	Transport	Rv1239c
ADOCBLabc	0	-0.00126887	inf	0.00126887	ON	MNXR81564	adocbl_e + atp_c + h2o_c <=> adocbl_c + adp_c + h_c + pi_c	Transport	Rv1819c
PMANM	-0.0028845	-0.00144225	0.5	0.00144225	down	phosphomannomutase	man1p_c <=> man6p_c	Fructose and mannose metabolism	Rv3257c or Rv3308
ACOTA	-0.0040167	-0.00150835	0.37552	0.00250835	down	acetylornithine transaminase	acorn_c + akg_c <=> acg5sa_c + glu__L_c	Arginine and Proline Metabolism	Rv1655
AGPR	-0.0040167	-0.00150835	0.37552	0.00250835	down	N-acetyl-g-glutamyl-phosphate reductase	acg5sa_c + nadp_c + pi_c <=> acg5p_c + h_c + nadph_c	Arginine and Proline Metabolism	Rv1652
SIRA2	-0.00428	-0.00163893	0.382928	0.00264107	down	MNXR84814	6.0 fdxox_c + 3.0 h2o_c + h2s_c <=> 6.0 fdxrd_c + 8.0 h_c + so3_c	Redox Metabolism	Rv2391
LDH_L	0	-0.0019033	inf	0.0019033	ON	L-lactate dehydrogenase	lac__L_c + nad_c <=> h_c + nadh_c + pyr_c	Glycolysis/Gluconeogenesis	Rv0694
IMPC	-0.00212	-0.00229842	1.08416	0.000178422	up	IMP cyclohydrolase	h2o_c + imp_c <=> fprica_c	Purine and Pyrimidine Biosynthesis	Rv0957
IPPMIb	-0.00752822	-0.00326411	0.433583	0.00426411	down	2-isopropylmalate hydratase	2ippm_c + h2o_c <=> 3c3hmp_c	Valine, Leucine, and Isoleucine Metabolism	Rv2988c and Rv2987c
LEUTA	-0.00752822	-0.00326411	0.433583	0.00426411	down	Leucine transaminase	akg_c + leu__L_c <=> 4mop_c + glu__L_c	Valine, Leucine, and Isoleucine Metabolism	Rv2210c
IPPMIa	-0.00753	-0.00326411	0.433481	0.00426589	down	3-isopropylmalate dehydratase	3c2hmp_c <=> 2ippm_c + h2o_c	Valine, Leucine, and Isoleucine Metabolism	Rv2988c and Rv2987c
MAN6PI	-0.0068449	-0.00342245	0.5	0.00342245	down	mannose-6-phosphate isomerase	man6p_c <=> f6p_c	Fructose and mannose metabolism	Rv3255c
TKT2	-0.00884	-0.00512341	0.579571	0.00371659	down	transketolase	e4p_c + xu5p__D_c <=> f6p_c + g3p_c	Pentose Phosphate Pathway	Rv1449c
DHORTS	-0.0129	-0.00516642	0.400497	0.00773358	down	dihydroorotase	dhor__S_c + h2o_c <=> cbasp_c + h_c	Purine and Pyrimidine Biosynthesis	Rv1381
ORPT	-0.0128706	-0.00516642	0.401413	0.00770415	down	orotate phosphoribosyltransferase	orot5p_c + ppi_c <=> orot_c + prpp_c	Purine and Pyrimidine Biosynthesis	Rv0382c
TALA	-0.00669	-0.00567425	0.848169	0.00101575	down	transaldolase	g3p_c + s7p_c <=> e4p_c + f6p_c	Pentose Phosphate Pathway	Rv1448c
TKT1	-0.00669	-0.00567425	0.848169	0.00101575	down	transketolase	r5p_c + xu5p__D_c <=> g3p_c + s7p_c	Pentose Phosphate Pathway	Rv1449c
PGMT	-0.0221	-0.00613327	0.277523	0.0159667	down	Phosphoglucomutase	g1p_c <=> g6p_c	Glycolysis/Gluconeogenesis	Rv3068c or Rv3400
RPI	-0.0126	-0.00679766	0.539497	0.00580234	down	ribose-5-phosphate isomerase	r5p_c <=> ru5p__D_c	Pentose Phosphate Pathway	Rv2465c
PGAMT	-0.0138	-0.00687727	0.498353	0.00692273	down	phosphoglucosamine mutase	gam1p_c <=> gam6p_c	Other Amino Acid Metabolism	Rv3441c
ADATT	-0.0177281	-0.00966387	0.545117	0.00806421	down	ADP:ATP adenylyltransferase	adp_c + atp_c + h_c <=> ap4a_c + pi_c		Rv2613
CYTK1	0.0112962	-0.00975749	-0.863789	0.0210536	change in direction	cytidylate kinase (CMP)	atp_c + cmp_c <=> adp_c + cdp_c	Purine and Pyrimidine Biosynthesis	Rv1712
VPAMTr	-0.021	-0.0100107	0.476699	0.0109893	down	Valine-pyruvate aminotransferase	3mob_c + ala__L_c <=> pyr_c + val__L_c	Valine, Leucine, and Isoleucine Metabolism	Rv3565
NDPK3	0.0104879	-0.0101616	-0.968883	0.0206495	change in direction	nucleoside-diphosphate kinase (ATP:CDP)	atp_c + cdp_c <=> adp_c + ctp_c	Purine and Pyrimidine Biosynthesis	Rv2445c
ASAD	-0.0116	-0.0106824	0.920898	0.000917582	down	aspartate-semialdehyde dehydrogenase	aspsa_c + nadp_c + pi_c <=> 4pasp_c + h_c + nadph_c	Glycolysis/Gluconeogenesis	Rv3708c
RPE	-0.0155	-0.0107977	0.696623	0.00470234	down	ribulose 5-phosphate 3-epimerase	ru5p__D_c <=> xu5p__D_c	Pentose Phosphate Pathway	Rv1408
PPGKr	-0.0068	-0.013	1.91176	0.0062	up	Polyphosphate glucokinase reversible	glc__D_c + pi_c <=> g6p_c + h2o_c	Glycolysis/Gluconeogenesis	Rv2702
VALTA	-0.0285962	-0.0141981	0.496503	0.0143981	down	valine transaminase	akg_c + val__L_c <=> 3mob_c + glu__L_c	Valine, Leucine, and Isoleucine Metabolism	Rv2210c
PGI	-0.0314	-0.0157238	0.500757	0.0156762	down	glucose-6-phosphate isomerase	g6p_c <=> f6p_c	Glycolysis/Gluconeogenesis	Rv0946c
FBA	-0.0676	-0.0368212	0.544692	0.0307788	down	fructose-bisphosphate aldolase	fdp_c <=> dhap_c + g3p_c	Glycolysis/Gluconeogenesis	Rv0363c
PEPCK_re	0	-0.11476	inf	0.11476	ON	PEPCK re	gtp_c + oaa_c <=> co2_c + gdp_c + pep_c	Citric Acid Cycle	Rv0211
H2Ot	-4.3651	-0.454611	0.104147	3.91049	down	H2O transport via diffusion	h2o_e <=> h2o_c	Transport
PGM	-0.809375	-0.868747	1.07336	0.0593717	up	phosphoglycerate mutase	2pg_c <=> 3pg_c	Glycolysis/Gluconeogenesis	Rv3214 or Rv0489
PGK	-0.83	-0.908747	1.09488	0.0787465	up	phosphoglycerate kinase	3pg_c + atp_c <=> 13dpg_c + adp_c	Glycolysis/Gluconeogenesis	Rv1437
GLYCt	-1	-1	1	0	no change	glycerol transport via channel	glyc_c <=> glyc_e	Transport
SUCOAS	-1.57262	-1.049	0.667038	0.523622	down	succinyl-CoA synthetase (ADP-forming)	atp_c + coa_c + succ_c <=> adp_c + pi_c + succoa_c	Citric Acid Cycle	Rv0952 and Rv0951
KGD2	-1.57954	-1.04968	0.664548	0.529859	down	MNXR84838	co2_c + 2.0 fdxrd_c + h_c + succoa_c <=> akg_c + coa_c + 2.0 fdxox_c	Citric Acid Cycle	Rv1248c or (Rv2454c and Rv2455c)
SUCCt2r	-1.59311	-1.05488	0.662149	0.538234	down	Succinate transport via proton symport	h_e + succ_e <=> h_c + succ_c	Transport	Rv2443
NH4t	-1.56	-1.30743	0.838096	0.25257	down	Ammonia reversible transport	nh4_e <=> nh4_c	Transport	Rv2920c
H2CO3TP	0	-3.00098	inf	3.00098	ON	H2CO3TP	h2co3_e <=> h2co3_c	Transport

[truncated: 10 more sheets: S8A, S8B, S8C, S8D, S9, S10, S11, S12, S13, S14]
