# Supplementary material for: Rewiring of Metabolic Network in Mycobacterium tuberculosis During Adaptation to Different Stresses
Source: Front Microbiol. 2019 Oct 29;10:2417. doi: 10.3389/fmicb.2019.02417 (PMC6828651; doi:10.3389/fmicb.2019.02417)
Supplement: Supplementary file 2 [file Table_2.XLS]

## Sheet: Reactions
Data Set S1: The metabolic model of M.tb used in this study consisted of 1232 reactions involving 1014 enzyme-coding genes and 1000 metabolites.
Reaction id	Reaction description	Reaction	Lower bound	Upper bound	Objective coeeficient	Gene Reaction Rule
2AGPEAT160	2-acyl-glycerophospho-ethanolamine acyltransferase (n-C16:0)	2agpe160_c + atp_c + hdca_c --> amp_c + pe160_c + ppi_c	0	1000	0
2AGPEAT180	2-acyl-glycerophospho-ethanolamine acyltransferase (n-C18:0)	2agpe180_c + atp_c + ocdca_c --> amp_c + pe180_c + ppi_c	0	1000	0
5DGLCNR	5-dehydro-D-gluconate reductase	5dglcn_c + h_c + nadph_c <=> glcn_c + nadp_c	-1000	1000	0	Rv2573
AACPS10	AACPS10	ACP_c + atp_c + mocdca_c --> amp_c + mstrACP_c + ppi_c	0	1000	0
AACPS11	AACPS11	4hbz_c + ACP_c + atp_c --> 4hbzACP_c + amp_c + ppi_c	0	1000	0
AACPS3	Acyl-[acyl-carrier-protein] synthetase (n-C16:0)	ACP_c + atp_c + hdca_c --> amp_c + palmACP_c + ppi_c	0	1000	0
ABTA	4-aminobutyrate transaminase	4abut_c + akg_c --> glu__L_c + sucsal_c	0	1000	0	Rv2589
ACACT1r	Acetyl-CoA C-acetyltransferase	2.0 accoa_c <=> aacoa_c + coa_c	-1000	1000	0	Rv1323 or Rv3556 or Rv1135A
ACALDi	None	acald_c + coa_c + nad_c --> accoa_c + h_c + nadh_c	0	1000	0	Rv3535c
ACBIPGT	Adenosyl cobinamide phosphate guanyltransferase	adocbip_c + gtp_c + h_c --> agdpcbi_c + ppi_c	0	1000	0	Rv0254c
ACCC	Acyl-CoA Carboxylase	co2_c + hexccoa_c --> chexccoa_c + h2o_c	0	1000	0	Rv3799c and Rv3280 and Rv3285
ACChex	ACChex	coa_c + 2.0 h_c + hexc_c --> h2o_c + hexccoa_c	0	1000	0	Rv3280
ACGAMPM	Phosphoacetylglucosamine mutase	acgam6p_c <=> acgam1p_c	-1000	1000	0	Rv3441c
ACGAMT	UDP-N-acetylglucosamine:undecaprenylphosphate N-acetylglucosamine -1-phosphate transferase	uacgam_c + udcpp_c --> ump_c + unaga_c	0	1000	0	Rv1302
ACGK	acetylglutamate kinase	acglu_c + atp_c --> acg5p_c + adp_c	0	1000	0	Rv1654
ACGS	N-acetylglutamate synthase	accoa_c + glu__L_c --> acglu_c + coa_c + h_c	0	1000	0	Rv2747
ACHBS	2-aceto-2-hydroxybutanoate synthase	2obut_c + h_c + pyr_c --> 2ahbut_c + co2_c	0	1000	0	Rv3003c or ( Rv3470c and Rv3002c )
ACKr	acetate kinase	ac_c + atp_c <=> actp_c + adp_c	-1000	1000	0	Rv0409
ACLS	acetolactate synthase	h_c + 2.0 pyr_c --> alac__S_c + co2_c	0	1000	0	( Rv3002c and Rv3003c ) or Rv1820 or Rv3509c
ACODA	Acetylornithine deacetylase	acorn_c + h2o_c --> ac_c + orn_c	0	0	0
ACONT	Aconitase	cit_c <=> icit_c	-1000	1000	0	Rv1475c
ACOTA	acetylornithine transaminase	acorn_c + akg_c <=> acg5sa_c + glu__L_c	-1000	1000	0	Rv1655
ACP1_FMN	ACP1 FMN	fmn_c + h2o_c --> pi_c + ribflv_c	0	1000	0	Rv3310
ACPS1	Acyl-carrier protein synthase	apoACP_c + coa_c --> ACP_c + h_c + pap_c	0	1000	0	Rv2523c
ACS	acetyl-CoA synthetase	ac_c + atp_c + coa_c --> accoa_c + amp_c + ppi_c	0	1000	0	Rv3667
ACS2	acetyl-CoA synthase (propionate)	atp_c + coa_c + ppa_c --> amp_c + ppcoa_c + ppi_c	0	1000	0	Rv3667
ACYSBMNt	ACYSBMNt	acysbmn_c <=> acysbmn_e	-1000	1000	0
ADA	Adenosine deaminase	adn_c + h2o_c + h_c --> ins_c + nh4_c	0	1000	0	Rv3313c
ADCL	4-aminobenzoate synthase	4adcho_c --> 4abz_c + h_c + pyr_c	0	1000	0	Rv0812
ADCPS1	ADCPS1	adcobhex_c + appl_c + atp_c --> adocbi_c + adp_c + h_c + pi_c	0	1000	0	Rv2236c
ADCPS2	ADCPS2	adcobhex_c + applp_c + atp_c --> adocbip_c + adp_c + h_c + pi_c	0	1000	0	Rv0254c or Rv2236c
ADCS	4-amino-4-deoxychorismate synthase	chor_c + gln__L_c --> 4adcho_c + glu__L_c	0	1000	0	Rv0013 and Rv1005c
ADCYRS	adenosylcobyric acid synthase (glutamine-hydrolysing)	adcobdam_c + 4.0 atp_c + 4.0 gln__L_c + 4.0 h2o_c --> adcobhex_c + 4.0 adp_c + 4.0 glu__L_c + 4.0 h_c + 4.0 pi_c	0	1000	0	Rv0255c
ADK1	adenylate kinase	amp_c + atp_c <=> 2.0 adp_c	-1000	1000	0	Rv0733
ADK2	ADK2	amp_c + pppi_c <=> adp_c + ppi_c	-1000	1000	0	Rv0733
ADMDCr	None	amet_c + h_c <=> ametam_c + co2_c	-1000	1000	0
ADNCYC	adenylate cyclase	atp_c --> camp_c + ppi_c	0	1000	0	( ( Rv1318c and Rv1319c and Rv1320c ) or Rv1625c or Rv1647 or Rv1264 ) or Rv2212 or Rv2435c or Rv1120c or Rv1900c or Rv3645 or Rv0386
ADNK1	adenosine kinase	adn_c + atp_c --> adp_c + amp_c + h_c	0	1000	0	Rv2202c
ADNK3	ADNK3	adn_c + gtp_c --> amp_c + gdp_c + h_c	0	1000	0	Rv2202c
ADNK4	ADNK4	adn_c + dgtp_c --> amp_c + dgdp_c + h_c	0	1000	0	Rv2202c
ADOCBIK	Adenosyl cobinamide kinase	adocbi_c + atp_c --> adocbip_c + adp_c + h_c	0	1000	0	Rv0254c
ADOCBLS	Adenosylcobalamin 5'-phosphate synthase	agdpcbi_c + rdmbzi_c --> adocbl_c + gmp_c + h_c	0	1000	0	Rv2208
ADPT	adenine phosphoribosyltransferase	ade_c + prpp_c --> amp_c + ppi_c	0	1000	0	Rv2584c
ADSK	adenylyl-sulfate kinase	aps_c + atp_c --> adp_c + h_c + paps_c	0	1000	0	Rv1286
ADSL1r	adenylsuccinate lyase	dcamp_c <=> amp_c + fum_c	-1000	1000	0	Rv0777
ADSL2r	adenylosuccinate lyase	25aics_c <=> aicar_c + fum_c	-1000	1000	0	Rv0777
ADSS	adenylosuccinate synthase	asp__L_c + gtp_c + imp_c --> dcamp_c + gdp_c + 2.0 h_c + pi_c	0	1000	0	Rv0357c
AFTA	arabinofuranosyl transferase (M tb)	decda__tb_c + galfragund_c --> agalfragund_c + decd__tb_c	0	1000	0	Rv3792
AGDC	N-acetylglucosamine-6-phosphate deacetylase	acgam6p_c + h2o_c --> ac_c + gam6p_c	0	1000	0	Rv3332
AGMT	Agmatinase	agm_c + h2o_c --> ptrc_c + urea_c	0	1000	0
AGPAT160	1-hexadecanoyl-sn-glycerol 3-phosphate O-acyltransferase (n-C16:0)	1hdecg3p_c + palmACP_c --> ACP_c + pa160_c	0	1000	0	Rv2182c or Rv2483c
AGPAT160190	AGPAT160190	1hdecg3p_c + mstrACP_c --> ACP_c + pa160190_c	0	1000	0	Rv2182c or Rv2483c
AGPAT190	AGPAT190	1msg3p_c + mstrACP_c --> ACP_c + pa190190_c	0	1000	0	Rv2483c or Rv2182c
AGPR	N-acetyl-g-glutamyl-phosphate reductase	acg5sa_c + nadp_c + pi_c <=> acg5p_c + h_c + nadph_c	-1000	1000	0	Rv1652
AHC	None	ahcys_c + h2o_c <=> adn_c + hcys__L_c	-1000	1000	0	Rv3248c
AHCYSNS	S-adenosylhomocysteine nucleosidase	ahcys_c + h2o_c --> ade_c + rhcys_c	0	1000	0	Rv0091
AHMMPS	4 amino 5 hydroxymethyl 2 methylpyrimidine synthetase	air_c + 2.0 h_c --> 4ahmmp_c + gcald_c + pi_c	0	1000	0	Rv0423c
AICART	phosphoribosylaminoimidazolecarboxamide formyltransferase	10fthf_c + aicar_c <=> fprica_c + thf_c	-1000	1000	0	Rv0957
AIRCr	phosphoribosylaminoimidazole carboxylase	air_c + co2_c --> 5aizc_c + h_c	0	1000	0	Rv3275c and Rv3276c
AKGDb	Oxoglutarate dehydrogenase (dihydrolipoamide S-succinyltransferase)	coa_c + sdhlam_c --> dhlam_c + succoa_c	0	1000	0	Rv2215
ALAALAD	D-alanine-D-alanine dipeptidase	alaala_c + h2o_c --> 2.0 ala__D_c	0	1000	0	Rv3330 or Rv2911
ALAALAr	D-alanine-D-alanine ligase (reversible)	2.0 ala__D_c + atp_c <=> adp_c + alaala_c + h_c + pi_c	-1000	1000	0	Rv2981c
ALAD_L	L-alanine dehydrogenase	ala__L_c + h2o_c + nad_c --> h_c + nadh_c + nh4_c + pyr_c	0	1000	0	Rv2780
ALAR	alanine racemase	ala__L_c <=> ala__D_c	-1000	1000	0	Rv3423c
ALAt2r	L alanine reversible transport via proton symport	ala__L_e + h_e <=> ala__L_c + h_c	-1000	1000	0
ALDD1	ALDD1	fald_c + h2o_c + nad_c --> for_c + 2.0 h_c + nadh_c	0	1000	0	Rv2259 or Rv1895 or Rv3045
ALDD19x	None	h2o_c + nad_c + pacald_c --> 2.0 h_c + nadh_c + pac_c	0	1000	0	Rv2858c
ALDD2x	aldehyde dehydrogenase (acetaldehyde, NAD)	acald_c + h2o_c + nad_c --> ac_c + 2.0 h_c + nadh_c	0	1000	0	( Rv0768 and Rv3293 ) or Rv0147 or Rv0458
AMAOTr	adenosylmethionine-8-amino-7-oxononanoate transaminase	8aonn_c + amet_c <=> amob_c + dann_c	-1000	1000	0	Rv1568
AMID4	AMID4	ad_c + h2o_c --> ac_c + nh4_c	0	1000	0	Rv2888c or Rv1263 or Rv3375 or Rv2363 or Rv3175
AMMQT8	S-adenosylmethione:2-demthylmenaquinone methyltransferase (menaquinone 8)	2dmmq8_c + amet_c + h_c --> ahcys_c + mql8_c	0	1000	0
AMMQT8_2	S-adenosylmethione:2-demethylmenaquinone methyltransferase	2dmmq8_c + amet_c --> ahcys_c + h_c + mqn8_c	0	1000	0
AMPTASECG	alanyl aminopeptidase (cys-gly)	cgly_c + h2o_c --> cys__L_c + gly_c	0	1000	0	Rv2467
ANPRT	anthranilate phosphoribosyltransferase	anth_c + prpp_c --> ppi_c + pran_c	0	1000	0	Rv2192c
ANS	anthranilate synthase	chor_c + gln__L_c --> anth_c + glu__L_c + h_c + pyr_c	0	1000	0	Rv1609
AOXSr	8-amino-7-oxononanoate synthase	ala__L_c + h_c + pmcoa_c <=> 8aonn_c + co2_c + coa_c	-1000	1000	0	Rv1569 and Rv0032
APRAUR	5-amino-6-(5-phosphoribosylamino)uracil reductase	5apru_c + h_c + nadph_c --> 5aprbu_c + nadp_c	0	1000	0	Rv2671 or Rv1409
ARACHTA	ARACHTA	ACP_c + arachcoa_c <=> arachACP_c + coa_c	-1000	1000	0
ARB_Dabc	ARB Dabc	arab__D_e + atp_c + h2o_c --> adp_c + arab__D_c + h_c + pi_c	0	1000	0
ARBabc	ARBabc	arab__L_e + atp_c + h2o_c --> adp_c + arab__L_c + h_c + pi_c	0	1000	0
ARBt2r	ARBt2r	arab__L_e + h_e <=> arab__L_c + h_c	-1000	1000	0
ARGDC	Arginine decarboxylase	arg__L_c + h_c --> agm_c + co2_c	0	1000	0	Rv2531c
ARGDr	arginine deiminase	arg__L_c + h2o_c --> citr__L_c + nh4_c	0	1000	0	Rv1001
ARGSL	argininosuccinate lyase	argsuc_c --> arg__L_c + fum_c	0	1000	0	Rv1659
ARGSS	argininosuccinate synthase	asp__L_c + atp_c + citr__L_c --> amp_c + argsuc_c + h_c + ppi_c	0	1000	0	Rv1658
ARGt5r	ARGt5r	arg__L_e <=> arg__L_c	-1000	1000	0	Rv2320c
ASAD	aspartate-semialdehyde dehydrogenase	aspsa_c + nadp_c + pi_c <=> 4pasp_c + h_c + nadph_c	-1000	1000	0	Rv3708c
ASNN	L-asparaginase	asn__L_c + h2o_c --> asp__L_c + nh4_c	0	1000	0	Rv1538c
ASNS1	asparagine synthase (glutamine-hydrolysing)	asp__L_c + atp_c + gln__L_c + h2o_c --> amp_c + asn__L_c + glu__L_c + h_c + ppi_c	0	1000	0	Rv2201
ASNt2r	L asparagine reversible transport via proton symport	asn__L_e + h_e <=> asn__L_c + h_c	-1000	1000	0	Rv2127 or Rv0346c
ASP1DC	aspartate 1-decarboxylase	asp__L_c + h_c --> ala__B_c + co2_c	0	1000	0	Rv3601c
ASPCT	aspartate carbamoyltransferase	asp__L_c + cbp_c --> cbasp_c + h_c + pi_c	0	1000	0	Rv1380
ASPK	aspartate kinase	asp__L_c + atp_c <=> 4pasp_c + adp_c	-1000	1000	0	Rv3709c
ASPO5	L-aspartate oxidase	asp__L_c + fum_c --> h_c + iasp_c + succ_c	0	1000	0	Rv1595
ASPTA	aspartate transaminase	akg_c + asp__L_c <=> glu__L_c + oaa_c	-1000	1000	0	Rv0337c
ASPt2r	L-aspartate reversible transport via proton symport	asp__L_e + h_e <=> asp__L_c + h_c	-1000	1000	0	Rv0346c or Rv2127
AST	Arginine succinyltransferase	arg__L_c + succoa_c --> coa_c + h_c + sucarg_c	0	1000	0
ATPPRT	ATP phosphoribosyltransferase	atp_c + prpp_c --> ppi_c + prbatp_c	0	1000	0	Rv2121c
ATPS4r	ATP synthase (four protons for one ATP)	adp_c + 4.0 h_e + pi_c <=> atp_c + h2o_c + 3.0 h_c	-1000	1000	0	Rv1308 and Rv1304 and Rv1311 and Rv1310 and Rv1305 and Rv1306 and Rv1309 and Rv1307
BACCL	Biotin acetyl CoA carboxylase ligase	atp_c + btn_c + h_c --> btamp_c + ppi_c	0	1000	0	Rv3279c
BALAt2r	BALAt2r	ala__B_e + h_e <=> ala__B_c + h_c	-1000	1000	0	Rv0522
BDH	BDH	bhb_c + nad_c <=> acac_c + h_c + nadh_c	-1000	1000	0
BETALDHx	Betaine-aldehyde dehydrogenase	betald_c + h2o_c + nad_c --> glyb_c + 2.0 h_c + nadh_c	0	1000	0	Rv0223c
BMNMSHS	BMNMSHS	bmn_c + msh_c --> bmnmsh_c + 2.0 h_c	0	1000	0	none
BMNt	BMNt	bmn_c <=> bmn_e	-1000	1000	0	none
BPNT	3',5'-bisphosphate nucleotidase	h2o_c + pap_c --> amp_c + pi_c	0	1000	0	Rv2131c
BTS2	BTS2	cys__L_c + dtbt_c <=> ala__L_c + btn_c + 2.0 h_c	-1000	1000	0	Rv1589
BTS3r	Biotin synthase	dtbt_c + 2.0 s_c <=> btn_c + h2s_c	-1000	1000	0	Rv1589
CAATPS	CAATPS	atp_c + 2.0 ca2_c + h2o_c --> adp_c + 2.0 ca2_e + h_e + pi_c	0	1000	0	Rv0107c
CAT	catalase	2.0 h2o2_c --> 2.0 h2o_c + o2_c	0	1000	0	Rv1908c
CAt4	calcium transport in/out via proton antiporter	ca2_c + h_e <=> ca2_e + h_c	-1000	1000	0	Rv1607
CBIAT	Cobinamide adenyltransferase	atp_c + cbi_c + h_c <=> adocbi_c + pppi_c	-1000	1000	0	Rv2849c
CBLAT	cob(I)alamin adenosyltransferase	atp_c + cbl1_c + h_c <=> adocbl_c + pppi_c	-1000	1000	0
CBPS	carbamoyl-phosphate synthase (glutamine-hydrolysing)	2.0 atp_c + gln__L_c + h2o_c + hco3_c --> 2.0 adp_c + cbp_c + glu__L_c + 2.0 h_c + pi_c	0	1000	0	Rv1383 and Rv1384
CDAPPA160	CDP-Diacylglycerol pyrophostatase (n-C16:0)	cdpdhdecg_c + h2o_c --> cmp_c + 2.0 h_c + pa160_c	0	1000	0	Rv2289
CDAPPA160190	CDP-Diacylglycerol pyrophostatase (C16:0, C19:0)	cdpc16c19g_c + h2o_c --> cmp_c + 2.0 h_c + pa160190_c	0	1000	0	Rv2289
CDAPPA190	CDAPPA190	cdpc19c19g_c + h2o_c --> cmp_c + 2.0 h_c + pa190190_c	0	1000	0	Rv2289
CDPMEK	4-(cytidine 5'-diphospho)-2-C-methyl-D-erythritol kinase	4c2me_c + atp_c --> 2p4c2me_c + adp_c + h_c	0	1000	0	Rv1011
CDPPT160	CDPPT160	cdpdhdecg_c + inost_c --> cmp_c + h_c + ptd1ino160_c	0	1000	0	Rv2612c
CDPPT160190	CDP diacylglycerol inositon 3-phosphatidyltransferase	cdpc16c19g_c + inost_c --> cmp_c + h_c + ptd1ino160190_c	0	1000	0	Rv2612c
CHLabc	choline transport via ABC system	atp_c + chol_e + h2o_c --> adp_c + chol_c + h_c + pi_c	0	1000	0	Rv3756c and Rv3757c and Rv3758c and Rv3759c
CHOLD	Choline dehydrogenase	chol_c + nad_c --> betald_c + h_c + nadh_c	0	1000	0	none
CHORM	chorismate mutase	chor_c --> pphn_c	0	1000	0	Rv1885c or Rv0948c
CHORS	chorismate synthase	3psme_c --> chor_c + pi_c	0	1000	0	Rv2540c
CHRPL	Chorismate pyruvate lyase	chor_c --> 4hbz_c + pyr_c	0	1000	0	Rv2949c
CIGAMS	cys-1D-myo-inositol 2-deoxy-D-glucopyranoside synthase	atp_c + cys__L_c + igam_c --> amp_c + cigam_c + 2.0 h_c + ppi_c	0	1000	0	Rv2130c
CITLr	None	cit_c --> ac_c + oaa_c	0	1000	0	Rv2498c or Rv3075c
CITabc	citrate transport via ABC system	atp_c + cit_e + h2o_c --> adp_c + cit_c + h_c + pi_c	0	1000	0
CLPNS160190	CLPNS160190	2.0 pg160190_c <=> clpn160190_c + glyc_c	-1000	1000	0	Rv1822
CMCBTFL	CMCBTFL	cmcbtt_c + fe3_e --> fcmcbtt_c	0	1000	0	Rv2895c and Rv1348 and Rv1349
CMCBTFU	CMCBTFU	fcmcbtt_c --> cmcbtt_c + fe3_c	0	1000	0	Rv2895c and Rv1348 and Rv1349
CMLDC	CMLDC	2c25dho_c --> 5odhf2a_c + co2_c + h_c	0	1000	0	Rv0771 or Rv0464c
CO2t	CO2 transporter via diffusion	co2_e <=> co2_c	-1000	1000	0
COAt	COAt	coa_e <=> coa_c	-1000	1000	0
COBALTt5	COBALTt5	cobalt2_c <=> cobalt2_e	-1000	1000	0	Rv1239c
COCHL	cobaltochelatase	atp_c + cobalt2_c + h2o_c + hgbam_c --> adp_c + co2dam_c + 2.0 h_c + pi_c	0	1000	0	Rv2062c
COt	CO transporter via diffusion	co_c <=> co_e	-1000	1000	0
CPC6R	CPC6R	copre6_c + h_c + nadph_c --> codhpre6_c + nadp_c	0	1000	0	Rv2070c
CPPPGO	coproporphyrinogen oxidase (O2 required)	cpppg3_c + 2.0 h_c + o2_c --> 2.0 co2_c + 2.0 h2o_c + pppg9_c	0	1000	0	Rv2388c
CRNabc	L-carnitine transport via ABC system	atp_c + crn_e + h2o_c --> adp_c + crn_c + h_c + pi_c	0	1000	0	Rv3756c and Rv3757c and Rv3758c and Rv3759c
CS	citrate synthase	accoa_c + h2o_c + oaa_c --> cit_c + coa_c + h_c	0	1000	0	Rv0896 or Rv0889c
CTPS1	CTP synthase (NH3)	atp_c + nh4_c + utp_c --> adp_c + ctp_c + 2.0 h_c + pi_c	0	1000	0	Rv1699
CTPS2	CTP synthase (glutamine)	atp_c + gln__L_c + h2o_c + utp_c --> adp_c + ctp_c + glu__L_c + 2.0 h_c + pi_c	0	1000	0	Rv1699
CYANST	Cyanide sulfurtransferase	cyan_c + tsul_c --> h_c + so3_c + tcynt_c	0	1000	0	Rv0815c or Rv2291 or Rv3117 or Rv3283 or Rv0390
CYO1a	CYO1a	2.0 ficytc_c + 2.0 h_c + qh2_c --> 2.0 focytc_c + 2.0 h_e + q_c	0	1000	0	Rv2195 and Rv2196 and Rv2194
CYO1b	CYO1b	2.0 focytc_c + 0.5 o2_c --> 2.0 ficytc_c + h2o_c	0	1000	0	Rv2193 and Rv1451 and Rv3043c and Rv2200c
CYRDAAT	cob(I)yrinic acid a,c-diamide adenosyltransferase	atp_c + co1dam_c + h_c --> adcobdam_c + pppi_c	0	1000	0	Rv2849c
CYRDAR	cob(II)yrinic acid a,c-diamide reductase	2.0 co2dam_c + fmnh2_c --> 2.0 co1dam_c + fmn_c + 2.0 h_c	0	1000	0
CYSS	cysteine synthase	acser_c + h2s_c --> ac_c + cys__L_c + h_c	0	1000	0	Rv2334 or Rv1336
CYSTL	Cystathionine beta-lyase	cyst__L_c + h2o_c --> hcys__L_c + nh4_c + pyr_c	0	1000	0	Rv0075 or Rv2294
CYSTS	cystathionine beta-synthase	hcys__L_c + ser__L_c --> cyst__L_c + h2o_c	0	1000	0	Rv1077
CYTBD	cytochrome oxidase bd (ubiquinol-8: 2 protons)	2.0 h_c + 0.5 o2_c + q8h2_c --> h2o_c + 2.0 h_e + q8_c	0	1000	0	( Rv1622c and Rv1620c ) or ( Rv1622c and Rv1621c )
CYTBD2	CYTBD2	2.0 h_c + mql8_c + 0.5 o2_c --> h2o_c + 2.0 h_e + mqn8_c	0	1000	0	Rv1620c and Rv1621c and Rv1622c and Rv1623c
CYTD	cytidine deaminase	cytd_c + h2o_c + h_c --> nh4_c + uri_c	0	1000	0	Rv3315c
CYTDK2	Cytidine kinase (GTP)	cytd_c + gtp_c --> cmp_c + gdp_c + h_c	0	1000	0
CYTDt2r	None	cytd_e + h_e <=> cytd_c + h_c	-1000	1000	0
CYTK1	cytidylate kinase (CMP)	atp_c + cmp_c <=> adp_c + cdp_c	-1000	1000	0	Rv1712
CYTK2	cytidylate kinase (dCMP)	atp_c + dcmp_c <=> adp_c + dcdp_c	-1000	1000	0	Rv1712
Clt	Clt	cl_e <=> cl_c	-1000	1000	0	Rv0143c
Cuabc	Copper transport via ABC system	atp_c + cu2_e + h2o_c --> adp_c + cu2_c + h_c + pi_c	0	1000	0	Rv0092 or Rv0103c
Cut1	Copper export via ATPase	atp_c + cu2_c + h2o_c --> adp_c + cu2_e + h_c + pi_c	0	1000	0	Rv0092 or Rv0103c
DADA	Deoxyadenosine deaminase	dad__2_c + h2o_c + h_c --> din_c + nh4_c	0	1000	0
DADK	Deoxyadenylate kinase	atp_c + damp_c <=> adp_c + dadp_c	-1000	1000	0
DAGK160	Diacylglycerol kinase (n-C16:0)	12dgr160_c + atp_c --> adp_c + h_c + pa160_c	0	1000	0	Rv0499 or Rv2252
DALAOX	DALAOX	ala__D_c + h2o_c + o2_c --> h2o2_c + nh4_c + pyr_c	0	1000	0	Rv1905c
DALAt2r	D-alanine transport via proton symport	ala__D_e + h_e <=> ala__D_c + h_c	-1000	1000	0	Rv1704c
DAPDC	diaminopimelate decarboxylase	26dap__M_c + h_c --> co2_c + lys__L_c	0	1000	0	Rv1293
DAPE	diaminopimelate epimerase	26dap__LL_c <=> 26dap__M_c	-1000	1000	0	Rv2726c
DASYN160	CDP-diacylglycerol synthetase (n-C16:0)	ctp_c + h_c + pa160_c --> cdpdhdecg_c + ppi_c	0	1000	0	Rv2881c
DASYN160190	CDP-diacylglycerol synthetase (C16:0, C19:0)	ctp_c + h_c + pa160190_c --> cdpc16c19g_c + ppi_c	0	1000	0	Rv2881c
DASYN190190	DASYN190190	ctp_c + h_c + pa190190_c --> cdpc19c19g_c + ppi_c	0	1000	0	Rv2881c
DB4PS	3,4-Dihydroxy-2-butanone-4-phosphate synthase	ru5p__D_c --> db4p_c + for_c + h_c	0	1000	0	Rv1940
DBTSr	None	atp_c + co2_c + dann_c <=> adp_c + dtbt_c + 3.0 h_c + pi_c	-1000	1000	0	Rv1570
DCPDP	decaprenyl-diphosphatase	decdp__tb_c + h2o_c --> decd__tb_c + h_c + pi_c	0	1000	0	Rv2136c
DCPDPP	DCPDPP	decdpr__tb_c + h2o_c --> decdr__tb_c + pi_c	0	1000	0	Rv3807c
DCPDPS	DCPDPS	frdp_c + 7.0 ipdp_c --> decdp__tb_c + 7.0 ppi_c	0	1000	0
DCPE	decaprenylphosphoryl ribose, arabinofuranose isomerization	decdr__tb_c <=> decda__tb_c	-1000	1000	0	Rv3790 and Rv3791
DCPT	phosphoribose transferase (undecaprenyl phosphate)	decd__tb_c + prpp_c --> decdpr__tb_c + ppi_c	0	1000	0	Rv3806c
DCTPD	dCTP deaminase	dctp_c + h2o_c + h_c --> dutp_c + nh4_c	0	1000	0	Rv0321
DCTPD2	DCTPD2	ctp_c + h2o_c + h_c --> nh4_c + utp_c	0	1000	0	Rv0321
DCYTD	Deoxycytidine deaminase	dcyt_c + h2o_c + h_c --> duri_c + nh4_c	0	1000	0
DDPA	3-deoxy-D-arabino-heptulosonate 7-phosphate synthetase	e4p_c + h2o_c + pep_c --> 2dda7p_c + pi_c	0	1000	0	Rv2178c
DESAT16	Palmitoyl CoA desaturase n C160CoA n C161CoA	h_c + nadph_c + o2_c + pmtcoa_c --> 2.0 h2o_c + hdcoa_c + nadp_c	0	1000	0	Rv3229c
DESAT18	Stearoyl CoA desaturase n C180CoA n C181CoA	h2o_c + nadph_c + stcoa_c --> 4.0 h_c + nadp_c + odecoa_c	0	1000	0	Rv0824c and Rv1094 and Rv3229c
DGC3D	DGC3D	2dglcn_c + nad_c --> 3ddgc_c + h_c + nadh_c	0	1000	0	Rv1928c or Rv1714
DGK1	deoxyguanylate kinase (dGMP:ATP)	atp_c + dgmp_c <=> adp_c + dgdp_c	-1000	1000	0	Rv1389
DHAD1	dihydroxy-acid dehydratase (2,3-dihydroxy-3-methylbutanoate)	23dhmb_c --> 3mob_c + h2o_c	0	1000	0	Rv0189c
DHAD2	Dihydroxy-acid dehydratase (2,3-dihydroxy-3-methylpentanoate)	23dhmp_c --> 3mop_c + h2o_c	0	1000	0	Rv0189c
DHDPRy	dihydrodipicolinate reductase (NADPH)	23dhdp_c + h_c + nadph_c --> nadp_c + thdp_c	0	1000	0	Rv2773c
DHDPS	dihydrodipicolinate synthase	aspsa_c + pyr_c --> 23dhdp_c + 2.0 h2o_c + h_c	0	1000	0	Rv2753c
DHFR	dihydrofolate reductase	dhf_c + h_c + nadph_c <=> nadp_c + thf_c	-1000	1000	0	Rv2763c
DHFS	dihydrofolate synthase	atp_c + dhpt_c + glu__L_c --> adp_c + dhf_c + h_c + pi_c	0	1000	0	Rv2447c
DHNAOT	1,4-dihydroxy-2-naphthoate octaprenyltransferase	dhna_c + octdp_c --> 2dmmq8_c + co2_c + h_c + ppi_c	0	1000	0	Rv0534c
DHNPA	DHNPA	dhnpt_c --> 2ahhmp_c + gcald_c	0	1000	0	Rv3607c
DHNPA2	None	dhnpt_c --> 6hmhpt_c + gcald_c	0	1000	0	Rv3607c
DHORTS	dihydroorotase	dhor__S_c + h2o_c <=> cbasp_c + h_c	-1000	1000	0	Rv1381
DHPPDA	Diaminohydroxyphosphoribosylaminopyrimidine deaminase	25dhpp_c + h2o_c + h_c --> 5apru_c + nh4_c	0	1000	0	Rv1409
DHPPDA2	diaminohydroxyphosphoribosylaminopryrimidine deaminase (25drapp)	25drapp_c + h2o_c + h_c --> 5apru_c + nh4_c	0	1000	0	Rv2671 or Rv1409
DHPS2	dihydropteroate synthase	4abz_c + 6hmhptpp_c --> dhpt_c + ppi_c	0	1000	0	Rv3608c or Rv1207
DHQD	None	3dhq_c <=> 3dhsk_c + h2o_c	-1000	1000	0	Rv2537c
DHQS	3-dehydroquinate synthase	2dda7p_c --> 3dhq_c + pi_c	0	1000	0	Rv2538c
DMATT	dimethylallyltranstransferase	dmpp_c + ipdp_c --> grdp_c + ppi_c	0	1000	0	Rv3398c or Rv3383c or Rv2173
DMPPS	1-hydroxy-2-methyl-2-(E)-butenyl 4-diphosphate reductase (dmpp)	h2mb4p_c + h_c + nadh_c --> dmpp_c + h2o_c + nad_c	0	1000	0	Rv1110
DNMPPA	Dihydroneopterin monophosphate dephosphorylase	dhpmp_c + h2o_c --> dhnpt_c + pi_c	0	1000	0
DNTPPA	Dihydroneopterin triphosphate pyrophosphatase	ahdt_c + h2o_c --> dhpmp_c + h_c + ppi_c	0	1000	0
DPCOAK	dephospho-CoA kinase	atp_c + dpcoa_c --> adp_c + coa_c + h_c	0	1000	0	Rv1631
DPPS	DPPS	frdp_c + 7.0 ipdp_c --> decdp_c + 7.0 ppi_c	0	1000	0
DPR	2-dehydropantoate 2-reductase	2dhp_c + h_c + nadph_c --> nadp_c + pant__R_c	0	1000	0	Rv2573
DRPA	deoxyribose-phosphate aldolase	2dr5p_c --> acald_c + g3p_c	0	1000	0	Rv0478
DSERt2r	None	h_e + ser__D_e <=> h_c + ser__D_c	-1000	1000	0	Rv1704c
DTMPK	dTMP kinase	atp_c + dtmp_c <=> adp_c + dtdp_c	-1000	1000	0	Rv3247c
DURIK1	Deoxyuridine kinase (ATP:Deoxyuridine)	atp_c + duri_c --> adp_c + dump_c + h_c	0	0	0
DURIPP	Deoxyuridine phosphorylase	duri_c + pi_c <=> 2dr1p_c + ura_c	-1000	1000	0
DUTPDP	dUTP diphosphatase	dutp_c + h2o_c --> dump_c + h_c + ppi_c	0	1000	0	Rv2697c
DXPRIi	1-deoxy-D-xylulose reductoisomerase	dxyl5p_c + h_c + nadph_c --> 2me4p_c + nadp_c	0	1000	0	Rv2870c
DXPS	1-deoxy-D-xylulose 5-phosphate synthase	g3p_c + h_c + pyr_c --> co2_c + dxyl5p_c	0	1000	0	Rv3379c or Rv2682c
ENO	enolase	2pg_c <=> h2o_c + pep_c	-1000	1000	0	Rv1023
ETHAt	Ethanolamine transport via diffusion extracellular	etha_e <=> etha_c	-1000	1000	0
EX_acysbmn	None	acysbmn_e -->	0	1000	0
EX_ala_B	None	ala__B_e -->	0	1000	0
EX_ala_D	None	ala__D_e -->	0	1000	0
EX_ala_L	None	ala__L_e -->	0	1000	0
EX_arab_D	None	arab__D_e -->	0	1000	0
EX_arab_L	None	arab__L_e -->	0	1000	0
EX_arg_L	None	arg__L_e -->	0	1000	0
EX_asn_L	None	asn__L_e <=>	-1	1000	0
EX_asp_L	None	asp__L_e -->	0	1000	0
EX_atp	None	atp_e -->	0	1000	0
EX_bmn	None	bmn_e -->	0	1000	0
EX_ca2	None	ca2_e <=>	-1000	1000	0
EX_chol	None	chol_e -->	0	1000	0
EX_cit	None	cit_e <=>	-1	1000	0
EX_cl	None	cl_e <=>	-1000	1000	0
EX_co2	None	co2_e <=>	-1000	1000	0
EX_coa	None	coa_e -->	0	1000	0
EX_cobalt2	None	cobalt2_e -->	0	1000	0
EX_crn	None	crn_e -->	0	1000	0
EX_cu2	None	cu2_e <=>	-1000	1000	0
EX_cytd	None	cytd_e -->	0	1000	0
EX_etha	None	etha_e -->	0	1000	0
EX_fe2	None	fe2_e <=>	-1000	1000	0
EX_fe3	None	fe3_e <=>	-5	1000	0
EX_fum	None	fum_e -->	0	1000	0
EX_gal	None	gal_e -->	0	1000	0
EX_glc	None	glc__D_e -->	0	1000	0
EX_glu_L	None	glu__L_e -->	0	1000	0
EX_gly	None	gly_e -->	0	1000	0
EX_glyb	None	glyb_e -->	0	1000	0
EX_glyc3p	None	glyc3p_e -->	0	1000	0
EX_glyc	None	glyc_e <=>	-1	1000	0
EX_gthrd	None	gthrd_e -->	0	1000	0
EX_h2	None	h2_e -->	0	1000	0
EX_h2co3	None	h2co3_e -->	0	1000	0
EX_h2o	None	h2o_e <=>	-1000	1000	0
EX_h2s	None	h2s_e -->	0	1000	0
EX_h	None	h_e <=>	-1000	1000	0
EX_hdca	None	hdca_e -->	0	1000	0
EX_his_L	None	his__L_e -->	0	1000	0
EX_id3acald	None	id3acald_e -->	0	1000	0
EX_ile_L	None	ile__L_e -->	0	1000	0
EX_k	None	k_e <=>	-1000	1000	0
EX_lac_L	None	lac__L_e -->	0	1000	0
EX_lcts	None	lcts_e -->	0	1000	0
EX_leu_L	None	leu__L_e -->	0	1000	0
EX_lys_L	None	lys__L_e -->	0	1000	0
EX_mal_L	None	mal__L_e -->	0	1000	0
EX_malt	None	malt_e -->	0	1000	0
EX_malthp	None	malthp_e -->	0	1000	0
EX_meoh	None	meoh_e -->	0	1000	0
EX_met_L	None	met__L_e -->	0	1000	0
EX_mg2	None	mg2_e <=>	-1000	1000	0
EX_na1	None	na1_e <=>	-1000	1000	0
EX_nh4	None	nh4_e <=>	-1	1000	0
EX_no2	None	no2_e -->	0	1000	0
EX_no3	None	no3_e -->	0	1000	0
EX_no	None	no_e -->	0	1000	0
EX_o2	None	o2_e <=>	-20	1000	0
EX_ocdca	None	ocdca_e -->	0	1000	0
EX_orn	None	orn_e -->	0	1000	0
EX_pac	None	pac_e -->	0	1000	0
EX_pdima	None	pdima_e -->	0	1000	0
EX_phdca	None	phdca_e -->	0	1000	0
EX_phe_L	None	phe__L_e -->	0	1000	0
EX_pi	None	pi_e <=>	-1	1000	0
EX_ppa	None	ppa_e -->	0	1000	0
EX_ppdima	None	ppdima_e -->	0	1000	0
EX_pro_L	None	pro__L_e -->	0	1000	0
EX_pyr	None	pyr_e -->	0	1000	0
EX_rib_D	None	rib__D_e -->	0	1000	0
EX_ser_D	None	ser__D_e -->	0	1000	0
EX_ser_L	None	ser__L_e -->	0	1000	0
EX_skm	None	skm_e -->	0	1000	0
EX_so4	None	so4_e <=>	-1000	1000	0
EX_succ	None	succ_e -->	0	1000	0
EX_tartr_L	None	tartr__L_e -->	0	1000	0
EX_thr_L	None	thr__L_e -->	0	1000	0
EX_tre	None	tre_e -->	0	1000	0
EX_trp_L	None	trp__L_e -->	0	1000	0
EX_tsul	None	tsul_e -->	0	1000	0
EX_ttdca	None	ttdca_e -->	0	1000	0
EX_tyr_L	None	tyr__L_e -->	0	1000	0
EX_val_L	None	val__L_e -->	0	1000	0
EX_ac	None	ac_e -->	0	1000	0
EX_4abz	None	4abz_e -->	0	1000	0
EX_for	None	for_e -->	0	1000	0
EX_akg	None	akg_e -->	0	1000	0
EX_gua	None	gua_e -->	0	1000	0
EX_ad	None	ad_e -->	0	1000	0
Adt	None	ad_e <=> ad_c	-1000	1000	0
EX_urea	None	urea_e -->	0	1000	0
FACOAE140	Fatty-acid-CoA thioesterase (tetradecanoate)	2.0 h_c + tdcoa_c --> coa_c + 2.0 h2o_c + ttdca_c	0	1000	0	Rv0098 or Rv2605c or Rv1618
FACOAE160	Fatty-acid-CoA thioesterase (hexadecanoate)	h2o_c + pmtcoa_c --> coa_c + h_c + hdca_c	0	1000	0	Rv0098 or Rv2605c or Rv1618
FACOAE180	Fatty-acid-CoA thioesterase (octadecanoate)	h2o_c + stcoa_c --> coa_c + h_c + ocdca_c	0	1000	0	Rv0098 or Rv2605c or Rv1618
FACOAL140	fatty-acid--CoA ligase (tetradecanoate)	atp_c + coa_c + 3.0 h2o_c + ttdca_c <=> amp_c + 3.0 h_c + ppi_c + tdcoa_c	-1000	1000	0	Rv0035 or Rv0099 or Rv0119 or Rv0166 or Rv0214 or Rv0270 or Rv0404 or Rv0551c or Rv0852 or Rv1058 or Rv1185c or Rv1193 or Rv1206 or Rv1427c or Rv1521 or Rv1529 or Rv1549 or Rv1550 or Rv1750c or Rv1925 or Rv2187 or Rv2505c or Rv2590 or Rv2930 or Rv2941 or Rv2948c or Rv2950c or Rv3089 or Rv3506 or Rv3513c or Rv3515c or Rv3561 or Rv3801c or Rv3826
FACOAL160	Fatty acid CoA ligase hexadecanoate	atp_c + coa_c + hdca_c <=> amp_c + pmtcoa_c + ppi_c	-1000	1000	0	Rv3826 or Rv1529 or Rv1185c or Rv2590
FACOAL161	fatty-acid--CoA ligase (hexadecenoate)	atp_c + coa_c + hdcea_c <=> amp_c + hdcoa_c + ppi_c	-1000	1000	0	Rv0035 or Rv0099 or Rv0119 or Rv0166 or Rv0214 or Rv0270 or Rv0404 or Rv0551c or Rv0852 or Rv1058 or Rv1185c or Rv1193 or Rv1206 or Rv1427c or Rv1521 or Rv1529 or Rv1549 or Rv1550 or Rv1750c or Rv1925 or Rv2187 or Rv2505c or Rv2590 or Rv2930 or Rv2941 or Rv2948c or Rv2950c or Rv3089 or Rv3506 or Rv3513c or Rv3515c or Rv3561 or Rv3801c or Rv3826
FACOAL180	fatty-acid--CoA ligase (octadecanoate)	atp_c + coa_c + ocdca_c <=> amp_c + ppi_c + stcoa_c	-1000	1000	0	Rv0035 or Rv0099 or Rv0119 or Rv0166 or Rv0214 or Rv0270 or Rv0404 or Rv0551c or Rv0852 or Rv1058 or Rv1185c or Rv1193 or Rv1206 or Rv1427c or Rv1521 or Rv1529 or Rv1549 or Rv1550 or Rv1750c or Rv1925 or Rv2187 or Rv2505c or Rv2590 or Rv2930 or Rv2941 or Rv2948c or Rv2950c or Rv3089 or Rv3506 or Rv3513c or Rv3515c or Rv3561 or Rv3801c or Rv3826
FACOAL181	Fatty acid CoA ligase octadecenoate	atp_c + coa_c + h2o_c + ocdcea_c <=> amp_c + h_c + odecoa_c + ppi_c	-1000	1000	0	Rv1618 or Rv3826 or Rv1529
FACOAL200	fatty-acid--CoA ligase	arach_c + atp_c + coa_c <=> amp_c + arachcoa_c + ppi_c	-1000	1000	0	Rv0035 or Rv0099 or Rv0119 or Rv0166 or Rv0214 or Rv0270 or Rv0404 or Rv0551c or Rv0852 or Rv1058 or Rv1185c or Rv1193 or Rv1206 or Rv1427c or Rv1521 or Rv1529 or Rv1549 or Rv1550 or Rv1750c or Rv1925 or Rv2187 or Rv2505c or Rv2590 or Rv2930 or Rv2941 or Rv2948c or Rv2950c or Rv3089 or Rv3506 or Rv3513c or Rv3515c or Rv3561 or Rv3801c or Rv3826
FACOAL80	FACOAL80	atp_c + coa_c + octa_c <=> amp_c + occoa_c + ppi_c	-1000	1000	0	Rv3826 or Rv1529 or Rv1185c or Rv2590 or Rv0099
FACOALPHDCA	FACOALPHDCA	atp_c + coa_c + phdca_c <=> amp_c + phdcacoa_c + ppi_c	-1000	1000	0
FACOALPREPH	FACOALPREPH	atp_c + coa_c + prephth_c <=> amp_c + ppi_c + prephthcoa_c	-1000	1000	0	Rv2930
FAH4	FAH4	h_c + nadph_c + o2_c + omtta_c --> h2o_c + homtta_c + nadp_c	0	1000	0
FAMPL1	Fatty Acid Ligase AMP (mycolic acid)	amp_c + h_c + meroacidcyc2ACP_c --> ACP_c + meroacidcyc2AMP_c	0	1000	0	Rv3801c
FAMPL2	FAMPL2	amp_c + h_c + mmeroacidcyc2ACP_c --> ACP_c + mmeroacidcyc2AMP_c	0	1000	0	Rv3801c
FAMPL3	FAMPL3	amp_c + h_c + kmeroacidcyc2ACP_c --> ACP_c + kmeroacidcyc2AMP_c	0	1000	0	Rv3801c
FAMPL4	FAMPL4	amp_c + h_c + mmmeroacidcyc1ACP_c --> ACP_c + mmmeroacidcyc1AMP_c	0	1000	0	Rv3801c
FAMPL5	Fatty Acid Ligase AMP (mycolic acid)	amp_c + h_c + mkmeroacidcyc1ACP_c --> ACP_c + mkmeroacidcyc1AMP_c	0	1000	0	Rv3801c
FAO1	FAO1	atp_c + 7.0 coa_c + 6.0 fad_c + 6.0 h2o_c + 6.0 nad_c + ttdca_c --> 7.0 accoa_c + amp_c + 6.0 fadh2_c + 6.0 h_c + 6.0 nadh_c + ppi_c	0	1000	0	Rv0468 and Rv0859 and Rv0860 and Rv1144 and Rv1323
FAO10	FAO10	atp_c + 9.0 coa_c + 7.0 fad_c + 8.0 h2o_c + 8.0 nad_c + ocdcea_c --> 9.0 accoa_c + amp_c + 7.0 fadh2_c + 8.0 h_c + 8.0 nadh_c + ppi_c	0	1000	0	Rv0468 and Rv0859 and Rv0860 and Rv1144 and Rv1323
FAO11	FAO11	atp_c + 8.0 coa_c + 6.0 fad_c + 7.0 h2o_c + hdcea_c + 7.0 nad_c --> 8.0 accoa_c + amp_c + 6.0 fadh2_c + 7.0 h_c + 7.0 nadh_c + ppi_c	0	1000	0	Rv0468 and Rv0859 and Rv0860 and Rv1144 and Rv1323
FAO2	FAO2	atp_c + 8.0 coa_c + 7.0 fad_c + 7.0 h2o_c + hdca_c + 7.0 nad_c --> 8.0 accoa_c + amp_c + 7.0 fadh2_c + 7.0 h_c + 7.0 nadh_c + ppi_c	0	1000	0	Rv0468 and Rv0859 and Rv0860 and Rv1144 and Rv1323
FAO3	FAO3	atp_c + 9.0 coa_c + 8.0 fad_c + 8.0 h2o_c + 8.0 nad_c + ocdca_c --> 9.0 accoa_c + amp_c + 8.0 fadh2_c + 8.0 h_c + 8.0 nadh_c + ppi_c	0	1000	0	Rv0468 and Rv0859 and Rv0860 and Rv1144 and Rv1323
FAS100	Fatty acid synthase n C100	3.0 h_c + malcoa_c + 2.0 nadph_c + octa_c --> co2_c + coa_c + dca_c + h2o_c + 2.0 nadp_c	0	1000	0	Rv1350 and Rv2524c and Rv1484 and Rv2947c
FAS120	Fatty acid synthase n C120	dca_c + 3.0 h_c + malcoa_c + 2.0 nadph_c --> co2_c + coa_c + ddca_c + h2o_c + 2.0 nadp_c	0	1000	0	Rv1350 and Rv2524c and Rv1484 and Rv2947c
FAS140	Fatty acid synthase n C140	ddca_c + 3.0 h_c + malcoa_c + 2.0 nadph_c --> co2_c + coa_c + h2o_c + 2.0 nadp_c + ttdca_c	0	1000	0	Rv0533c or ( Rv1350 and Rv2524c and Rv1484 and Rv2947c )
FAS160	Fatty acid synthase n C160	3.0 h_c + malcoa_c + 2.0 nadph_c + ttdca_c --> co2_c + coa_c + h2o_c + hdca_c + 2.0 nadp_c	0	1000	0	Rv1350 and Rv2524c and Rv1484 and Rv2947c
FAS161	Fatty acid synthase n C161	4.0 h_c + malcoa_c + 3.0 nadph_c + o2_c + ttdca_c --> co2_c + coa_c + 3.0 h2o_c + hdcea_c + 3.0 nadp_c	0	1000	0	Rv1350 and Rv2524c and Rv1484 and Rv2947c
FAS180	Fatty acid synthase n C180	3.0 h_c + hdca_c + malcoa_c + 2.0 nadph_c --> co2_c + coa_c + h2o_c + 2.0 nadp_c + ocdca_c	0	1000	0	Rv1350 and Rv2524c and Rv1484 and Rv2947c
FAS181	Fatty acid synthase n C181	4.0 h_c + hdca_c + malcoa_c + 3.0 nadph_c + o2_c --> co2_c + coa_c + 3.0 h2o_c + 3.0 nadp_c + ocdcea_c	0	1000	0	Rv1350 and Rv2524c and Rv1484 and Rv2947c
FAS200	FAS200	3.0 h_c + malcoa_c + 2.0 nadph_c + ocdca_c --> arach_c + co2_c + coa_c + h2o_c + 2.0 nadp_c	0	1000	0	Rv1350 and Rv2524c and Rv1484 and Rv2947c
FAS240_L	Fatty acid synthase n C240 lumped reaction	9.0 h_c + 3.0 malcoa_c + 6.0 nadph_c + ocdca_c --> 3.0 co2_c + 3.0 coa_c + 3.0 h2o_c + 6.0 nadp_c + ttc_c	0	1000	0	Rv1350 and Rv2524c and Rv1484 and Rv2947c
FAS260	Fatty acid synthase n C260	3.0 h_c + malcoa_c + 2.0 nadph_c + ttc_c --> co2_c + coa_c + h2o_c + hexc_c + 2.0 nadp_c	0	1000	0	Rv1350 and Rv2524c and Rv1484 and Rv2947c
FAS80_L	Fatty acid synthase n C80 lumped reaction	accoa_c + 8.0 h_c + 3.0 malcoa_c + 6.0 nadph_c --> 3.0 co2_c + 4.0 coa_c + 2.0 h2o_c + 6.0 nadp_c + octa_c	0	1000	0	Rv1350 and Rv2524c and Rv1484 and Rv2947c
FASPHDCA	FASPHDCA	4hbzACP_c + 24.0 h_c + 8.0 malACP_c + 16.0 nadph_c --> 8.0 ACP_c + 8.0 co2_c + 8.0 h2o_c + 16.0 nadp_c + phdcaACP_c	0	1000	0
FASm1601	FASm1601	3.0 h_c + hdca_c + mmcoa__S_c + 2.0 nadph_c --> co2_c + coa_c + h2o_c + m1ocdca_c + 2.0 nadp_c	0	1000	0	Rv1663 or Rv1662
FASm180	FASm180	15.0 h_c + 4.0 malcoa_c + mmcoa__S_c + 10.0 nadph_c + octa_c --> 5.0 co2_c + 5.0 coa_c + 5.0 h2o_c + mocdca_c + 10.0 nadp_c	0	1000	0	Rv1663 or Rv1662
FASm1801	FASm1801	3.0 h_c + m1ocdca_c + mmcoa__S_c + 2.0 nadph_c --> co2_c + coa_c + dmarach_c + h2o_c + 2.0 nadp_c	0	1000	0	Rv1663 or Rv1662
FASm2001	FASm2001	dmarach_c + 3.0 h_c + mmcoa__S_c + 2.0 nadph_c --> co2_c + coa_c + h2o_c + 2.0 nadp_c + tmbhn_c	0	1000	0	Rv1663 or Rv1662
FASm2002	FASm2002	3.0 h_c + mmcoa__S_c + 2.0 nadph_c + ocdca_c --> co2_c + coa_c + h2o_c + marach_c + 2.0 nadp_c	0	1000	0	Rv1663 or Rv1662
FASm220	FASm220	arach_c + 3.0 h_c + mmcoa__S_c + 2.0 nadph_c --> co2_c + coa_c + h2o_c + mbhn_c + 2.0 nadp_c	0	1000	0	Rv2940c
FASm2201	FASm2201	3.0 h_c + mmcoa__S_c + 2.0 nadph_c + tmbhn_c --> co2_c + coa_c + h2o_c + 2.0 nadp_c + tamlgnc_c	0	1000	0	Rv2940c
FASm2202	FASm2202	3.0 h_c + marach_c + mmcoa__S_c + 2.0 nadph_c --> co2_c + coa_c + dmbhn_c + h2o_c + 2.0 nadp_c	0	1000	0	Rv2940c
FASm240	FASm240	3.0 h_c + mbhn_c + mmcoa__S_c + 2.0 nadph_c --> co2_c + coa_c + dmlgnc_c + h2o_c + 2.0 nadp_c	0	1000	0	Rv2940c
FASm2401	FASm2401	3.0 h_c + mmcoa__S_c + 2.0 nadph_c + tamlgnc_c --> co2_c + coa_c + h2o_c + 2.0 nadp_c + pmhexc_c	0	1000	0	Rv2940c
FASm2402	FASm2402	dmbhn_c + 3.0 h_c + mmcoa__S_c + 2.0 nadph_c --> co2_c + coa_c + h2o_c + 2.0 nadp_c + tmlgnc_c	0	1000	0	Rv2940c
FASm260	FASm260	dmlgnc_c + 3.0 h_c + mmcoa__S_c + 2.0 nadph_c --> co2_c + coa_c + h2o_c + 2.0 nadp_c + tmhexc_c	0	1000	0	Rv2940c
FASm2601	FASm2601	3.0 h_c + mmcoa__S_c + 2.0 nadph_c + pmhexc_c --> co2_c + coa_c + h2o_c + hmocta_c + 2.0 nadp_c	0	1000	0	Rv2940c
FASm2602	FASm2602	3.0 h_c + mmcoa__S_c + 2.0 nadph_c + tmlgnc_c --> co2_c + coa_c + h2o_c + 2.0 nadp_c + tamhexc_c	0	1000	0	Rv2940c
FASm280	FASm280	3.0 h_c + mmcoa__S_c + 2.0 nadph_c + tmhexc_c --> co2_c + coa_c + h2o_c + 2.0 nadp_c + tamocta_c	0	1000	0	Rv2940c
FASm2801	FASm2801	3.0 h_c + hmocta_c + mmcoa__S_c + 2.0 nadph_c --> co2_c + coa_c + h2o_c + hpmtria_c + 2.0 nadp_c	0	1000	0	Rv2940c
FASm2802	FASm2802	3.0 h_c + mmcoa__S_c + 2.0 nadph_c + tamhexc_c --> co2_c + coa_c + h2o_c + 2.0 nadp_c + pmocta_c	0	1000	0	Rv2940c
FASm300	FASm300	3.0 h_c + mmcoa__S_c + 2.0 nadph_c + pmocta_c --> co2_c + coa_c + h2o_c + hmtria_c + 2.0 nadp_c	0	1000	0	Rv2940c
FASm3001	FASm3001	3.0 h_c + hpmtria_c + mmcoa__S_c + 2.0 nadph_c --> co2_c + coa_c + h2o_c + 2.0 nadp_c + omdtria_c	0	1000	0	Rv2940c
FASm320	FASm320	3.0 h_c + hmtria_c + mmcoa__S_c + 2.0 nadph_c --> co2_c + coa_c + h2o_c + hpmdtria_c + 2.0 nadp_c	0	1000	0	Rv2940c
FASm340	FASm340	3.0 h_c + hpmdtria_c + mmcoa__S_c + 2.0 nadph_c --> co2_c + coa_c + h2o_c + 2.0 nadp_c + omtta_c	0	1000	0	Rv2940c
FBA	fructose-bisphosphate aldolase	fdp_c <=> dhap_c + g3p_c	-1000	1000	0	Rv0363c
FBP	Fructose-bisphosphatase	fdp_c + h2o_c --> f6p_c + pi_c	0	1000	0	Rv1099c or Rv2131c
FCLPA	L-fuculose 1-phosphate aldolase	fc1p_c <=> dhap_c + lald__L_c	-1000	1000	0	Rv0727c
FCLT	Ferrochelatase	fe2_c + ppp9_c --> 2.0 h_c + pheme_c	0	1000	0	Rv1485
FCLT2	FCLT2	fmcbtt_c + ppp9_c --> 2.0 h_c + mcbtt_c + pheme_c	0	1000	0	Rv1485
FCOAH2	formyl coa hydrolase	forcoa_c + h2o_c --> coa_c + for_c + h_c	0	1000	0	Rv0098 or Rv2605c or Rv1618
FDH	formate dehydrogenase	for_c + nad_c --> co2_c + nadh_c	0	1000	0	( Rv2899c and Rv2900c ) or Rv0087
FE3Ri	Fe(III) reduction	fadh2_c + 2.0 fe3_c --> fad_c + 2.0 fe2_c + 2.0 h_c	0	1000	0
FETRANS	FETRANS	fmcbtt_c <=> fe2_c + mcbtt_c	-1000	1000	0
FHL	Formate-hydrogen lyase	for_c + h_c --> co2_c + h2_c	0	1000	0	Rv0084
FMNAT	FMN adenylyltransferase	atp_c + fmn_c + h_c --> fad_c + ppi_c	0	1000	0	Rv2786c
FOLD3	dihydropteroate synthase	2ahhmd_c + 4abz_c --> dhpt_c + ppi_c	0	1000	0	Rv3608c or Rv1207
FOLR2	folate reductase	dhf_c + h_c + nadph_c --> nadp_c + thf_c	0	1000	0	Rv2671
FOMETR	None	5fthf_c + h_c <=> h2o_c + methf_c	-1000	1000	0	Rv2211c
FORMCOAL	FORMCOAL	atp_c + coa_c + for_c <=> amp_c + forcoa_c + ppi_c	-1000	1000	0
FRD	FRD	fadh2_c + fum_c --> fad_c + succ_c	0	1000	0	( Rv3318 and Rv3319 and Rv3316 and Rv3317 ) or ( Rv1552 and Rv1553 and Rv1554 and Rv1555 )
FRD2	Fumarate reductase	fum_c + mql8_c --> mqn8_c + succ_c	0	1000	0	( Rv3316 and Rv3317 and Rv3318 and Rv3319 ) or ( Rv0247c and Rv3316 and Rv3317 and Rv3318 ) or ( Rv0248c and Rv3316 and Rv3317 and Rv3318 )
FRD3	Fumarate reductase	2dmmql8_c + fum_c --> 2dmmq8_c + succ_c	0	1000	0	( Rv3316 and Rv3317 and Rv3318 and Rv3319 ) or ( Rv0247c and Rv3316 and Rv3317 and Rv3318 ) or ( Rv0248c and Rv3316 and Rv3317 and Rv3318 )
FRRPPDIMAS	FRRPPDIMAS	gdpfuc_c + rrppdima_c --> frrppdima_c + gdp_c + h_c	0	1000	0	Rv2957
FTHFCL	5 formethyltetrahydrofolate cyclo ligase	5fthf_c + atp_c --> adp_c + methf_c + pi_c	0	1000	0	Rv0992c
FTHFD	formyltetrahydrofolate deformylase	10fthf_c + h2o_c --> for_c + h_c + thf_c	0	1000	0	Rv2964
FUM	fumarase	fum_c + h2o_c <=> mal__L_c	-1000	1000	0	Rv1098c
FUMt2r	Fumarate reversible transport via symport	fum_e + h_e <=> fum_c + h_c	-1000	1000	0	Rv2443
G16MTM1	Glycolipid 1,6-alpha-D-mannosyltransferase	gdpmann_c + ptd1ino160190_c --> PIM1_c + gdp_c + h_c	0	1000	0	Rv2610c
G16MTM10	G16MTM10	PIM5_c + gdpmann_c --> PIM6_c + gdp_c + h_c	0	1000	0	Rv1500
G16MTM2	Glycolipid 16-alpha-D-mannosyltransferase	Ac1PIM1_c + gdpmann_c --> Ac1PIM2_c + gdp_c + h_c	0	1000	0	Rv2188c
G16MTM4	G16MTM4	Ac1PIM2_c + decdman1p__tb_c --> Ac1PIM3_c + decd__tb_c + h_c	0	1000	0
G16MTM5	G16MTM5	Ac1PIM3_c + decdman1p__tb_c --> Ac1PIM4_c + decd__tb_c + h_c	0	1000	0
G16MTM6	G16MTM6	PIM1_c + gdpmann_c --> PIM2_c + gdp_c + h_c	0	1000	0	Rv2188c
G16MTM7	G16MTM7	PIM2_c + gdpmann_c --> PIM3_c + gdp_c + h_c	0	1000	0
G16MTM8	G16MTM8	PIM3_c + gdpmann_c --> PIM4_c + gdp_c + h_c	0	1000	0
G16MTM9	G16MTM9	PIM4_c + gdpmann_c --> PIM5_c + gdp_c + h_c	0	1000	0	Rv1159
G1PACT	glucosamine-1-phosphate N-acetyltransferase	accoa_c + gam1p_c --> acgam1p_c + coa_c + h_c	0	1000	0
G1PTT	glucose-1-phosphate thymidylyltransferase	dttp_c + g1p_c + h_c --> dtdpglu_c + ppi_c	0	1000	0	Rv0334
G1SATi	None	glu1sa_c --> 5aop_c	0	1000	0	Rv0524
G3PAT160	Glycerol-3-phosphate acyltransferase (C16:0)	glyc3p_c + palmACP_c --> 1hdecg3p_c + ACP_c	0	1000	0	Rv2482c or Rv1551
G3PAT190	G3PAT190	glyc3p_c + mstrACP_c --> 1msg3p_c + ACP_c	0	1000	0	Rv2482c or Rv1551
G5SADs	L-glutamate 5-semialdehyde dehydratase (spontaneous)	glu5sa_c --> 1pyr5c_c + h2o_c + h_c	0	1000	0
G5SD	glutamate-5-semialdehyde dehydrogenase	glu5p_c + h_c + nadph_c --> glu5sa_c + nadp_c + pi_c	0	1000	0	Rv2427c
G5SD2	Glutamate 5 semialdehyde dehydrogenase	glu5p_c + h_c + nadh_c --> glu5sa_c + nad_c + pi_c	0	1000	0	Rv2427c
G6PDH2	None	g6p_c + nadp_c --> 6pgl_c + h_c + nadph_c	0	1000	0	Rv1447c or Rv1121
GALFT	galactofuranose transferse (M tb)	h2o_c + ragund_c + 30.0 udpgalfur_c --> galfragund_c + 30.0 h_c + 30.0 udp_c	0	1000	0	Rv3808c and Rv3782
GALKr	galactokinase	atp_c + gal_c <=> adp_c + gal1p_c + h_c	-1000	1000	0	Rv0620
GALT	galactose-1-phosphate uridylyltransferase	gal1p_c + h_c + utp_c <=> ppi_c + udpgal_c	-1000	1000	0	Rv0619 or Rv0618
GALUi	UTP-glucose-1-phosphate uridylyltransferase (irreversible)	g1p_c + h_c + utp_c --> ppi_c + udpg_c	0	1000	0	Rv0993
GALt2	D-galactose transport in via proton symport	gal_e + h_e --> gal_c + h_c	0	1000	0	Rv3331
GAPD	glyceraldehyde-3-phosphate dehydrogenase	g3p_c + nad_c + pi_c <=> 13dpg_c + h_c + nadh_c	-1000	1000	0	Rv1436
GARFT	phosphoribosylglycinamide formyltransferase	10fthf_c + gar_c --> fgam_c + h_c + thf_c	0	1000	0	Rv0956
GCCa	Glycine-cleavage complex	gly_c + h_c + lpro_c --> alpro_c + co2_c	0	1000	0	Rv1832
GCCb	glycine cleavage complex	alpro_c + thf_c --> dhlpro_c + mlthf_c + nh4_c	0	1000	0	Rv2211c and Rv1826
GCCc	glycine-cleavage complex	dhlpro_c + nad_c --> h_c + lpro_c + nadh_c	0	1000	0	Rv3303c
GF6PTAr	None	f6p_c + gln__L_c <=> gam6p_c + glu__L_c	-1000	1000	0	Rv3436c
GFUCS	GFUCS	gdpddman_c + h_c + nadph_c --> gdpfuc_c + nadp_c	0	1000	0	Rv1512
GGLUCT2	GGLUCT2	gluala_c --> 5oxpro_c + ala__L_c	0	1000	0
GHMT2	None	ser__L_c + thf_c --> gly_c + h2o_c + mlthf_c	0	1000	0	Rv1093 or Rv0070c
GK1	guanylate kinase (GMP:ATP)	atp_c + gmp_c <=> adp_c + gdp_c	-1000	1000	0	Rv1389
GLCabc	D-glucose transport via ABC system	atp_c + glc__D_e + h2o_c --> adp_c + glc__D_c + h_c + pi_c	0	1000	0	( Rv2316 and Rv2317 and Rv2318 ) or ( Rv1235 and Rv1236 and Rv1237 and Rv1238 ) or ( Rv2038c and Rv2039c and Rv2040c and Rv2041c )
GLGC	glucose-1-phosphate adenylyltransferase	atp_c + g1p_c + h_c --> adpglc_c + ppi_c	0	1000	0	Rv1213
GLNS	glutamine synthetase	atp_c + glu__L_c + nh4_c --> adp_c + gln__L_c + h_c + pi_c	0	1000	0	Rv2220 or Rv2222c or Rv1878 or Rv2860c
GLNSP1	GLNSP1	atp_c + nh4_c + uaaAgla_c --> adp_c + h_c + pi_c + uaaAgtla_c	0	1000	0	Rv1878 and Rv2220 and Rv2222c and Rv2860c
GLNSP2	GLNSP2	atp_c + nh4_c + uaaGgla_c --> adp_c + h_c + pi_c + uaaGgtla_c	0	1000	0	Rv1878 and Rv2220 and Rv2222c and Rv2860c
GLNSP3	GLNSP3	atp_c + nh4_c + uaagmda_c --> adp_c + h_c + pi_c + uaagtmda_c	0	1000	0	Rv1878 and Rv2220 and Rv2222c and Rv2860c
GLU5K	glutamate 5-kinase	atp_c + glu__L_c --> adp_c + glu5p_c	0	1000	0	Rv2439c
GLUCYS	gamma-glutamylcysteine synthetase	atp_c + cys__L_c + glu__L_c --> adp_c + glucys_c + h_c + pi_c	0	1000	0	Rv3704c
GLUDC	Glutamate Decarboxylase	glu__L_c + h_c --> 4abut_c + co2_c	0	1000	0	Rv3432c
GLUDx	None	glu__L_c + h2o_c + nad_c <=> akg_c + h_c + nadh_c + nh4_c	-1000	1000	0	Rv2476c
GLUPRT	glutamine phosphoribosyldiphosphate amidotransferase	gln__L_c + h2o_c + prpp_c --> glu__L_c + ppi_c + pram_c	0	1000	0	Rv0808
GLUR	glutamate racemase	glu__D_c <=> glu__L_c	-1000	1000	0	Rv1338
GLUSy	glutamate synthase (NADPH)	akg_c + gln__L_c + h_c + nadph_c --> 2.0 glu__L_c + nadp_c	0	1000	0	Rv3859c and Rv3858c
GLUt2r	L glutamate transport via proton symport reversible	glu__L_e + h_e <=> glu__L_c + h_c	-1000	1000	0
GLXO1	GLXO1	glx_c + h2o_c + nad_c --> 2.0 h_c + nadh_c + oxa_c	0	1000	0
GLYBabc	Glycine betaine transport via ABC system	atp_c + glyb_e + h2o_c --> adp_c + glyb_c + h_c + pi_c	0	1000	0	Rv3757c and Rv3759c and Rv3756c and Rv3758c
GLYC3Pabc	sn-Glycerol 3-phosphate transport via ABC system	atp_c + glyc3p_e + h2o_c --> adp_c + glyc3p_c + h_c + pi_c	0	1000	0	Rv2832c and Rv2833c and Rv2834c and Rv2835c
GLYCK	glycerate kinase	atp_c + glyc__R_c --> 3pg_c + adp_c + h_c	0	1000	0	Rv2205c
GLYCL	Glycine Cleavage System	gly_c + nad_c + thf_c --> co2_c + mlthf_c + nadh_c + nh4_c	0	1000	0	Rv1826
GLYCTO1	Glycolate oxidase	glyclt_c + o2_c --> glx_c + h2o2_c	0	1000	0	Rv1257c
GLYCTO2	Glycolate oxidase	glyclt_c + q8_c --> glx_c + q8h2_c	0	1000	0	Rv1257c
GLYCTO3	Glycolate oxidase	glyclt_c + mqn8_c --> glx_c + mql8_c	0	1000	0	Rv1257c
GLYCTO4	Glycolate oxidase	2dmmq8_c + glyclt_c --> 2dmmql8_c + glx_c	0	1000	0	Rv1257c
GLYCt	glycerol transport via channel	glyc_c <=> glyc_e	-1000	1000	0
GLYK	glycerol kinase	atp_c + glyc_c --> adp_c + glyc3p_c + h_c	0	1000	0	Rv3696c
GLYt2r	glycine reversible transport via proton symport	gly_e + h_e <=> gly_c + h_c	-1000	1000	0	Rv1704c
GMAND	GDP-D-mannose dehydratase	gdpmann_c --> gdpddman_c + h2o_c	0	1000	0	Rv0112 or Rv1511
GMPS2	GMP synthase	atp_c + gln__L_c + h2o_c + xmp_c --> amp_c + glu__L_c + gmp_c + 2.0 h_c + ppi_c	0	1000	0	Rv3396c
GMT1	GMT1	decd__tb_c + gdpmann_c --> decdman1p__tb_c + gdp_c	0	1000	0	Rv2051c
GND	phosphogluconate dehydrogenase	6pgc_c + nadp_c --> co2_c + nadph_c + ru5p__D_c	0	1000	0	Rv1122 or Rv1844c
GPDDA2	Glycerophosphodiester phosphodiesterase (Glycerophosphoethanolamine)	g3pe_c + h2o_c --> etha_c + glyc3p_c + h_c	0	1000	0	Rv0317c or Rv2277c or Rv3842c
GRTT	geranyltranstransferase	grdp_c + ipdp_c --> frdp_c + ppi_c	0	1000	0	Rv1086
GSNK	Guanosine kinase	atp_c + gsn_c --> adp_c + gmp_c + h_c	0	1000	0
GTHOr	glutathione oxidoreductase	gthox_c + h_c + nadph_c <=> 2.0 gthrd_c + nadp_c	-1000	1000	0	Rv2855
GTHRDt2	Glutathione transport	atp_c + gthrd_e + h2o_c --> adp_c + gthrd_c + h_c + pi_c	0	1000	0	Rv1280c and Rv1281c and Rv1282c and Rv1283c
GTHS	Glutathione synthetase	atp_c + glucys_c + gly_c --> adp_c + gthrd_c + h_c + pi_c	0	1000	0
GTMLT	G glutamyltransferase	ala__L_c + gthrd_c --> cgly_c + gluala_c	0	1000	0	Rv0773c and Rv2394
GTPCI	GTP cyclohydrolase I	gtp_c + h2o_c --> ahdt_c + for_c + h_c	0	1000	0	Rv3609c
GTPCII	GTP cyclohydrolase II	gtp_c + 3.0 h2o_c --> 25dhpp_c + for_c + 2.0 h_c + ppi_c	0	1000	0	Rv1415 or Rv1940
GTPCII2	GTP cyclohydrolase II (25drapp)	gtp_c + 3.0 h2o_c --> 25drapp_c + for_c + 2.0 h_c + ppi_c	0	1000	0	Rv1415 or Rv1940
GTPDPK	GTP diphosphokinase	atp_c + gtp_c --> amp_c + gdptp_c + h_c	0	1000	0	Rv2583c
GTPH1	GTP diphosphohydrolase	gtp_c + 2.0 h2o_c --> gmp_c + 2.0 h_c + 2.0 pi_c	0	1000	0	Rv2583c
GUACYC	guanylate cyclase	gtp_c --> 35cgmp_c + ppi_c	0	1000	0	Rv2435c
GUAD	Guanine deaminase	gua_c + h2o_c + h_c --> nh4_c + xan_c	0	1000	0
GUAPRT	guanine phosphoribosyltransferase	gua_c + prpp_c --> gmp_c + ppi_c	0	1000	0	Rv3624c
H2CO3D	H2CO3D	co2_c + h2o_c <=> h2co3_c	-1000	1000	0	Rv3273 or Rv3588c or Rv1284
H2CO3TP	H2CO3TP	h2co3_e <=> h2co3_c	-1000	1000	0
H2Ot	H2O transport via diffusion	h2o_e <=> h2o_c	-1000	1000	0
H2St1	H2St1	h2s_c --> h2s_e	0	1000	0
H2td	H2td	h2_c <=> h2_e	-1000	1000	0
HCO3E	HCO3 equilibration reaction	co2_c + h2o_c <=> h_c + hco3_c	-1000	1000	0	Rv3588c or Rv1284 or Rv3273
HCYSMT	homocysteine S-methyltransferase	amet_c + hcys__L_c --> ahcys_c + h_c + met__L_c	0	1000	0	Rv2458
HDCAt2	Hexadecanoate transport via proton symport	h_e + hdca_e --> h_c + hdca_c	0	1000	0
HEX1	hexokinase (D-glucose:ATP)	atp_c + glc__D_c --> adp_c + g6p_c + h_c	0	1000	0	Rv2702 or Rv0650
HISTD	histidinol dehydrogenase	h2o_c + histd_c + 2.0 nad_c --> 3.0 h_c + his__L_c + 2.0 nadh_c	0	1000	0	Rv1599
HISTP	histidinol-phosphatase	h2o_c + hisp_c --> histd_c + pi_c	0	1000	0	Rv1601
HISt2r	L histidine reversible transport via proton symport	h_e + his__L_e <=> h_c + his__L_c	-1000	1000	0
HMBS	hydroxymethylbilane synthase	h2o_c + 4.0 ppbng_c --> hmbil_c + 4.0 nh4_c	0	1000	0	Rv0510
HMPK1	hydroxymethylpyrimidine kinase (ATP)	4ahmmp_c + atp_c --> 4ampm_c + adp_c + h_c	0	1000	0	Rv0422c
HMPK2	HMPK2	4ahmmp_c + ctp_c --> 4ampm_c + cdp_c + h_c	0	1000	0	Rv0422c
HMPK3	HMPK3	4ahmmp_c + utp_c --> 4ampm_c + h_c + udp_c	0	1000	0	Rv0422c
HMPK4	HMPK4	4ahmmp_c + gtp_c --> 4ampm_c + gdp_c + h_c	0	1000	0	Rv0422c
HOPNTAL	4-hydroxy-2-oxopentanoate aldolase	4h2opntn_c --> acald_c + pyr_c	0	1000	0	Rv3469c or Rv3534c
HPPK	HPPK	2ahhmp_c + atp_c --> 2ahhmd_c + amp_c + h_c	0	1000	0	Rv3606c
HPPK2	6-hydroxymethyl-dihydropterin pyrophosphokinase	6hmhpt_c + atp_c --> 6hmhptpp_c + amp_c + h_c	0	1000	0	Rv3606c
HSDy	homoserine dehydrogenase (NADPH)	hom__L_c + nadp_c <-- aspsa_c + h_c + nadph_c	-1000	0	0	Rv1294
HSERTA	homoserine O-trans-acetylase	accoa_c + hom__L_c <=> achms_c + coa_c	-1000	1000	0	Rv3341
HSK	homoserine kinase	atp_c + hom__L_c --> adp_c + h_c + phom_c	0	1000	0	Rv1296
HSST	homoserine O-succinyltransferase	hom__L_c + succoa_c --> coa_c + suchms_c	0	1000	0
HSTPT	histidinol-phosphate transaminase	glu__L_c + imacp_c --> akg_c + hisp_c	0	1000	0	Rv3772 or Rv1600
HXPRT	hypoxanthine phosphoribosyltransferase (Hypoxanthine)	hxan_c + prpp_c --> imp_c + ppi_c	0	1000	0	Rv3624c
ICDHy	None	icit_c + nadp_c --> akg_c + co2_c + nadph_c	0	1000	0	Rv3339c or Rv0066c
ICHORSi	None	chor_c --> ichor_c	0	1000	0	Rv3215
ICL	Isocitrate lyase	icit_c --> glx_c + succ_c	0	1000	0	Rv0467 or ( Rv1915 and Rv1916 )
ID3ACALDt	Indoleacetaldehyde transport extracellular	id3acald_c <=> id3acald_e	-1000	1000	0
IG3PS	Imidazole-glycerol-3-phosphate synthase	gln__L_c + prlp_c --> aicar_c + eig3p_c + glu__L_c + h_c	0	1000	0	Rv1602 and Rv1605
IGAMD	1D-myo-inositol 2-Acetamido-2-deoxy-D-glucopyranoside deacetylase	h2o_c + iacgam_c --> ac_c + igam_c	0	1000	0	Rv1170
IGPDH	imidazoleglycerol-phosphate dehydratase	eig3p_c --> h2o_c + imacp_c	0	1000	0	Rv1601
IGPS	indole-3-glycerol-phosphate synthase	2cpr5p_c + h_c --> 3ig3p_c + co2_c + h2o_c	0	1000	0	Rv1611
ILETA	isoleucine transaminase	akg_c + ile__L_c <=> 3mop_c + glu__L_c	-1000	1000	0	Rv2210c
ILEt2r	L isoleucine reversible transport via proton symport	h_e + ile__L_e <=> h_c + ile__L_c	-1000	1000	0
IMPC	IMP cyclohydrolase	h2o_c + imp_c <=> fprica_c	-1000	1000	0	Rv0957
IMPD	IMP dehydrogenase	h2o_c + imp_c + nad_c --> h_c + nadh_c + xmp_c	0	1000	0	Rv3411c and Rv3410c and Rv1843c
INDPYRD	Indole 3 pyruvate decarboxylase	h_c + indpyr_c <=> co2_c + id3acald_c	-1000	1000	0	Rv0853c
INSH	Inosine hydrolase	h2o_c + ins_c --> hxan_c + rib__D_c	0	1000	0	Rv3393
INSK	Insosine kinase	atp_c + ins_c --> adp_c + h_c + imp_c	0	1000	0
IPDDI	isopentenyl-diphosphate D-isomerase	ipdp_c <=> dmpp_c	-1000	1000	0	Rv1745c
IPDPS	1-hydroxy-2-methyl-2-(E)-butenyl 4-diphosphate reductase (ipdp)	h2mb4p_c + h_c + nadh_c --> h2o_c + ipdp_c + nad_c	0	1000	0	Rv3382c
IPMD	3-isopropylmalate dehydrogenase	3c2hmp_c + nad_c --> 3c4mop_c + h_c + nadh_c	0	1000	0	Rv2995c
IPPMIa	3-isopropylmalate dehydratase	3c2hmp_c <=> 2ippm_c + h2o_c	-1000	1000	0	Rv2988c and Rv2987c
IPPMIb	2-isopropylmalate hydratase	2ippm_c + h2o_c <=> 3c3hmp_c	-1000	1000	0	Rv2988c and Rv2987c
IPPS	2-isopropylmalate synthase	3mob_c + accoa_c + h2o_c --> 3c3hmp_c + coa_c + h_c	0	1000	0	Rv3710
KARA1i	acetohydroxy acid isomeroreductase	alac__S_c + h_c + nadph_c --> 23dhmb_c + nadp_c	0	1000	0	Rv3001c
KARA2i	None	2ahbut_c + h_c + nadph_c --> 23dhmp_c + nadp_c	0	1000	0	Rv3001c
Kabc	Potassium ABC transporter	atp_c + h2o_c + k_e --> adp_c + h_c + k_c + pi_c	0	1000	0	( Rv1029 and Rv1030 and Rv1031 ) or ( Rv1373 or Rv2267c or Rv3529c )
Kt3r	Kt3r	k_c <-- k_e	-1000	0	0	Rv2691 and Rv2692
LACZ	B-galactosidase	h2o_c + lcts_c --> gal_c + glc__D_c	0	1000	0
LCTSabc	LCTSabc	atp_c + h2o_c + lcts_e --> adp_c + h_c + lcts_c + pi_c	0	1000	0	Rv2316 and Rv2317 and Rv2318
LDH_L	L-lactate dehydrogenase	lac__L_c + nad_c <=> h_c + nadh_c + pyr_c	-1000	1000	0	Rv0694
LEUTA	Leucine transaminase	akg_c + leu__L_c <=> 4mop_c + glu__L_c	-1000	1000	0	Rv2210c
LEUt2r	L leucine reversible transport via proton symport	h_e + leu__L_e <=> h_c + leu__L_c	-1000	1000	0
LO	LO	lac__L_c + o2_c --> ac_c + co2_c + h2o_c	0	1000	0
LPLIPAL2E160	Lysophospholipase L2 (2-acylglycerophosphoethanolamine, n-C16:0)	2agpe160_c + h2o_c --> g3pe_c + h_c + hdca_c	0	1000	0	Rv0183
LPLIPAL2E180	Lysophospholipase L2 (2-acylglycerophosphoethanolamine, n-C18:0)	2agpe180_c + h2o_c --> g3pe_c + h_c + ocdca_c	0	1000	0	( Rv0183 or Rv0215c or Rv0752c or Rv0873 or Rv2789c or Rv3274c ) or ( Rv3563 and Rv3564 )
LYSt5r	LYSt5r	lys__L_e <=> lys__L_c	-1000	1000	0	Rv2320c
L_LACD	L LACD	2.0 ficytc_c + lac__L_c --> 2.0 focytc_c + pyr_c	0	1000	0	Rv1872c or Rv0694
L_LACD2	L-Lactate dehydrogenase (ubiquinone)	lac__L_c + q8_c --> pyr_c + q8h2_c	0	1000	0	Rv1872c
L_LACD3	L-Lactate dehydrogenase (menaquinone)	lac__L_c + mqn8_c --> mql8_c + pyr_c	0	1000	0	Rv1872c
L_LACt2r	L lactate reversible transport via proton symport	h_e + lac__L_e <=> h_c + lac__L_c	-1000	1000	0	Rv0191
L_LACt3	L LACt3	h_e + lac__L_c --> h_c + lac__L_e	0	1000	0	Rv0191
MALS	malate synthase	accoa_c + glx_c + h2o_c --> coa_c + h_c + mal__L_c	0	1000	0	Rv1837c
MALT	alpha-glucosidase	h2o_c + malt_c --> 2.0 glc__D_c	0	1000	0	Rv2471
MALTHPabc	MALTHPabc	atp_c + h2o_c + malthp_e --> adp_c + h_c + malthp_c + pi_c	0	1000	0	Rv1236 and Rv1237 and Rv1238
MALTabc	maltose transport via ABC system	atp_c + h2o_c + malt_e --> adp_c + h_c + malt_c + pi_c	0	1000	0	( Rv2316 and Rv2317 and Rv2318 ) or ( Rv1235 and Rv1236 and Rv1237 and Rv1238 ) or ( Rv2038c and Rv2039c and Rv2040c and Rv2041c )
MALt2r	L malate reversible transport via proton symport	h_e + mal__L_e <=> h_c + mal__L_c	-1000	1000	0	Rv2443
MAN1PT	Mannose 1 phosphate guanylyltransferase	gtp_c + h_c + man1p_c --> gdpmann_c + ppi_c	0	1000	0	Rv3264c
MAN1PT2	mannose-1-phosphate guanylyltransferase (GDP)	gdp_c + h_c + man1p_c --> gdpmann_c + pi_c	0	1000	0	Rv3264c
MAN6PI	mannose-6-phosphate isomerase	man6p_c <=> f6p_c	-1000	1000	0	Rv3255c
MANAT1	MANAT1	PIM1_c + pmtcoa_c --> Ac1PIM1_c + coa_c	0	1000	0	Rv2611c
MANAT2	MANAT2	PIM2_c + pmtcoa_c --> Ac1PIM2_c + coa_c	0	1000	0	Rv2611c
MANAT3	MANAT3	Ac1PIM2_c + pmtcoa_c --> Ac2PIM2_c + coa_c	0	1000	0
MCBTS	MCBTS	atp_c + bhb_c + 2.0 h_c + 2.0 lys__L_c + 2.0 o2_c + odecoa_c + salc_c + thr__L_c --> adp_c + co2_c + coa_c + 6.0 h2o_c + mcbts_c + pi_c	0	1000	0	Rv2378c and Rv2379c and Rv2380c and Rv2381c and Rv2382c and Rv2383c and Rv2384
MCBTS2	MCBTS2	atp_c + bhb_c + 2.0 h_c + 2.0 lys__L_c + 2.0 o2_c + odecoa_c + salc_c + ser__L_c --> adp_c + co2_c + coa_c + 6.0 h2o_c + mcbtt_c + pi_c	0	1000	0	Rv2378c and Rv2379c and Rv2380c and Rv2381c and Rv2382c and Rv2383c and Rv2384
MCBTS3	MCBTS3	atp_c + bhb_c + 2.0 lys__L_c + 2.0 nadp_c + 3.5 o2_c + occoa_c + salc_c + ser__L_c --> adp_c + cmcbtt_c + co2_c + coa_c + 5.0 h2o_c + 2.0 h_c + 2.0 nadph_c + pi_c	0	1000	0	Rv2378c and Rv2379c and Rv2380c and Rv2381c and Rv2382c and Rv2383c and Rv2384
MCD	Malonyl-CoA Decarboxylase cytoplasmic	h_c + malcoa_c --> accoa_c + co2_c	0	1000	0	Rv2247 and Rv3799c and Rv3280 and Rv3281 and Rv3285
MCOATA	Malonyl-CoA-ACP transacylase	ACP_c + malcoa_c <=> coa_c + malACP_c	-1000	1000	0	Rv2243
MDFDH	MDFDH	mshfald_c + nad_c <=> h_c + mshfaldox_c + nadh_c	-1000	1000	0	Rv2259
MDH	malate dehydrogenase	mal__L_c + nad_c <=> h_c + nadh_c + oaa_c	-1000	1000	0	Rv1240
ME1	malic enzyme (NAD)	mal__L_c + nad_c --> co2_c + nadh_c + pyr_c	0	1000	0	Rv2332
MECDPDH	MECDPDH	2mecdp_c + h_c --> h2mb4p_c + h2o_c	0	1000	0
MECDPS	2-C-methyl-D-erythritol 2,4-cyclodiphosphate synthase	2p4c2me_c --> 2mecdp_c + cmp_c	0	1000	0	Rv3581c
MEOHt2	MEOHt2	meoh_e <=> meoh_c	-1000	1000	0
MEPCT	2-C-methyl-D-erythritol 4-phosphate cytidylyltransferase	2me4p_c + ctp_c + h_c --> 4c2me_c + ppi_c	0	1000	0	Rv3582c
METAT	methionine adenosyltransferase	atp_c + h2o_c + met__L_c --> amet_c + pi_c + ppi_c	0	1000	0	Rv1392
METOX1s	Methionine oxidation (spontaneous)	h2o2_c + met__L_c --> h2o_c + metsox__S__L_c	0	1000	0	none
METOX2s	Methionine oxidation 2 (spontaneous)	h2o2_c + met__L_c --> h2o_c + metsox__R__L_c	0	1000	0	none
METS	methionine synthase	5mthf_c + hcys__L_c --> h_c + met__L_c + thf_c	0	1000	0	Rv2124c and Rv1133c
METSOXR1	L-methionine-S-oxide reductase	metsox__S__L_c + trdrd_c --> h2o_c + met__L_c + trdox_c	0	1000	0	Rv0137c
METSOXR2	L-methionine-R-sulfoxide reductase	metsox__R__L_c + trdrd_c --> h2o_c + met__L_c + trdox_c	0	1000	0	Rv2674
METabc	L-methionine transport via ABC system	atp_c + h2o_c + met__L_e --> adp_c + h_c + met__L_c + pi_c	0	1000	0
MGt5	MGt5	mg2_c <=> mg2_e	-1000	1000	0	Rv1239c
MHPGLUT	5-methyltetrahydropteroyltriglutamate-homocysteine S-methyltransferase	hcys__L_c + mhpglu_c --> hpglu_c + met__L_c	0	1000	0	Rv1133c
MI1PP	Myo-inositol 1-phosphatase	h2o_c + mi1p__D_c --> inost_c + pi_c	0	1000	0	Rv1604 or Rv2131c or Rv2701c
MI1PS	Myo Inositol 1 phosphate synthase	g6p_c --> mi1p__D_c	0	1000	0	Rv0046c
MI3PP	myo-inositol 3-phosphatase	h2o_c + mi3p__D_c --> inost_c + pi_c	0	1000	0	Rv1604 or Rv2131c or Rv2701c
MMCD	Methylmalonyl-CoA decarboxylase	h_c + mmcoa__S_c --> co2_c + ppcoa_c	0	1000	0	Rv3799c
MME	methylmalonyl-CoA epimerase	mmcoa__R_c <-- 0.001 aqcobal_c + mmcoa__S_c	-1000	0	0	Rv0855 or Rv1322A or Rv1143
MMM2r	None	0.001 aqcobal_c + succoa_c <-- mmcoa__R_c	-1000	0	0	Rv1492 and Rv1493
MMSAD1	MMSAD1	2mop_c + coa_c + nad_c --> co2_c + nadh_c + ppcoa_c	0	1000	0	Rv0753c
MMSAD2	methylmalonate-semialdehyde dehydrogenase (propanol)	coa_c + nad_c + ppal_c --> h_c + nadh_c + ppcoa_c	0	1000	0	Rv3535c
MN6PP	Mannose 6-phosphate phosphatase	h2o_c + man6p_c --> man_c + pi_c	0	1000	0
MNDNS1	MNDNS1	dhna_c + 3.0 h_c + 2.0 nadph_c --> 2.0 h2o_c + mndn_c + 2.0 nadp_c	0	1000	0
MNDNS2	MNDNS2	dhna_c + 3.0 h_c + 2.0 nadh_c --> 2.0 h2o_c + mndn_c + 2.0 nad_c	0	1000	0
MOHMT	3-methyl-2-oxobutanoate hydroxymethyltransferase	3mob_c + h2o_c + mlthf_c --> 2dhp_c + thf_c	0	1000	0	Rv2225
MPML	MPML	atp_c + h2o_c + mg2_c + ppp9_c <=> adp_c + 3.0 h_c + mppp9_c + pi_c	-1000	1000	0	Rv2850c or Rv0958
MSHAMID	MSHAMID	bmnmsh_c + h2o_c --> acysbmn_c + igam_c	0	1000	0	Rv1082
MSHOXH	MSHOXH	h2o_c + mshfaldox_c --> for_c + h_c + msh_c	0	1000	0
MSHS	mycothiol synthase	accoa_c + cigam_c --> coa_c + msh_c	0	1000	0	Rv0819
MTAN	methylthioadenosine nucleosidase	5mta_c + h2o_c --> 5mtr_c + ade_c	0	1000	0	Rv0091
MTHFC	methenyltetrahydrofolate cyclohydrolase	h2o_c + methf_c <=> 10fthf_c + h_c	-1000	1000	0	Rv3356c
MTHFD	methylenetetrahydrofolate dehydrogenase (NADP)	mlthf_c + nadp_c <=> methf_c + nadph_c	-1000	1000	0	Rv3356c
MTHFR2	5,10-methylenetetrahydrofolate reductase (NADH)	2.0 h_c + mlthf_c + nadh_c --> 5mthf_c + nad_c	0	1000	0
MTI	maltose trehalose isomerase	tre_c <=> malt_c	-1000	1000	0	Rv0126
MYC1CYC1	MYC1CYC1	amet_c + meroacidACP_c --> ahcys_c + h_c + meroacidcyc1ACP_c	0	1000	0	Rv0470c
MYC1CYC2	MYC1CYC2	amet_c + mmeroacidACP_c --> ahcys_c + h_c + mmeroacidcyc1ACP_c	0	1000	0	Rv0470c
MYC1CYC3	MYC1CYC3	amet_c + kmeroacidACP_c --> ahcys_c + h_c + kmeroacidcyc1ACP_c	0	1000	0	Rv0470c
MYC1CYC4	MYC1CYC4	amet_c + mmmeroacidACP_c --> ahcys_c + h_c + mmmeroacidcyc1ACP_c	0	1000	0	Rv0503c or Rv0644c
MYC1CYC5	Mycolic Acid Cyclopropanation	amet_c + mkmeroacidACP_c --> ahcys_c + h_c + mkmeroacidcyc1ACP_c	0	1000	0	Rv0644c
MYC1M1	MYC1M1	amet_c + h2o_c + mmeroacidACP_c --> ahcys_c + h_c + mmmeroacidACP_c	0	1000	0	Rv0644c or Rv0642c or Rv0645c or Rv0503c
MYC1M2	MYC1M2	amet_c + h2o_c + kmeroacidACP_c --> ahcys_c + h_c + mkmeroacidACP_c	0	1000	0	Rv0644c or Rv0642c or Rv0503c or Rv0645c
MYC2CYC1	MYC2CYC1	amet_c + meroacidcyc1ACP_c --> ahcys_c + h_c + meroacidcyc2ACP_c	0	1000	0	Rv0644c
MYC2CYC2	MYC2CYC2	amet_c + mmeroacidcyc1ACP_c --> ahcys_c + h_c + mmeroacidcyc2ACP_c	0	1000	0	Rv0644c
MYC2CYC3	MYC2CYC3	amet_c + kmeroacidcyc1ACP_c --> ahcys_c + h_c + kmeroacidcyc2ACP_c	0	1000	0	Rv0644c
MYCON1	Mycolic Acid Condensation	chexccoa_c + 2.0 h2o_c + meroacidcyc2AMP_c --> amp_c + co2_c + coa_c + 2.0 h_c + mycolate_c	0	1000	0	Rv3800c
MYCON2	MYCON2	chexccoa_c + 2.0 h2o_c + mmeroacidcyc2AMP_c --> amp_c + co2_c + coa_c + 2.0 h_c + mmycolate_c	0	1000	0	Rv3800c
MYCON3	MYCON3	chexccoa_c + 2.0 h2o_c + kmeroacidcyc2AMP_c --> amp_c + co2_c + coa_c + 2.0 h_c + kmycolate_c	0	1000	0	Rv3800c
MYCON4	MYCON4	chexccoa_c + 2.0 h2o_c + mmmeroacidcyc1AMP_c --> amp_c + co2_c + coa_c + 2.0 h_c + mmmycolate_c	0	1000	0	Rv3800c
MYCON5	Mycolic Acid Condensation	chexccoa_c + 2.0 h2o_c + mkmeroacidcyc1AMP_c --> amp_c + co2_c + coa_c + 2.0 h_c + mkmycolate_c	0	1000	0	Rv3800c
MYCSacp50	MYCSacp50	33.0 h_c + hexc_c + 12.0 malACP_c + 24.0 nadph_c --> 11.0 ACP_c + 12.0 co2_c + 13.0 h2o_c + meroacidACP_c + 24.0 nadp_c	0	1000	0	( Rv1483 and Rv2245 and Rv2246 ) or ( Rv0098 and Rv2245 and Rv2246 )
MYCSacp56	MYCSacp56	42.0 h_c + hexc_c + 15.0 malACP_c + 30.0 nadph_c --> 14.0 ACP_c + 15.0 co2_c + 16.0 h2o_c + mmeroacidACP_c + 30.0 nadp_c	0	1000	0	( Rv1483 and Rv2245 and Rv2246 ) or ( Rv0098 and Rv2245 and Rv2246 )
MYCSacp58	MYCSacp58	47.0 h_c + hexc_c + 16.0 malACP_c + 30.0 nadph_c --> 15.0 ACP_c + 16.0 co2_c + 17.0 h2o_c + kmeroacidACP_c + 30.0 nadp_c	0	1000	0	( Rv1483 and Rv2245 and Rv2246 ) or ( Rv0098 and Rv2245 and Rv2246 )
MYCTR	MYCTR	2.0 msh_c + nadp_c <=> h_c + mssg_c + nadph_c	-1000	1000	0	Rv2855
MYCTR2	MYCTR2	gthox_c + 2.0 msh_c --> 2.0 gthrd_c + mssg_c	0	1000	0	Rv2855
NADH10	NADH dehydrogenase (menaquinone-8 & 0 protons)	h_c + mqn8_c + nadh_c --> mql8_c + nad_c	0	1000	0	Rv0082 and Rv3145 and Rv3146 and Rv3147 and Rv3148 and Rv3149 and Rv3150 and Rv3151 and Rv3152 and Rv3153 and Rv3154 and Rv3155 and Rv3156 and Rv3157 and Rv3158
NADH2r	NADH2r	h_c + nadh_c + q_c <=> nad_c + qh2_c	-1000	1000	0	Rv0082 and Rv3145 and Rv3146 and Rv3147 and Rv3148 and Rv3149 and Rv3150 and Rv3151 and Rv3152 and Rv3153 and Rv3154 and Rv3155 and Rv3156 and Rv3157 and Rv3158
NADH5	NADH dehydrogenase (ubiquinone-8 )	h_c + nadh_c + q8_c --> nad_c + q8h2_c	0	1000	0	Rv0392c or Rv1854c
NADH9	NADH dehydrogenase (demethylmenaquinone-8 & 0 protons)	2dmmq8_c + h_c + nadh_c --> 2dmmql8_c + nad_c	0	1000	0	Rv0082 and Rv3145 and Rv3146 and Rv3147 and Rv3148 and Rv3149 and Rv3150 and Rv3151 and Rv3152 and Rv3153 and Rv3154 and Rv3155 and Rv3156 and Rv3157 and Rv3158
NADK	NAD kinase	atp_c + nad_c --> adp_c + h_c + nadp_c	0	1000	0	Rv1695
NADS2	NAD synthase (glutamine-hydrolysing)	atp_c + dnad_c + gln__L_c + h2o_c --> amp_c + glu__L_c + h_c + nad_c + ppi_c	0	1000	0	Rv2438c
NADTRHD	NAD transhydrogenase	nad_c + nadph_c --> nadh_c + nadp_c	0	1000	0	Rv2713 or ( Rv0155 and Rv0156 and Rv0157 )
NAKtr	NAKtr	k_c + na1_e --> k_e + na1_c	0	1000	0	Rv3236c
NAPRTr	None	h_c + nac_c + prpp_c <=> nicrnt_c + ppi_c	-1000	1000	0	Rv0573c or Rv1330c
NARK	nark	no2_c --> no2_e	0	1000	0	( Rv1737c and Rv2329c and Rv0261c ) or Rv0267
NAt3_1	Sodium proton antiporter HNA is 11	na1_c <=> na1_e	-1000	1000	0	Rv2287
NDPK1	nucleoside-diphosphate kinase (ATP:GDP)	atp_c + gdp_c <=> adp_c + gtp_c	-1000	1000	0	Rv2445c
NDPK2	nucleoside-diphosphate kinase (ATP:UDP)	atp_c + udp_c <=> adp_c + utp_c	-1000	1000	0	Rv2445c
NDPK3	nucleoside-diphosphate kinase (ATP:CDP)	atp_c + cdp_c <=> adp_c + ctp_c	-1000	1000	0	Rv2445c
NDPK4	nucleoside-diphosphate kinase (ATP:dTDP)	atp_c + dtdp_c <=> adp_c + dttp_c	-1000	1000	0	Rv2445c
NDPK5	nucleoside-diphosphate kinase (ATP:dGDP)	atp_c + dgdp_c <=> adp_c + dgtp_c	-1000	1000	0	Rv2445c
NDPK6	nucleoside-diphosphate kinase (ATP:dUDP)	atp_c + dudp_c <=> adp_c + dutp_c	-1000	1000	0	Rv2445c
NDPK7	nucleoside-diphosphate kinase (ATP:dCDP)	atp_c + dcdp_c <=> adp_c + dctp_c	-1000	1000	0	Rv2445c
NDPK8	nucleoside-diphosphate kinase (ATP:dADP)	atp_c + dadp_c <=> adp_c + datp_c	-1000	1000	0	Rv2445c
NH4OHDs	NH4OH dissociation	h_c + nh4oh_c <=> h2o_c + nh4_c	-1000	1000	0
NH4t	Ammonia reversible transport	nh4_e <=> nh4_c	-1000	1000	0	Rv2920c
NNAM	Nicotinamidase	h2o_c + ncam_c <=> nac_c + nh4_c	-1000	1000	0	Rv2043c
NNAT	None	atp_c + h_c + nicrnt_c --> dnad_c + ppi_c	0	1000	0	Rv2421c
NNDMBRT	Nicotinate-nucleotide dimethylbenzimidazole phosphoribosyltransferase	dmbzid_c + nicrnt_c --> 5prdmbz_c + h_c + nac_c	0	1000	0	Rv2207
NNDPR	nicotinate-nucleotide diphosphorylase (carboxylating)	2.0 h_c + prpp_c + quln_c --> co2_c + nicrnt_c + ppi_c	0	1000	0	Rv1596
NO	NO	no_c + o2s_c --> no3_c	0	1000	0	none
NO3R1	Nitrate reductase (Ubiquinol-8)	2.0 h_c + no3_c + q8h2_c --> h2o_c + 2.0 h_e + no2_c + q8_c	0	1000	0	( Rv1161 and Rv1162 and Rv1164 and Rv1163 ) or Rv1736c
NO3R2	Nitrate reductase (Menaquinol-8)	2.0 h_c + mql8_c + no3_c --> h2o_c + 2.0 h_e + mqn8_c + no2_c	0	1000	0	Rv1161 and Rv1162 and Rv1163 and Rv1164 and Rv1736c
NOt	NO transport (diffusion)	no_e <=> no_c	-1000	1000	0
NPHS	naphthoate synthase	sbzcoa_c --> coa_c + dhna_c	0	1000	0	Rv0548c
NTD1	5'-nucleotidase (dUMP)	dump_c + h2o_c --> duri_c + pi_c	0	1000	0
NTD10	5'-nucleotidase (XMP)	h2o_c + xmp_c --> pi_c + xtsn_c	0	1000	0
NTD11	5'-nucleotidase (IMP)	h2o_c + imp_c --> ins_c + pi_c	0	1000	0
NTD2	5'-nucleotidase (UMP)	h2o_c + ump_c --> pi_c + uri_c	0	1000	0
NTD3	5'-nucleotidase (dCMP)	dcmp_c + h2o_c --> dcyt_c + pi_c	0	1000	0
NTD4	5'-nucleotidase (CMP)	cmp_c + h2o_c --> cytd_c + pi_c	0	1000	0
NTD5	5'-nucleotidase (dTMP)	dtmp_c + h2o_c --> pi_c + thymd_c	0	1000	0
NTD6	5'-nucleotidase (dAMP)	damp_c + h2o_c --> dad__2_c + pi_c	0	1000	0
NTD7	5'-nucleotidase (AMP)	amp_c + h2o_c --> adn_c + pi_c	0	1000	0
NTD8	5'-nucleotidase (dGMP)	dgmp_c + h2o_c --> dgsn_c + pi_c	0	1000	0
NTD9	5'-nucleotidase (GMP)	gmp_c + h2o_c --> gsn_c + pi_c	0	1000	0
NTPP2	Nucleoside triphosphate pyrophosphorylase (gtp)	gtp_c + h2o_c --> gmp_c + h_c + ppi_c	0	1000	0
NTPP3	Nucleoside triphosphate pyrophosphorylase (dctp)	dctp_c + h2o_c --> dcmp_c + h_c + ppi_c	0	1000	0
NTPP4	Nucleoside triphosphate pyrophosphorylase (ctp)	ctp_c + h2o_c --> cmp_c + h_c + ppi_c	0	1000	0	Rv1160
NTPP5	Nucleoside triphosphate pyrophosphorylase (datp)	datp_c + h2o_c --> damp_c + h_c + ppi_c	0	1000	0
NTPP7	Nucleoside triphosphate pyrophosphorylase (dttp)	dttp_c + h2o_c --> dtmp_c + h_c + ppi_c	0	1000	0
NTPP8	Nucleoside triphosphate pyrophosphorylase (utp)	h2o_c + utp_c --> h_c + ppi_c + ump_c	0	1000	0
NTPTP1	Nucleoside triphosphate tripolyhydrolase	dgtp_c + h2o_c --> dgsn_c + pppi_c	0	1000	0	Rv2344c
NTPTP2	Nucleoside triphosphate tripolyhydrolase	gtp_c + h2o_c --> gsn_c + pppi_c	0	1000	0	Rv2344c
NTRIR2x	Nitrite Reductase (NADH)	5.0 h_c + 3.0 nadh_c + no2_c --> 2.0 h2o_c + 3.0 nad_c + nh4_c	0	1000	0	Rv0252 and Rv0253
NTRIRx	nitrite reductase (NADH)	4.0 h_c + 3.0 nadh_c + no2_c --> h2o_c + 3.0 nad_c + nh4oh_c	0	1000	0	Rv0252 and Rv0253
NTRIRy	nitrite reductase (NADPH)	4.0 h_c + 3.0 nadph_c + no2_c --> h2o_c + 3.0 nadp_c + nh4oh_c	0	1000	0	Rv0252 and Rv0253
O16RHAT	rhamnosyltransferase (LPS O16 antigen biosynthesis)	dtdprmn_c + unaga_c --> dtdp_c + h_c + ragund_c	0	1000	0	Rv3265c and Rv1525
O2t	o2 transport (diffusion)	o2_e <=> o2_c	-1000	1000	0
OCBT	ornithine carbamoyltransferase	cbp_c + orn_c <=> citr__L_c + h_c + pi_c	-1000	1000	0	Rv1656
OCDCAt2	OCDCAt2	h_e + ocdca_e --> h_c + ocdca_c	0	1000	0
OCOAT1r	None	acac_c + succoa_c <=> aacoa_c + succ_c	-1000	1000	0	Rv2503c and Rv2504c
OMCDC	2-Oxo-4-methyl-3-carboxypentanoate decarboxylation	3c4mop_c + h_c --> 4mop_c + co2_c	0	1000	0
OMPDC	orotidine-5'-phosphate decarboxylase	h_c + orot5p_c --> co2_c + ump_c	0	1000	0	Rv1385
OPAH	5-Oxoproline amidohydrolase (ATP-hydrolysing)	5oxpro_c + atp_c + 2.0 h2o_c <=> adp_c + glu__L_c + h_c + pi_c	-1000	1000	0	Rv0266c
ORNTA	ornithine transaminase	akg_c + orn_c --> glu5sa_c + glu__L_c	0	1000	0	Rv2321c or Rv2322c
ORNTAC	Ornithine transacetylase	acorn_c + glu__L_c <=> acglu_c + orn_c	-1000	1000	0	Rv1653
ORNt	ORNt	orn_e <=> orn_c	-1000	1000	0	Rv2320c
ORPT	orotate phosphoribosyltransferase	orot5p_c + ppi_c <=> orot_c + prpp_c	-1000	1000	0	Rv0382c
OXACOAL	OXACOAL	atp_c + coa_c + oxa_c <=> amp_c + oxalcoa_c + ppi_c	-1000	1000	0
OXCDC	Oxalyl-CoA decarboxylase	h_c + oxalcoa_c --> co2_c + forcoa_c	0	1000	0	Rv0118c
OXGDC	2-oxoglutarate decarboxylase	akg_c + h_c --> co2_c + sucsal_c	0	1000	0	Rv1248c or Rv0555
P5CD	1-pyrroline-5-carboxylate dehydrogenase	1pyr5c_c + 2.0 h2o_c + nad_c --> glu__L_c + h_c + nadh_c	0	1000	0	Rv1187
P5CR	pyrroline-5-carboxylate reductase	1pyr5c_c + 2.0 h_c + nadph_c --> nadp_c + pro__L_c	0	1000	0	Rv0500
P5CRx	P5CRx	1pyr5c_c + 2.0 h_c + nadh_c --> nad_c + pro__L_c	0	1000	0	Rv0500
PACt2r	PACt2r	h_e + pac_e <=> h_c + pac_c	-1000	1000	0	none
PANTS	pantothenate synthase	ala__B_c + atp_c + pant__R_c --> amp_c + h_c + pnto__R_c + ppi_c	0	1000	0	Rv3602c
PAPA160	Phosphatidate phosphatase (n-C16:0)	h2o_c + pa160_c --> 12dgr160_c + pi_c	0	1000	0	Rv1755c
PAPPT1	PAPPT1	uAgla_c + udcpp_c --> uaAgla_c + ump_c	0	1000	0	Rv2156c
PAPPT2	PAPPT2	uGgla_c + udcpp_c --> uaGgla_c + ump_c	0	1000	0	Rv2156c
PAPPT3	phospho-N-acetylmuramoyl-pentapeptide-transferase (meso-2,6-diaminopimelate)	udcpp_c + ugmda_c --> uagmda_c + ump_c	0	1000	0	Rv2156c
PAPR	None	paps_c + trdrd_c <=> 2.0 h_c + pap_c + so3_c + trdox_c	-1000	1000	0	Rv2392
PATS	PATS	5.0 h_c + ocdca_c + 4.0 tmlgnc_c + tre_c --> 5.0 h2o_c + pat_c	0	1000	0
PC	pyruvate carboxylase	atp_c + hco3_c + pyr_c --> adp_c + h_c + oaa_c + pi_c	0	1000	0	Rv2967c
PC11M	precorrin-4 C11-methyltransferase	amet_c + pre4_c --> ahcys_c + h_c + pre5_c	0	1000	0	Rv2071c
PC17M	precorrin-3B C17-methyltransferase	amet_c + pre3b_c --> ahcys_c + 3.0 h_c + pre4_c	0	1000	0	Rv2066
PC20M	precorrin-2 C20-methyltransferase	amet_c + dscl_c --> ahcys_c + h_c + pre3a_c	0	1000	0	Rv2066
PC6AR	precorrin-6A reductase	h_c + nadph_c + pre6a_c --> nadp_c + pre6b_c	0	1000	0	Rv2070c
PC6YM	precorrin-6Y C5,15-methyltransferase (decarboxylating)	2.0 amet_c + pre6b_c --> 2.0 ahcys_c + co2_c + 2.0 h_c + pre8_c	0	1000	0	Rv2072c
PC8XM	precorrin-8X methylmutase	h_c + pre8_c --> hgbyr_c	0	1000	0	Rv2065
PDE1	3',5'-cyclic-nucleotide phosphodiesterase	camp_c + h2o_c --> amp_c + h_c	0	1000	0	Rv0805
PDE4	3',5'-cyclic-nucleotide phosphodiesterase	35cgmp_c + h2o_c --> gmp_c + h_c	0	1000	0	Rv0805
PDH	Pyruvate dehydrogenase	coa_c + nad_c + pyr_c --> accoa_c + co2_c + nadh_c	0	1000	0	Rv2241 and Rv2215 and ( Rv0462 or Rv0843 )
PDHa	pyruvate dehydrogenase (lipoamide)	h_c + lpam_c + pyr_c --> adhlam_c + co2_c	0	1000	0	Rv2241 and ( Rv0462 or Rv0843 ) and Rv2215
PDHbr	pyruvate dehydrogenase (dihydrolipoamide) reversible	adhlam_c + coa_c <=> accoa_c + dhlam_c	-1000	1000	0	Rv2215 or Rv2495c
PDHc	None	dhlam_c + nad_c --> h_c + lpam_c + nadh_c	0	1000	0	Rv0462 or Rv0843
PDIMAS	PDIMAS	2.0 h_c + phthiocerol_c + 2.0 tamocta_c --> 2.0 h2o_c + pdima_c	0	1000	0	Rv2941 and Rv2939
PDIMAT	pdima translocase	pdima_c --> pdima_e	0	1000	0	Rv2942 and Rv2936 and Rv2937 and Rv2938 and Rv2945c
PDX5PO	None	o2_c + pdx5p_c <=> h2o2_c + pydx5p_c	-1000	1000	0	Rv2607
PEAMNO	PEAMNO	h2o_c + o2_c + peamn_c --> h2o2_c + nh4_c + pacald_c	0	1000	0	none
PEPCK_re	PEPCK re	gtp_c + oaa_c <=> co2_c + gdp_c + pep_c	-1000	1000	0	Rv0211
PFK	phosphofructokinase	atp_c + f6p_c --> adp_c + fdp_c + h_c	0	1000	0	Rv2029c and Rv3010c
PFL	Pyruvate formate lyase	coa_c + pyr_c --> accoa_c + for_c	0	1000	0
PGAMT	phosphoglucosamine mutase	gam1p_c <=> gam6p_c	-1000	1000	0	Rv3441c
PGCD	phosphoglycerate dehydrogenase	3pg_c + nad_c --> 3php_c + h_c + nadh_c	0	1000	0	Rv2996c and Rv0728c
PGI	glucose-6-phosphate isomerase	g6p_c <=> f6p_c	-1000	1000	0	Rv0946c
PGK	phosphoglycerate kinase	3pg_c + atp_c <=> 13dpg_c + adp_c	-1000	1000	0	Rv1437
PGL	6-phosphogluconolactonase	6pgl_c + h2o_c --> 6pgc_c + h_c	0	1000	0	Rv1445c
PGLS	PGLS	4.0 amet_c + frrppdima_c --> 4.0 ahcys_c + 4.0 h_c + mfrrppdima_c	0	1000	0
PGLYCP	Phosphoglycolate phosphatase	2pglyc_c + h2o_c --> glyclt_c + pi_c	0	1000	0	Rv2233
PGM	phosphoglycerate mutase	2pg_c <=> 3pg_c	-1000	1000	0	Rv3214 or Rv0489
PGMT	Phosphoglucomutase	g1p_c <=> g6p_c	-1000	1000	0	Rv3068c or Rv3400
PGPP160	Phosphatidylglycerol phosphate phosphatase (n-C16:0)	h2o_c + pgp160_c --> pg160_c + pi_c	0	1000	0
PGPP160190	phosphatidylglycerol phosphate phosphatase (C16:0, C19:0)	h2o_c + pgp160190_c --> pg160190_c + pi_c	0	1000	0
PGPP190	PGPP190	h2o_c + pgp190_c --> pg190_c + pi_c	0	1000	0
PGPPT3	PGPPT3	udcpp_c + uggmda_c --> ugggmda_c + ump_c	0	1000	0	Rv2156c
PGSA160	Phosphatidylglycerol synthase (n-C16:0)	cdpdhdecg_c + glyc3p_c --> cmp_c + h_c + pgp160_c	0	1000	0	Rv1822 or Rv2746c
PGSA160190	Phosphatidylglycerol synthase (C16:0,C19:0)	cdpc16c19g_c + glyc3p_c --> cmp_c + h_c + pgp160190_c	0	1000	0	Rv2746c
PGSA190	PGSA190	cdpc19c19g_c + glyc3p_c --> cmp_c + h_c + pgp190_c	0	1000	0	Rv2746c or Rv1822
PHDCATA	PHDCATA	ACP_c + phdcacoa_c <=> coa_c + phdcaACP_c	-1000	1000	0
PHDCAt	PHDCAt	phdca_e <=> phdca_c	-1000	1000	0
PHETA1	phenylalanine transaminase	akg_c + phe__L_c <=> glu__L_c + phpyr_c	-1000	1000	0	Rv3565 or Rv0337c
PHEt2r	L-phenylalanine reversible transport via proton symport	h_e + phe__L_e <=> h_c + phe__L_c	-1000	1000	0
PHTHDLS	PHTHDLS	h_c + prephth_c --> co2_c + phthdl_c	0	1000	0
PHTHDLS2	PHTHDLS2	h_c + prepphth_c --> co2_c + pphthdl_c	0	1000	0
PHTHS	PHTHS	amet_c + nadph_c + phthdl_c --> ahcys_c + nadp_c + phthiocerol_c	0	1000	0	Rv2951c and Rv2952
PHTHS2	PHTHS2	amet_c + nadph_c + pphthdl_c --> ahcys_c + nadp_c + pphthiocerol_c	0	1000	0	Rv2951c and Rv2952
PHYCBOXL	PHYCBOXL	h_c + phe__L_c --> co2_c + peamn_c	0	1000	0	Rv2531c
PIabc	phosphate transport via ABC system	atp_c + h2o_c + pi_e --> adp_c + h_c + 2.0 pi_c	0	1000	0	( Rv0934 and Rv0936 and Rv0935 and Rv0933 ) or ( Rv0932c and Rv0930 and Rv0929 and Rv0933 ) or ( Rv0928 and Rv0930 and Rv0933 ) or Rv0545c or Rv2281 or Rv0820 or ( Rv0935 and Rv0930 and Rv0933 and Rv0936 and Rv0929 )
PLCD	PLCD	h2o_c + ptd1ino160_c --> 12dgr160_c + h_c + mi1p__D_c	0	1000	0	Rv1755c
PLIPA1E160	PLIPA1E160	h2o_c + pe160_c --> 2agpe160_c + h_c + hdca_c	0	1000	0
PLIPA1E180	PLIPA1E180	h2o_c + pe180_c --> 2agpe180_c + h_c + ocdca_c	0	1000	0
PMANM	phosphomannomutase	man1p_c <=> man6p_c	-1000	1000	0	Rv3257c or Rv3308
PMDPHT	pyrimidine phosphatase	5aprbu_c + h2o_c --> 4r5au_c + pi_c	0	1000	0
PMPK	phosphomethylpyrimidine kinase	4ampm_c + atp_c --> 2mahmp_c + adp_c	0	1000	0	Rv0422c
PNCDC	PNCDC	h_c + ptcys_c --> co2_c + ptth_c	0	1000	0	Rv1092c
PNTK	pantothenate kinase	atp_c + pnto__R_c --> 4ppan_c + adp_c + h_c	0	1000	0	Rv1092c
PPA	inorganic diphosphatase	h2o_c + ppi_c --> h_c + 2.0 pi_c	0	1000	0	Rv3628
PPAtr	Propionate transport, diffusion	ppa_e <=> ppa_c	-1000	1000	0
PPBNGS	porphobilinogen synthase	2.0 5aop_c --> 2.0 h2o_c + h_c + ppbng_c	0	1000	0	Rv0512
PPCDC	phosphopantothenoylcysteine decarboxylase	4ppcys_c + h_c --> co2_c + pan4p_c	0	1000	0	Rv1391
PPCOAC	Propionyl-CoA carboxylase	atp_c + hco3_c + ppcoa_c --> adp_c + h_c + mmcoa__S_c + pi_c	0	1000	0	Rv3285 and Rv3280 and Rv3281
PPDIMAS	PPDIMAS	2.0 h_c + pphthiocerol_c + 2.0 tamocta_c --> 2.0 h2o_c + ppdima_c	0	1000	0	Rv2941 and Rv2939
PPDIMAT	ppdima translocase	ppdima_c --> ppdima_e	0	1000	0	Rv2942 and Rv2936 and Rv2937 and Rv2938 and Rv2945c
PPDK	Pyruvate,phosphate dikinase.	atp_c + pi_c + pyr_c --> amp_c + h_c + pep_c + ppi_c	0	1000	0	Rv1127c
PPGKr	Polyphosphate glucokinase reversible	glc__D_c + pi_c <=> g6p_c + h2o_c	-1000	1000	0	Rv2702
PPK2	None	atp_c + ppi_c --> adp_c + pppi_c	0	1000	0	Rv2984
PPNCL3	PPNCL3	4ppan_c + atp_c + cys__L_c --> 4ppcys_c + amp_c + h_c + ppi_c	0	1000	0	Rv1391
PPND	Prephenate dehydrogenase	nad_c + pphn_c --> 34hpp_c + co2_c + nadh_c	0	1000	0	Rv3754
PPNDH	prephenate dehydratase	h_c + pphn_c --> co2_c + h2o_c + phpyr_c	0	1000	0	Rv3838c
PPPGO	Protoporphyrinogen oxidase (aerobic)	1.5 o2_c + pppg9_c --> 3.0 h2o_c + ppp9_c	0	1000	0	Rv2677c
PPTGS	PPTGS	uaagmda_c --> h_c + peptido__EC_c + udcpdp_c	0	1000	0	Rv2163c and Rv3627c
PPTGS_TB1	PPTGS TB1	uaaAgla_c --> h_c + peptido__TB1_c + udcpdp_c	0	1000	0	Rv2163c and Rv3627c
PPTGS_TB2	PPTGS TB2	uaaGgla_c --> h_c + peptido__TB2_c + udcpdp_c	0	1000	0	Rv2163c and Rv3627c
PRAGSr	phosphoribosylglycinamide synthase	atp_c + gly_c + pram_c <=> adp_c + gar_c + h_c + pi_c	-1000	1000	0	Rv0772
PRAIS	phosphoribosylaminoimidazole synthase	atp_c + fpram_c --> adp_c + air_c + 2.0 h_c + pi_c	0	1000	0	Rv0809
PRAIi	phosphoribosylanthranilate isomerase (irreversible)	pran_c --> 2cpr5p_c	0	1000	0	Rv1603
PRAMPC	phosphoribosyl-AMP cyclohydrolase	h2o_c + prbamp_c --> prfp_c	0	1000	0	Rv1606
PRASCS	None	5aizc_c + asp__L_c + atp_c --> 25aics_c + adp_c + h_c + pi_c	0	1000	0	Rv0780
PRATPP	phosphoribosyl-ATP pyrophosphatase	h2o_c + prbatp_c --> h_c + ppi_c + prbamp_c	0	1000	0	Rv2122c
PRDX	PRDX	h2o2_c + meoh_c --> fald_c + 2.0 h2o_c	0	1000	0
PREPHACPH	PREPHACPH	h2o_c + prephthACP_c --> ACP_c + h_c + prephth_c	0	1000	0	Rv2928
PREPPACPH	PREPPACPH	h2o_c + prepphthACP_c --> ACP_c + h_c + prepphth_c	0	1000	0	Rv2928
PREPTHS	PREPTHS	arachACP_c + 14.0 h_c + 2.0 malcoa_c + 2.0 mmcoa__S_c + 10.0 nadph_c --> 2.0 co2_c + 4.0 coa_c + 5.0 h2o_c + 10.0 nadp_c + prephthACP_c	0	1000	0	Rv2931 or Rv2932 or Rv2933 or Rv2934 or Rv2935
PREPTHS2	PREPTHS2	14.0 h_c + 2.0 malcoa_c + 2.0 mmcoa__S_c + 10.0 nadph_c + phdcaACP_c --> 2.0 co2_c + 4.0 coa_c + 5.0 h2o_c + 10.0 nadp_c + prepphthACP_c	0	1000	0	Rv2931 or Rv2932 or Rv2933 or Rv2934 or Rv2935
PREPTTA	PREPTTA	ACP_c + prephthcoa_c <=> coa_c + prephthACP_c	-1000	1000	0
PRFGS	phosphoribosylformylglycinamidine synthase	atp_c + fgam_c + gln__L_c + h2o_c --> adp_c + fpram_c + glu__L_c + h_c + pi_c	0	1000	0	Rv0803 and Rv0788
PRMICIi	None	prfp_c --> prlp_c	0	1000	0	Rv1603
PROD2	Proline dehydrogenase	fad_c + pro__L_c --> 1pyr5c_c + fadh2_c + h_c	0	1000	0	Rv1188
PROabc	L-proline transport via ABC system	atp_c + h2o_c + pro__L_e --> adp_c + h_c + pi_c + pro__L_c	0	1000	0	Rv3756c and Rv3757c and Rv3758c and Rv3759c
PROt2r	L proline reversible transport via proton symport	h_e + pro__L_e <=> h_c + pro__L_c	-1000	1000	0
PRPPS	phosphoribosylpyrophosphate synthetase	atp_c + r5p_c <=> amp_c + h_c + prpp_c	-1000	1000	0	Rv1017c
PSCVT	3-phosphoshikimate 1-carboxyvinyltransferase	pep_c + skm5p_c --> 3psme_c + pi_c	0	1000	0	Rv3227
PSD160	Phosphatidylserine decarboxylase (n-C16:0)	h_c + ps160_c --> co2_c + pe160_c	0	1000	0	Rv0437c
PSERT	phosphoserine transaminase	3php_c + glu__L_c --> akg_c + pser__L_c	0	1000	0	Rv0884c
PSP_L	phosphoserine phosphatase (L-serine)	h2o_c + pser__L_c --> pi_c + ser__L_c	0	1000	0	Rv0018c and Rv3042c and Rv0505c
PSSA160	Phosphatidylserine syntase (n-C16:0)	cdpdhdecg_c + ser__L_c --> cmp_c + h_c + ps160_c	0	1000	0	Rv0436c
PTAr	phosphotransacetylase	accoa_c + pi_c <-- actp_c + coa_c	-1000	0	0	Rv0408
PTPATi	pantetheine-phosphate adenylyltransferase	atp_c + h_c + pan4p_c --> dpcoa_c + ppi_c	0	1000	0	Rv2965c
PUNP1	purine-nucleoside phosphorylase (Adenosine)	adn_c + pi_c <=> ade_c + r1p_c	-1000	1000	0	Rv3307
PUNP2	purine-nucleoside phosphorylase (Deoxyadenosine)	dad__2_c + pi_c <=> 2dr1p_c + ade_c	-1000	1000	0	Rv3307
PUNP3	purine-nucleoside phosphorylase (Guanosine)	gsn_c + pi_c <=> gua_c + r1p_c	-1000	1000	0	Rv3307
PUNP4	purine-nucleoside phosphorylase (Deoxyguanosine)	dgsn_c + pi_c <=> 2dr1p_c + gua_c	-1000	1000	0
PUNP5	purine-nucleoside phosphorylase (Inosine)	ins_c + pi_c <=> hxan_c + r1p_c	-1000	1000	0	Rv3307
PUNP6	purine-nucleoside phosphorylase (Deoxyinosine)	din_c + pi_c <=> 2dr1p_c + hxan_c	-1000	1000	0	Rv3307
PUNP7	purine-nucleoside phosphorylase (Xanthosine)	pi_c + xtsn_c <=> r1p_c + xan_c	-1000	1000	0	Rv3307
PYAM5PO	pyridoxamine 5'-phosphate oxidase	h2o_c + o2_c + pyam5p_c --> h2o2_c + nh4_c + pydx5p_c	0	1000	0	Rv2607 or Rv1155 or Rv2074
PYDXNO	Pyridoxine oxidase	o2_c + pydxn_c <=> h2o2_c + pydx_c	-1000	1000	0	Rv2607
PYDXO	Pyridoxal oxidase	2.0 h2o_c + nh4_c + 0.5 o2_c + pydx_c <=> 2.0 h2o2_c + pydam_c	-1000	1000	0	Rv2607
PYK	pyruvate kinase	adp_c + h_c + pep_c --> atp_c + pyr_c	0	1000	0	Rv1617
PYRDC	Pyruvate decarboxylase	h_c + pyr_c --> acald_c + co2_c	0	1000	0	Rv0853c
PYRt2r	None	h_e + pyr_e <=> h_c + pyr_c	-1000	1000	0	Rv1902c
QRr	QRr	h_c + nadph_c + q_c <=> nadp_c + qh2_c	-1000	1000	0	Rv3777
QULNS	quinolinate synthase	dhap_c + iasp_c --> 2.0 h2o_c + pi_c + quln_c	0	1000	0	Rv1594
R05217	R05217	h_c + 0.5 o2_c + pre3a_c --> pre3b_c	0	1000	0	Rv2064
R05219	R05219	amet_c + h2o_c + pre5_c --> ac_c + ahcys_c + h_c + pre6a_c	0	1000	0
R05224	Hydrogenobyrinate <=> Hydrogenobyrinate a,c diamide	2.0 atp_c + 2.0 gln__L_c + h2o_c + hgbyr_c --> 2.0 adp_c + 2.0 glu__L_c + 2.0 h_c + hgbam_c + ppi_c	0	1000	0	Rv2848c
RBFK	riboflavin kinase	atp_c + ribflv_c --> adp_c + fmn_c + h_c	0	1000	0	Rv2786c
RBFSa	riboflavin synthase	4r5au_c + db4p_c --> dmlz_c + 2.0 h2o_c + pi_c	0	1000	0	Rv1416
RBFSb	riboflavin synthase	2.0 dmlz_c --> 4r5au_c + ribflv_c	0	1000	0	Rv1412
RBK	ribokinase	atp_c + rib__D_c --> adp_c + h_c + r5p_c	0	1000	0	Rv2436
RIBabc	D-ribose transport via ABC system	atp_c + h2o_c + rib__D_e --> adp_c + h_c + pi_c + rib__D_c	0	1000	0	( Rv2316 and Rv2317 and Rv2318 ) or ( Rv1235 and Rv1236 and Rv1237 and Rv1238 ) or ( Rv2038c and Rv2039c and Rv2040c and Rv2041c )
RNDR1	ribonucleoside-diphosphate reductase (ADP)	adp_c + trdrd_c --> dadp_c + h2o_c + trdox_c	0	1000	0	( Rv3051c and Rv3048c ) or ( Rv0570 and Rv1981c )
RNDR2	ribonucleoside-diphosphate reductase (GDP)	gdp_c + trdrd_c --> dgdp_c + h2o_c + trdox_c	0	1000	0	Rv3051c and Rv3048c
RNDR3	ribonucleoside-diphosphate reductase (CDP)	cdp_c + trdrd_c --> dcdp_c + h2o_c + trdox_c	0	1000	0	Rv3051c and Rv3048c
RNDR4	ribonucleoside-diphosphate reductase (UDP)	trdrd_c + udp_c --> dudp_c + h2o_c + trdox_c	0	1000	0	( Rv3051c and Rv3048c ) or ( Rv0570 and Rv1981c )
RNTR4	Ribonucleoside triphosphate reductase UTP	trdrd_c + utp_c --> dutp_c + h2o_c + trdox_c	0	1000	0
RPE	ribulose 5-phosphate 3-epimerase	ru5p__D_c <=> xu5p__D_c	-1000	1000	0	Rv1408
RPI	ribose-5-phosphate isomerase	r5p_c <=> ru5p__D_c	-1000	1000	0	Rv2465c
RPPDIMAS	RPPDIMAS	dtdprmn_c + ppdima_c --> dtdp_c + h_c + rppdima_c	0	1000	0	Rv2962c
RRPPDIMAS	RRPPDIMAS	dtdprmn_c + rppdima_c --> dtdp_c + h_c + rrppdima_c	0	1000	0	Rv2958c
RZ5PP	alpha-ribazole 5-phosphate phosphatase	5prdmbz_c + h2o_c --> pi_c + rdmbzi_c	0	1000	0	Rv2228c or Rv3113
SADH	Succinylarginine dihydrolase	2.0 h2o_c + 2.0 h_c + sucarg_c --> co2_c + 2.0 nh4_c + sucorn_c	0	1000	0
SADT	sulfate adenylyltransferase	atp_c + h_c + so4_c --> aps_c + ppi_c	0	1000	0	Rv1285 and Rv1286
SDPDS	succinyl-diaminopimelate desuccinylase	h2o_c + sl26da_c --> 26dap__LL_c + succ_c	0	1000	0	Rv1202
SDPTA	succinyldiaminopimelate transaminase	akg_c + sl26da_c <=> glu__L_c + sl2a6o_c	-1000	1000	0	Rv1655 or Rv0858c
SERAT	serine O-acetyltransferase	accoa_c + ser__L_c --> acser_c + coa_c	0	1000	0	Rv2335
SERD_D	D-serine deaminase	ser__D_c --> nh4_c + pyr_c	0	1000	0	Rv0069c
SERD_L	L-serine deaminase	ser__L_c --> nh4_c + pyr_c	0	1000	0	Rv0069c
SERt2r	L-serine reversible transport via proton symport	h_e + ser__L_e <=> h_c + ser__L_c	-1000	1000	0	Rv1704c
SGDS	Succinylglutamate desuccinylase	h2o_c + sucglu_c --> glu__L_c + succ_c	0	1000	0
SGSAD	Succinylglutamic semialdehyde dehydrogenase	h2o_c + nad_c + sucgsa_c --> 2.0 h_c + nadh_c + sucglu_c	0	1000	0
SHCHD2	sirohydrochlorin dehydrogenase (NAD)	dscl_c + nad_c --> h_c + nadh_c + scl_c	0	1000	0	Rv2847c
SHCHD3	SHCHD3	nad_c + pre2_c --> h_c + nadh_c + scl2_c	0	1000	0	Rv2847c
SHCHF	sirohydrochlorin ferrochelatase	fe2_c + scl_c --> 3.0 h_c + sheme_c	0	1000	0	Rv2393 or Rv2847c
SHK3Dr	shikimate dehydrogenase	3dhsk_c + h_c + nadph_c <=> nadp_c + skm_c	-1000	1000	0	Rv2552c
SHKK	shikimate kinase	atp_c + skm_c --> adp_c + h_c + skm5p_c	0	1000	0	Rv2539c
SHSL1r	None	cys__L_c + suchms_c <=> cyst__L_c + h_c + succ_c	-1000	1000	0	Rv1079
SHSL4r	O-succinylhomoserine lyase (elimination), reversible	h2o_c + suchms_c <=> 2obut_c + h_c + nh4_c + succ_c	-1000	1000	0	Rv1079
SKMt2	SKMt2	h_e + skm_e <=> h_c + skm_c	-1000	1000	0	Rv1200
SOTA	Succinylornithine transaminase	akg_c + sucorn_c --> glu__L_c + sucgsa_c	0	1000	0
SPMS	spermidine synthase	ametam_c + ptrc_c --> 5mta_c + h_c + spmd_c	0	1000	0	Rv2601
SPODM	Superoxide dismutase	2.0 h_c + 2.0 o2s_c --> h2o2_c + o2_c	0	1000	0	Rv0432 or Rv3846
SSALx	Succinate-semialdehyde dehydrogenase (NAD)	h2o_c + nad_c + sucsal_c --> 2.0 h_c + nadh_c + succ_c	0	1000	0	Rv0234c and Rv1731
SSALy	succinate-semialdehyde dehydrogenase (NADP)	h2o_c + nadp_c + sucsal_c --> 2.0 h_c + nadph_c + succ_c	0	1000	0	Rv0234c or Rv1731
SUCBZL	o-succinylbenzoate-CoA ligase	atp_c + coa_c + sucbz_c --> amp_c + ppi_c + sbzcoa_c	0	1000	0	Rv0542c and Rv0553
SUCBZS	O-succinylbenzoate-CoA synthase	2shchc_c --> h2o_c + sucbz_c	0	1000	0
SUCCt2r	Succinate transport via proton symport	h_e + succ_e <=> h_c + succ_c	-1000	1000	0	Rv2443
SUCD1i	None	fad_c + succ_c --> fadh2_c + fum_c	0	1000	0	( Rv3318 and Rv3319 and Rv3316 and Rv3317 ) or ( Rv0247c and Rv0248c and Rv0249c ) or ( Rv1552 and Rv1553 and Rv1554 and Rv1555 )
SUCOAS	succinyl-CoA synthetase (ADP-forming)	atp_c + coa_c + succ_c <=> adp_c + pi_c + succoa_c	-1000	1000	0	Rv0952 and Rv0951
SULabc	sulfate transport via ABC system	atp_c + h2o_c + so4_e --> adp_c + h_c + pi_c + so4_c	0	1000	0	Rv2397c and Rv2398c and Rv2399c and Rv2400c and Rv1739c
TALA	transaldolase	g3p_c + s7p_c <=> e4p_c + f6p_c	-1000	1000	0	Rv1448c
TARTD	L(+)-tartrate dehydratase	tartr__L_c --> h2o_c + oaa_c	0	1000	0	none
TARTRt7	TARTRt7	succ_c + tartr__L_e <=> succ_e + tartr__L_c	-1000	1000	0	Rv1672c
TATS	TATS	4.0 h_c + hdca_c + hpmtria_c + 2.0 omtta_c + tre_c --> 4.0 h2o_c + tat_c	0	1000	0
TDMS1	TDMS1	2.0 h_c + mmycolate_c + mycolate_c + tre_c --> 2.0 h2o_c + tdm1_c	0	1000	0
TDMS2	TDMS2	2.0 h_c + mmmycolate_c + mycolate_c + tre_c --> 2.0 h2o_c + tdm2_c	0	1000	0
TDMS3	TDMS3	2.0 h_c + mkmycolate_c + mycolate_c + tre_c --> 2.0 h2o_c + tdm3_c	0	1000	0
TDMS4	TDMS4	2.0 h_c + kmycolate_c + mycolate_c + tre_c --> 2.0 h2o_c + tdm4_c	0	1000	0
TDPDRE	dTDP-4-dehydrorhamnose 3,5-epimerase	dtdp4d6dg_c --> dtdp4d6dm_c	0	1000	0	Rv3465
TDPDRR	dTDP-4-dehydrorhamnose reductase	dtdp4d6dm_c + h_c + nadph_c --> dtdprmn_c + nadp_c	0	1000	0	Rv3266c
TDPGDH	dTDPglucose 4,6-dehydratase	dtdpglu_c --> dtdp4d6dg_c + h2o_c	0	1000	0	Rv3464 and ( Rv3468c or Rv3784 )
THDPS	tetrahydrodipicolinate succinylase	h2o_c + succoa_c + thdp_c --> coa_c + sl2a6o_c	0	1000	0	Rv1201c
THFGLUS	Tetrahydrofolate:L-glutamate gamma-ligase (ADP-forming)	atp_c + glu__L_c + thf_c <=> adp_c + h_c + pi_c + thfglu_c	-1000	1000	0	Rv2447c
THMDP	THMDP	2.0 h2o_c + thmpp_c --> h_c + 2.0 pi_c + thm_c	0	1000	0	Rv3113
THRD_Lr	None	thr__L_c --> 2obut_c + nh4_c	0	1000	0	Rv1559
THRS	threonine synthase	h2o_c + phom_c --> pi_c + thr__L_c	0	1000	0	Rv1295
THRt2r	L threonine reversible transport via proton symport	h_e + thr__L_e <=> h_c + thr__L_c	-1000	1000	0	Rv3737
THZPSN	thiazole phosphate synthesis	atp_c + cys__L_c + dxyl5p_c + tyr__L_c --> 4hba_c + 4mpetz_c + ala__L_c + amp_c + co2_c + h2o_c + h_c + ppi_c	0	1000	0	Rv0417
TKT1	transketolase	r5p_c + xu5p__D_c <=> g3p_c + s7p_c	-1000	1000	0	Rv1449c
TKT2	transketolase	e4p_c + xu5p__D_c <=> f6p_c + g3p_c	-1000	1000	0	Rv1449c
TMDK1	Thymidine kinase (ATP:thymidine)	atp_c + thymd_c --> adp_c + dtmp_c + h_c	0	1000	0
TMDPP	thymidine phosphorylase	pi_c + thymd_c <=> 2dr1p_c + thym_c	-1000	1000	0	Rv3314c
TMDS	thymidylate synthase	dump_c + mlthf_c --> dhf_c + dtmp_c	0	1000	0	Rv2764c
TMHAS1	TMHAS1	tdm1_c + tdm2_c + tre_c --> 2.0 h2o_c + tmha1_c	0	1000	0
TMHAS2	TMHAS2	tdm1_c + tdm3_c + tre_c --> 2.0 h2o_c + tmha2_c	0	1000	0
TMHAS3	TMHAS3	tdm1_c + tdm4_c + tre_c --> 2.0 h2o_c + tmha3_c	0	1000	0
TMHAS4	TMHAS4	tdm2_c + tdm3_c + tre_c --> 2.0 h2o_c + tmha4_c	0	1000	0
TMHAS5	TMHAS5	tdm2_c + tdm4_c + tre_c --> 2.0 h2o_c + tmha5_c	0	1000	0
TMHAS6	TMHAS6	tdm3_c + tdm4_c + tre_c --> 2.0 h2o_c + tmha6_c	0	1000	0
TMN	thiaminase	h2o_c + thm_c --> 4ahmmp_c + 4mhetz_c + h_c	0	1000	0
TMPKr	None	atp_c + thmmp_c <=> adp_c + thmpp_c	-1000	1000	0	Rv2977c
TMPPP	thiamine-phosphate diphosphorylase	2mahmp_c + 4mpetz_c + h_c --> ppi_c + thmmp_c	0	1000	0	Rv0414c
TPI	triose-phosphate isomerase	dhap_c <=> g3p_c	-1000	1000	0	Rv1438
TRDR	thioredoxin reductase (NADPH)	h_c + nadph_c + trdox_c --> nadp_c + trdrd_c	0	1000	0	Rv3913
TRE6PP	trehalose-phosphatase	h2o_c + tre6p_c --> pi_c + tre_c	0	1000	0	Rv2006 or Rv3372
TRE6PS	Alpha,alpha-trehalose-phosphate synthase (UDP-forming)	g6p_c + udpg_c --> h_c + tre6p_c + udp_c	0	1000	0	Rv3490
TRESULT	trehalose sulfotransferase	paps_c + tre_c --> h_c + pap_c + tres_c	0	1000	0	Rv1373 or Rv0295c or Rv3529c or Rv2267c
TREabc	TREabc	atp_c + h2o_c + tre_e --> adp_c + h_c + pi_c + tre_c	0	1000	0	Rv1236 and Rv1237 and Rv1238
TRIATS	TRIATS	3.0 h_c + 2.0 ocdca_c + tmlgnc_c + tre_c --> 3.0 h2o_c + triat_c	0	1000	0
TRPS1	tryptophan synthase (indoleglycerol phosphate)	3ig3p_c + ser__L_c --> g3p_c + h2o_c + trp__L_c	0	1000	0	Rv1613 and Rv1612
TRPS2	Tryptophan synthase (indole)	indole_c + ser__L_c --> h2o_c + trp__L_c	0	1000	0	Rv1612 and Rv1613
TRPS3	Tryptophan synthase (indoleglycerol phosphate)	3ig3p_c --> g3p_c + indole_c	0	1000	0	Rv1612 and Rv1613
TRPTA	Tryptophan transaminase	akg_c + trp__L_c <=> glu__L_c + indpyr_c	-1000	1000	0
TRPt2r	L-tryptophan reversible transport via proton symport	h_e + trp__L_e <=> h_c + trp__L_c	-1000	1000	0
TSULabc	TSULabc	atp_c + h2o_c + tsul_e --> adp_c + h_c + pi_c + tsul_c	0	1000	0	Rv2397c and Rv2398c and Rv2399c and Rv2400c and Rv1739c
TTDCAt2	Tetradecanoate transport via proton symport	h_e + ttdca_e --> h_c + ttdca_c	0	1000	0
TYRTA	tyrosine transaminase	akg_c + tyr__L_c <=> 34hpp_c + glu__L_c	-1000	1000	0	Rv3565 or Rv0337c
TYRt2r	L-tyrosine reversible transport via proton symport	h_e + tyr__L_e <=> h_c + tyr__L_c	-1000	1000	0
UAAGDS	UDP-N-acetylmuramoyl-L-alanyl-D-glutamyl-meso-2,6-diaminopimelate synthetase	26dap__M_c + atp_c + uamag_c --> adp_c + h_c + pi_c + ugmd_c	0	1000	0	Rv2158c
UAAGLS1	UAAGLS1	atp_c + lys__L_c + uamag_c --> adp_c + h_c + pi_c + uAgl_c	0	1000	0
UAAGLS2	UAAGLS2	atp_c + lys__L_c + uamag_c --> adp_c + h_c + pi_c + uGgl_c	0	1000	0
UAGCVT	UDP-N-acetylglucosamine 1-carboxyvinyltransferase	pep_c + uacgam_c --> pi_c + uaccg_c	0	1000	0	Rv1315
UAGDP	UDP-N-acetylglucosamine diphosphorylase	acgam1p_c + h_c + utp_c --> ppi_c + uacgam_c	0	1000	0	Rv1018c
UAGPT1	UAGPT1	uaAgla_c + uacgam_c --> h_c + uaaAgla_c + udp_c	0	1000	0	Rv2153c
UAGPT2	UAGPT2	uaGgla_c + uacgam_c --> h_c + uaaGgla_c + udp_c	0	1000	0	Rv2153c
UAGPT3	UDP-N-acetylglucosamine-N-acetylmuramyl-(pentapeptide)pyrophosphoryl-undecaprenol N-acetylglucosamine transferase	uacgam_c + uagmda_c --> h_c + uaagmda_c + udp_c	0	1000	0	Rv2153c
UAMAGS	UDP-N-acetylmuramoyl-L-alanyl-D-glutamate synthetase	atp_c + glu__D_c + uama_c --> adp_c + h_c + pi_c + uamag_c	0	1000	0	Rv2155c
UAMAS	UDP-N-acetylmuramoyl-L-alanine synthetase	ala__L_c + atp_c + uamr_c --> adp_c + h_c + pi_c + uama_c	0	1000	0	Rv2152c
UAMRH	UDP-MurNAc Hydroxylase	h_c + nadph_c + o2_c + uamr_c --> h2o_c + nadp_c + ugmr_c	0	1000	0	Rv3818
UAPGR	UDP-N-acetylenolpyruvoylglucosamine reductase	h_c + nadph_c + uaccg_c --> nadp_c + uamr_c	0	1000	0	Rv0482
UDCPDP	Undecaprenyl-diphosphatase	h2o_c + udcpdp_c --> h_c + pi_c + udcpp_c	0	1000	0	Rv2136c
UDCPDPS	Undecaprenyl diphosphate synthase	frdp_c + 8.0 ipdp_c --> 8.0 ppi_c + udcpdp_c	0	1000	0
UDPDPS	Undecaprenyl-diphosphate synthase	decdp_c + ipdp_c --> ppi_c + udcpdp_c	0	1000	0	Rv2361c
UDPDPS2	UDPDPS2	decdp__tb_c + ipdp_c --> ppi_c + udcpdp_c	0	1000	0	Rv2361c
UDPG4E	UDPglucose 4-epimerase	udpg_c <=> udpgal_c	-1000	1000	0	Rv3634c or Rv0501 or Rv0536
UDPGALM	UDPgalactopyranose mutase	udpgal_c --> udpgalfur_c	0	1000	0	Rv3809c
UDPGD	UDPglucose 6-dehydrogenase	h2o_c + 2.0 nad_c + udpg_c --> 3.0 h_c + 2.0 nadh_c + udpglcur_c	0	1000	0	Rv0322
UGAGDS	UGAGDS	26dap__M_c + atp_c + ugmag_c --> adp_c + h_c + pi_c + uggmd_c	0	1000	0	Rv2158c
UGGPT3	UGGPT3	uacgam_c + ugggmda_c --> h_c + udp_c + ugagmda_c	0	1000	0	Rv2153c
UGLDDS1	UGLDDS1	alaala_c + atp_c + uAgl_c --> adp_c + h_c + pi_c + uAgla_c	0	1000	0	Rv2157c
UGLDDS2	UGLDDS2	alaala_c + atp_c + uGgl_c --> adp_c + h_c + pi_c + uGgla_c	0	1000	0	Rv2157c
UGMAGS	UGMAGS	atp_c + glu__D_c + ugma_c --> adp_c + h_c + pi_c + ugmag_c	0	1000	0	Rv2155c
UGMAS	UGMAS	ala__L_c + atp_c + ugmr_c --> adp_c + h_c + pi_c + ugma_c	0	1000	0	Rv2152c
UGMDDS	UDP-N-acetylmuramoyl-L-alanyl-D-glutamyl-meso-2,6-diaminopimeloyl-D-alanyl-D-alanine synthetase	alaala_c + atp_c + ugmd_c --> adp_c + h_c + pi_c + ugmda_c	0	1000	0	Rv2157c
UGMDDS2	UGMDDS2	alaala_c + atp_c + uggmd_c --> adp_c + h_c + pi_c + uggmda_c	0	1000	0	Rv2157c
UMPK	UMP kinase	atp_c + ump_c <=> adp_c + udp_c	-1000	1000	0	Rv1712 and Rv2883c
UPP3MT	Uroporphyrinogen methyltransferase	2.0 amet_c + uppg3_c --> 2.0 ahcys_c + dscl_c + h_c	0	1000	0	Rv2847c
UPP3S	uroporphyrinogen-III synthase	hmbil_c --> h2o_c + uppg3_c	0	1000	0	Rv0511
UPPDC1	uroporphyrinogen decarboxylase (uroporphyrinogen III)	4.0 h_c + uppg3_c --> 4.0 co2_c + cpppg3_c	0	1000	0	Rv2678c
UPPDC2	Uroporphyrinogen decarboxylase (uroporphyrinogen I)	4.0 h_c + uppg1_c --> 4.0 co2_c + cpppg1_c	0	1000	0	Rv2678c
UPPRT	uracil phosphoribosyltransferase	prpp_c + ura_c --> ppi_c + ump_c	0	1000	0	Rv3309c
UREA	urease	h2o_c + 2.0 h_c + urea_c --> co2_c + 2.0 nh4_c	0	1000	0	Rv1850 and Rv1849 and Rv1848 and Rv1853 and Rv1851 and Rv1852
URIDK2r	Uridylate kinase (dUMP)	atp_c + dump_c <=> adp_c + dudp_c	-1000	1000	0
URIK2	Uridine kinase (GTP:Uridine)	gtp_c + uri_c --> gdp_c + h_c + ump_c	0	1000	0
VALTA	valine transaminase	akg_c + val__L_c <=> 3mob_c + glu__L_c	-1000	1000	0	Rv2210c
VALt2r	L-valine reversible transport via proton symport	h_e + val__L_e <=> h_c + val__L_c	-1000	1000	0
XPPT	xanthine phosphoribosyltransferase	prpp_c + xan_c --> ppi_c + xmp_c	0	1000	0	Rv3624c
XYLK	xylulokinase	atp_c + xylu__D_c --> adp_c + h_c + xu5p__D_c	0	1000	0	Rv0729
YUMPS	yUMP synthetase	r5p_c + ura_c <=> h2o_c + psd5p_c	-1000	1000	0	Rv2793c or Rv3300c
S7PI	sedoheptulose 7-phosphate isomerase	s7p_c --> gmhep7p_c	0	1000	0	Rv0113
GMHEPK	None	atp_c + gmhep7p_c --> adp_c + gmhep17bp_c + h_c	0	1000	0	Rv0115
HMEDS	None	2mecdp_c + 2.0 fdxrd_c --> 2.0 fdxox_c + h2o_c + hmbpp_c	0	1000	0	Rv2868c
HMEDR	None	2.0 h_c + hmbpp_c + nadh_c --> h2o_c + ipdp_c + nad_c	0	1000	0	Rv1110 or Rv3382c
FRTT	farnesyltranstransferase	frdp_c + ipdp_c --> ggdp_c + ppi_c	0	1000	0	Rv3398c or Rv2173
2MCD	None	2mcit_c --> 2mcacn_c + h2o_c	0	1000	0	Rv1130
2MCS	None	h2o_c + oaa_c + ppcoa_c --> 2mcit_c + coa_c + h_c	0	1000	0	Rv1131
2MID	None	2mcacn_c + h2o_c --> micit_c	0	1000	0	Rv1475c
2MIL	None	micit_c --> pyr_c + succ_c	0	1000	0	Rv0467
Gln_LT	None	atp_c + gln__L_e + h2o_c --> adp_c + gln__L_c + h_c + pi_c	0	1000	0	( Rv0072 and Rv0073 ) or ( Rv0411c and Rv2564 )
TREP	None	pi_c + tre_c --> g1p_c + glc__D_c	0	1000	0	Rv3401
HDECH	None	1hdecg3p_c + h2o_c <=> glyc3p_c + 3.0 h_c + hdcea_c	-1000	1000	0
DTBTST	None	2.0 amet_c + dtbt_c + s_c --> btn_c + 2.0 dad_5_c + 2.0 met__L_c	0	1000	0	Rv1589
IPDPUDCT	None	ggdp_c + 7.0 ipdp_c --> 7.0 ppi_c + udcpdp_c	0	1000	0	Rv2361c
ACHMSSH	None	achms_c + h2s_c --> ac_c + h_c + hcys__L_c	0	1000	0	Rv3340
PDBL_1	None	g3p_c + gln__L_c + ru5p__D_c --> glu__L_c + 3.0 h2o_c + h_c + pi_c + pydx5p_c	0	1000	0	Rv2604c and Rv2606c
PDBL_2	None	g3p_c + gln__L_c + r5p_c --> glu__L_c + 3.0 h2o_c + h_c + pi_c + pydx5p_c	0	1000	0	Rv2604c and Rv2606c
PDBL_3	None	dhap_c + gln__L_c + ru5p__D_c --> glu__L_c + 3.0 h2o_c + h_c + pi_c + pydx5p_c	0	1000	0	Rv2604c and Rv2606c
PDBL_4	None	dhap_c + gln__L_c + r5p_c --> glu__L_c + 3.0 h2o_c + h_c + pi_c + pydx5p_c	0	1000	0	Rv2604c and Rv2606c
EX_ni2	None	ni2_e -->	0	1000	0
Ni2t	None	ni2_e <=> ni2_c	-1000	1000	0	Rv2856
EX_mn2	None	mn2_e -->	0	1000	0
Mn2t	None	2.0 h_c + mn2_e <=> 2.0 h_e + mn2_c	-1000	1000	0	Rv0924c
2O4EH	None	2h24pdn_c + h2o_c --> 4h2opntn_c	0	1000	0	Rv3536c
G6PDH	None	f420_2_c + g6p_c --> 6pgl_c + f420_2h2_c	0	1000	0	Rv0407 and Rv0132c
2PLS	2-phospho-L-lactate synthase	gtp_c + lac__L_c --> 2plac__L_c + gdp_c + h_c	0	1000	0
LPPGS	LPPG synthetase	2plac__L_c + gtp_c + h_c --> lppg_c + ppi_c	0	1000	0
DMHDRFS	DMHDRFS	34hpp_c + 4r5au_c + 2.0 amet_c + h2o_c --> 2.0 dad_5_c + ddhrb_c + 2.0 met__L_c + nh4_c + oxa_c	0	1000	0	Rv1173
LPFPLT	LPPG:Fo 2-phospho-L-lactate transferase	ddhrb_c + lppg_c --> f420_0_c + gmp_c + h_c	0	1000	0	Rv3261 and Rv3262
GF4GL_0	GF4GL 0	f420_0_c + glu__L_c + gtp_c --> f420_1_c + gdp_c + pi_c	0	1000	0	Rv3261
GF4GL_1	GF4GL 1	f420_1_c + glu__L_c + gtp_c --> f420_2_c + gdp_c + h_c + pi_c	0	1000	0	Rv3261 and Rv3262
MBP_1	None	gtp_c + h2o_c --> cpmp_c + ppi_c	0	1000	0	( Rv3109 or Rv0869c ) and Rv3116 and Rv3111
FAD_1	None	coa_c + fad_c + nad_c + octscoa_c --> accoa_c + fadh2_c + hexscoa_c + nadh_c	0	1000	0	( Rv0131c or Rv0154c or Rv0215c or Rv0231 or Rv0244c or Rv0271c or Rv0400c or Rv0752c or Rv0873 or Rv0972c or Rv0975c or Rv1346 or Rv1467c or Rv1679 or Rv1933c or Rv1934c or Rv2724c or Rv2789c or Rv3061c or Rv3139 or Rv3140 or Rv3274c or Rv3504 or Rv3505 or Rv3543c or Rv3544c or Rv3560c or Rv3562 or Rv3563 or Rv3564 or Rv3573c or Rv3761c or Rv3797 or Rv0672 or Rv2500c ) and ( Rv0222 or Rv0456c or…
FAD_2	None	coa_c + fad_c + hexscoa_c + nad_c --> accoa_c + fadh2_c + nadh_c + tetscoa_c	0	1000	0	( Rv0131c or Rv0154c or Rv0215c or Rv0231 or Rv0244c or Rv0271c or Rv0400c or Rv0752c or Rv0873 or Rv0972c or Rv0975c or Rv1346 or Rv1467c or Rv1679 or Rv1933c or Rv1934c or Rv2724c or Rv2789c or Rv3061c or Rv3139 or Rv3140 or Rv3274c or Rv3504 or Rv3505 or Rv3543c or Rv3544c or Rv3560c or Rv3562 or Rv3563 or Rv3564 or Rv3573c or Rv3761c or Rv3797 or Rv0672 or Rv2500c ) and ( Rv0222 or Rv0456c or…
FAD_3	None	coa_c + fad_c + nad_c + tetscoa_c --> accoa_c + doscoa_c + fadh2_c + nadh_c	0	1000	0	( Rv0131c or Rv0154c or Rv0215c or Rv0231 or Rv0244c or Rv0271c or Rv0400c or Rv0752c or Rv0873 or Rv0972c or Rv0975c or Rv1346 or Rv1467c or Rv1679 or Rv1933c or Rv1934c or Rv2724c or Rv2789c or Rv3061c or Rv3139 or Rv3140 or Rv3274c or Rv3504 or Rv3505 or Rv3543c or Rv3544c or Rv3560c or Rv3562 or Rv3563 or Rv3564 or Rv3573c or Rv3761c or Rv3797 or Rv0672 or Rv2500c ) and ( Rv0222 or Rv0456c or…
FAD_4	None	coa_c + doscoa_c + fad_c + nad_c --> accoa_c + eiscoa_c + fadh2_c + nadh_c	0	1000	0	( Rv0131c or Rv0154c or Rv0215c or Rv0231 or Rv0244c or Rv0271c or Rv0400c or Rv0752c or Rv0873 or Rv0972c or Rv0975c or Rv1346 or Rv1467c or Rv1679 or Rv1933c or Rv1934c or Rv2724c or Rv2789c or Rv3061c or Rv3139 or Rv3140 or Rv3274c or Rv3504 or Rv3505 or Rv3543c or Rv3544c or Rv3560c or Rv3562 or Rv3563 or Rv3564 or Rv3573c or Rv3761c or Rv3797 or Rv0672 or Rv2500c ) and ( Rv0222 or Rv0456c or…
FAD_5	None	coa_c + eiscoa_c + fad_c + nad_c --> accoa_c + fadh2_c + nadh_c + octdcoa_c	0	1000	0	( Rv0131c or Rv0154c or Rv0215c or Rv0231 or Rv0244c or Rv0271c or Rv0400c or Rv0752c or Rv0873 or Rv0972c or Rv0975c or Rv1346 or Rv1467c or Rv1679 or Rv1933c or Rv1934c or Rv2724c or Rv2789c or Rv3061c or Rv3139 or Rv3140 or Rv3274c or Rv3504 or Rv3505 or Rv3543c or Rv3544c or Rv3560c or Rv3562 or Rv3563 or Rv3564 or Rv3573c or Rv3761c or Rv3797 or Rv0672 or Rv2500c ) and ( Rv0222 or Rv0456c or…
FAD_6	None	coa_c + fad_c + nad_c + octdcoa_c --> accoa_c + fadh2_c + hexdcoa_c + nadh_c	0	1000	0	( Rv0131c or Rv0154c or Rv0215c or Rv0231 or Rv0244c or Rv0271c or Rv0400c or Rv0752c or Rv0873 or Rv0972c or Rv0975c or Rv1346 or Rv1467c or Rv1679 or Rv1933c or Rv1934c or Rv2724c or Rv2789c or Rv3061c or Rv3139 or Rv3140 or Rv3274c or Rv3504 or Rv3505 or Rv3543c or Rv3544c or Rv3560c or Rv3562 or Rv3563 or Rv3564 or Rv3573c or Rv3761c or Rv3797 or Rv0672 or Rv2500c ) and ( Rv0222 or Rv0456c or…
FAD_7	None	coa_c + fad_c + hexdcoa_c + nad_c --> accoa_c + fadh2_c + nadh_c + tdcoa_c	0	1000	0	( Rv0131c or Rv0154c or Rv0215c or Rv0231 or Rv0244c or Rv0271c or Rv0400c or Rv0752c or Rv0873 or Rv0972c or Rv0975c or Rv1346 or Rv1467c or Rv1679 or Rv1933c or Rv1934c or Rv2724c or Rv2789c or Rv3061c or Rv3139 or Rv3140 or Rv3274c or Rv3504 or Rv3505 or Rv3543c or Rv3544c or Rv3560c or Rv3562 or Rv3563 or Rv3564 or Rv3573c or Rv3761c or Rv3797 or Rv0672 or Rv2500c ) and ( Rv0222 or Rv0456c or…
FAD_8	None	coa_c + fad_c + nad_c + tdcoa_c --> accoa_c + dodcoa_c + fadh2_c + nadh_c	0	1000	0	( Rv0131c or Rv0154c or Rv0215c or Rv0231 or Rv0244c or Rv0271c or Rv0400c or Rv0752c or Rv0873 or Rv0972c or Rv0975c or Rv1346 or Rv1467c or Rv1679 or Rv1933c or Rv1934c or Rv2724c or Rv2789c or Rv3061c or Rv3139 or Rv3140 or Rv3274c or Rv3504 or Rv3505 or Rv3543c or Rv3544c or Rv3560c or Rv3562 or Rv3563 or Rv3564 or Rv3573c or Rv3761c or Rv3797 or Rv0672 or Rv2500c ) and ( Rv0222 or Rv0456c or…
FAD_9	None	coa_c + dodcoa_c + fad_c + nad_c --> accoa_c + decoa_c + fadh2_c + nadh_c	0	1000	0	( Rv0131c or Rv0154c or Rv0215c or Rv0231 or Rv0244c or Rv0271c or Rv0400c or Rv0752c or Rv0873 or Rv0972c or Rv0975c or Rv1346 or Rv1467c or Rv1679 or Rv1933c or Rv1934c or Rv2724c or Rv2789c or Rv3061c or Rv3139 or Rv3140 or Rv3274c or Rv3504 or Rv3505 or Rv3543c or Rv3544c or Rv3560c or Rv3562 or Rv3563 or Rv3564 or Rv3573c or Rv3761c or Rv3797 or Rv0672 or Rv2500c ) and ( Rv0222 or Rv0456c or…
FAD_10	None	coa_c + decoa_c + fad_c + nad_c --> accoa_c + fadh2_c + nadh_c + occoa_c	0	1000	0	( Rv0131c or Rv0154c or Rv0215c or Rv0231 or Rv0244c or Rv0271c or Rv0400c or Rv0752c or Rv0873 or Rv0972c or Rv0975c or Rv1346 or Rv1467c or Rv1679 or Rv1933c or Rv1934c or Rv2724c or Rv2789c or Rv3061c or Rv3139 or Rv3140 or Rv3274c or Rv3504 or Rv3505 or Rv3543c or Rv3544c or Rv3560c or Rv3562 or Rv3563 or Rv3564 or Rv3573c or Rv3761c or Rv3797 or Rv0672 or Rv2500c ) and ( Rv0222 or Rv0456c or…
FAD_11	None	coa_c + fad_c + nad_c + occoa_c --> accoa_c + fadh2_c + hexcoa_c + nadh_c	0	1000	0	( Rv0131c or Rv0154c or Rv0215c or Rv0231 or Rv0244c or Rv0271c or Rv0400c or Rv0752c or Rv0873 or Rv0972c or Rv0975c or Rv1346 or Rv1467c or Rv1679 or Rv1933c or Rv1934c or Rv2724c or Rv2789c or Rv3061c or Rv3139 or Rv3140 or Rv3274c or Rv3504 or Rv3505 or Rv3543c or Rv3544c or Rv3560c or Rv3562 or Rv3563 or Rv3564 or Rv3573c or Rv3761c or Rv3797 or Rv0672 or Rv2500c ) and ( Rv0222 or Rv0456c or…
FAD_12	None	coa_c + fad_c + hexcoa_c + nad_c --> accoa_c + butcoa_c + fadh2_c + nadh_c	0	1000	0	( Rv0131c or Rv0154c or Rv0215c or Rv0231 or Rv0244c or Rv0271c or Rv0400c or Rv0752c or Rv0873 or Rv0972c or Rv0975c or Rv1346 or Rv1467c or Rv1679 or Rv1933c or Rv1934c or Rv2724c or Rv2789c or Rv3061c or Rv3139 or Rv3140 or Rv3274c or Rv3504 or Rv3505 or Rv3543c or Rv3544c or Rv3560c or Rv3562 or Rv3563 or Rv3564 or Rv3573c or Rv3761c or Rv3797 or Rv0672 or Rv2500c ) and ( Rv0222 or Rv0456c or…
FAD_13	None	butcoa_c + coa_c + fad_c + 3.0 h2o_c + nad_c --> 2.0 accoa_c + fadh2_c + 3.0 h_c + nadh_c	0	1000	0	( Rv0131c or Rv0154c or Rv0215c or Rv0231 or Rv0244c or Rv0271c or Rv0400c or Rv0752c or Rv0873 or Rv0972c or Rv0975c or Rv1346 or Rv1467c or Rv1679 or Rv1933c or Rv1934c or Rv2724c or Rv2789c or Rv3061c or Rv3139 or Rv3140 or Rv3274c or Rv3504 or Rv3505 or Rv3543c or Rv3544c or Rv3560c or Rv3562 or Rv3563 or Rv3564 or Rv3573c or Rv3761c or Rv3797 or Rv0672 or Rv2500c ) and ( Rv0222 or Rv0456c or…
FAD_14	None	coa_c + fad_c + nad_c + odecoa_c --> accoa_c + fadh2_c + hdcoa_c + nadh_c	0	1000	0	( Rv0131c or Rv0154c or Rv0215c or Rv0231 or Rv0244c or Rv0271c or Rv0400c or Rv0752c or Rv0873 or Rv0972c or Rv0975c or Rv1346 or Rv1467c or Rv1679 or Rv1933c or Rv1934c or Rv2724c or Rv2789c or Rv3061c or Rv3139 or Rv3140 or Rv3274c or Rv3504 or Rv3505 or Rv3543c or Rv3544c or Rv3560c or Rv3562 or Rv3563 or Rv3564 or Rv3573c or Rv3761c or Rv3797 or Rv0672 or Rv2500c ) and ( Rv0222 or Rv0456c or…
FAD_15	None	coa_c + fad_c + hdcoa_c + nad_c --> accoa_c + c5tetdcoa_c + fadh2_c + nadh_c	0	1000	0	( Rv0131c or Rv0154c or Rv0215c or Rv0231 or Rv0244c or Rv0271c or Rv0400c or Rv0752c or Rv0873 or Rv0972c or Rv0975c or Rv1346 or Rv1467c or Rv1679 or Rv1933c or Rv1934c or Rv2724c or Rv2789c or Rv3061c or Rv3139 or Rv3140 or Rv3274c or Rv3504 or Rv3505 or Rv3543c or Rv3544c or Rv3560c or Rv3562 or Rv3563 or Rv3564 or Rv3573c or Rv3761c or Rv3797 or Rv0672 or Rv2500c ) and ( Rv0222 or Rv0456c or…
FAD_16	None	c5tetdcoa_c + coa_c + fad_c + nad_c --> accoa_c + c3dodcoa_c + fadh2_c + nadh_c	0	1000	0	( Rv0131c or Rv0154c or Rv0215c or Rv0231 or Rv0244c or Rv0271c or Rv0400c or Rv0752c or Rv0873 or Rv0972c or Rv0975c or Rv1346 or Rv1467c or Rv1679 or Rv1933c or Rv1934c or Rv2724c or Rv2789c or Rv3061c or Rv3139 or Rv3140 or Rv3274c or Rv3504 or Rv3505 or Rv3543c or Rv3544c or Rv3560c or Rv3562 or Rv3563 or Rv3564 or Rv3573c or Rv3761c or Rv3797 or Rv0672 or Rv2500c ) and ( Rv0222 or Rv0456c or…
FAD_17	None	c3dodcoa_c + h2o_c --> h_c + t2dodcoa_c	0	1000	0	( Rv0131c or Rv0154c or Rv0215c or Rv0231 or Rv0244c or Rv0271c or Rv0400c or Rv0752c or Rv0873 or Rv0972c or Rv0975c or Rv1346 or Rv1467c or Rv1679 or Rv1933c or Rv1934c or Rv2724c or Rv2789c or Rv3061c or Rv3139 or Rv3140 or Rv3274c or Rv3504 or Rv3505 or Rv3543c or Rv3544c or Rv3560c or Rv3562 or Rv3563 or Rv3564 or Rv3573c or Rv3761c or Rv3797 or Rv0672 or Rv2500c ) and ( Rv0222 or Rv0456c or…
FAD_18	None	3.0 h2o_c + t2dodcoa_c --> d2hdodcoa_c	0	1000	0	( Rv0131c or Rv0154c or Rv0215c or Rv0231 or Rv0244c or Rv0271c or Rv0400c or Rv0752c or Rv0873 or Rv0972c or Rv0975c or Rv1346 or Rv1467c or Rv1679 or Rv1933c or Rv1934c or Rv2724c or Rv2789c or Rv3061c or Rv3139 or Rv3140 or Rv3274c or Rv3504 or Rv3505 or Rv3543c or Rv3544c or Rv3560c or Rv3562 or Rv3563 or Rv3564 or Rv3573c or Rv3761c or Rv3797 or Rv0672 or Rv2500c ) and ( Rv0222 or Rv0456c or…
FAD_19	None	d2hdodcoa_c + nad_c --> dodcoa_c + nadh_c	0	1000	0	( Rv0131c or Rv0154c or Rv0215c or Rv0231 or Rv0244c or Rv0271c or Rv0400c or Rv0752c or Rv0873 or Rv0972c or Rv0975c or Rv1346 or Rv1467c or Rv1679 or Rv1933c or Rv1934c or Rv2724c or Rv2789c or Rv3061c or Rv3139 or Rv3140 or Rv3274c or Rv3504 or Rv3505 or Rv3543c or Rv3544c or Rv3560c or Rv3562 or Rv3563 or Rv3564 or Rv3573c or Rv3761c or Rv3797 or Rv0672 or Rv2500c ) and ( Rv0222 or Rv0456c or…
FAD_20	None	coa_c + fad_c + nad_c + nodcoa_c --> accoa_c + fadh2_c + hepdcoa_c + nadh_c	0	1000	0	( Rv0131c or Rv0154c or Rv0215c or Rv0231 or Rv0244c or Rv0271c or Rv0400c or Rv0752c or Rv0873 or Rv0972c or Rv0975c or Rv1346 or Rv1467c or Rv1679 or Rv1933c or Rv1934c or Rv2724c or Rv2789c or Rv3061c or Rv3139 or Rv3140 or Rv3274c or Rv3504 or Rv3505 or Rv3543c or Rv3544c or Rv3560c or Rv3562 or Rv3563 or Rv3564 or Rv3573c or Rv3761c or Rv3797 or Rv0672 or Rv2500c ) and ( Rv0222 or Rv0456c or…
FAD_21	None	coa_c + fad_c + hepdcoa_c + nad_c --> accoa_c + fadh2_c + nadh_c + pentdcoa_c	0	1000	0	( Rv0131c or Rv0154c or Rv0215c or Rv0231 or Rv0244c or Rv0271c or Rv0400c or Rv0752c or Rv0873 or Rv0972c or Rv0975c or Rv1346 or Rv1467c or Rv1679 or Rv1933c or Rv1934c or Rv2724c or Rv2789c or Rv3061c or Rv3139 or Rv3140 or Rv3274c or Rv3504 or Rv3505 or Rv3543c or Rv3544c or Rv3560c or Rv3562 or Rv3563 or Rv3564 or Rv3573c or Rv3761c or Rv3797 or Rv0672 or Rv2500c ) and ( Rv0222 or Rv0456c or…
FAD_22	None	coa_c + fad_c + nad_c + pentdcoa_c --> accoa_c + fadh2_c + nadh_c + trdcalcoa_c	0	1000	0	( Rv0131c or Rv0154c or Rv0215c or Rv0231 or Rv0244c or Rv0271c or Rv0400c or Rv0752c or Rv0873 or Rv0972c or Rv0975c or Rv1346 or Rv1467c or Rv1679 or Rv1933c or Rv1934c or Rv2724c or Rv2789c or Rv3061c or Rv3139 or Rv3140 or Rv3274c or Rv3504 or Rv3505 or Rv3543c or Rv3544c or Rv3560c or Rv3562 or Rv3563 or Rv3564 or Rv3573c or Rv3761c or Rv3797 or Rv0672 or Rv2500c ) and ( Rv0222 or Rv0456c or…
FAD_23	None	coa_c + fad_c + nad_c + trdcalcoa_c --> accoa_c + fadh2_c + nadh_c + undcoa_c	0	1000	0	( Rv0131c or Rv0154c or Rv0215c or Rv0231 or Rv0244c or Rv0271c or Rv0400c or Rv0752c or Rv0873 or Rv0972c or Rv0975c or Rv1346 or Rv1467c or Rv1679 or Rv1933c or Rv1934c or Rv2724c or Rv2789c or Rv3061c or Rv3139 or Rv3140 or Rv3274c or Rv3504 or Rv3505 or Rv3543c or Rv3544c or Rv3560c or Rv3562 or Rv3563 or Rv3564 or Rv3573c or Rv3761c or Rv3797 or Rv0672 or Rv2500c ) and ( Rv0222 or Rv0456c or…
FAD_24	None	coa_c + fad_c + nad_c + undcoa_c --> accoa_c + fadh2_c + nadh_c + nndccoa_c	0	1000	0	( Rv0131c or Rv0154c or Rv0215c or Rv0231 or Rv0244c or Rv0271c or Rv0400c or Rv0752c or Rv0873 or Rv0972c or Rv0975c or Rv1346 or Rv1467c or Rv1679 or Rv1933c or Rv1934c or Rv2724c or Rv2789c or Rv3061c or Rv3139 or Rv3140 or Rv3274c or Rv3504 or Rv3505 or Rv3543c or Rv3544c or Rv3560c or Rv3562 or Rv3563 or Rv3564 or Rv3573c or Rv3761c or Rv3797 or Rv0672 or Rv2500c ) and ( Rv0222 or Rv0456c or…
FAD_25	None	coa_c + fad_c + nad_c + nndccoa_c --> accoa_c + fadh2_c + hepcoa_c + nadh_c	0	1000	0	( Rv0131c or Rv0154c or Rv0215c or Rv0231 or Rv0244c or Rv0271c or Rv0400c or Rv0752c or Rv0873 or Rv0972c or Rv0975c or Rv1346 or Rv1467c or Rv1679 or Rv1933c or Rv1934c or Rv2724c or Rv2789c or Rv3061c or Rv3139 or Rv3140 or Rv3274c or Rv3504 or Rv3505 or Rv3543c or Rv3544c or Rv3560c or Rv3562 or Rv3563 or Rv3564 or Rv3573c or Rv3761c or Rv3797 or Rv0672 or Rv2500c ) and ( Rv0222 or Rv0456c or…
FAD_26	None	coa_c + fad_c + hepcoa_c + nad_c --> accoa_c + fadh2_c + nadh_c + ptcoa_c	0	1000	0	( Rv0131c or Rv0154c or Rv0215c or Rv0231 or Rv0244c or Rv0271c or Rv0400c or Rv0752c or Rv0873 or Rv0972c or Rv0975c or Rv1346 or Rv1467c or Rv1679 or Rv1933c or Rv1934c or Rv2724c or Rv2789c or Rv3061c or Rv3139 or Rv3140 or Rv3274c or Rv3504 or Rv3505 or Rv3543c or Rv3544c or Rv3560c or Rv3562 or Rv3563 or Rv3564 or Rv3573c or Rv3761c or Rv3797 or Rv0672 or Rv2500c ) and ( Rv0222 or Rv0456c or…
FAD_27	None	coa_c + fad_c + nad_c + ptcoa_c --> accoa_c + fadh2_c + nadh_c + ppcoa_c	0	1000	0	( Rv0131c or Rv0154c or Rv0215c or Rv0231 or Rv0244c or Rv0271c or Rv0400c or Rv0752c or Rv0873 or Rv0972c or Rv0975c or Rv1346 or Rv1467c or Rv1679 or Rv1933c or Rv1934c or Rv2724c or Rv2789c or Rv3061c or Rv3139 or Rv3140 or Rv3274c or Rv3504 or Rv3505 or Rv3543c or Rv3544c or Rv3560c or Rv3562 or Rv3563 or Rv3564 or Rv3573c or Rv3761c or Rv3797 or Rv0672 or Rv2500c ) and ( Rv0222 or Rv0456c or…
3HIBD	None	3hmp_c + nad_c --> 2mop_c + h_c + nadh_c	0	1000	0	Rv0751c
ALDR	None	arab__D_c + h_c + nadph_c --> arabl__D_c + nadp_c	0	1000	0
AL4D	None	arabl__D_c + nad_c --> h_c + nadh_c + xylu__D_c	0	1000	0	Rv1928c
MANT1	None	PIM4_c + decdman1p__tb_c --> LM_c + decd__tb_c	0	1000	0	Rv1635c and Rv2174 and Rv2181
ARABT	None	LM_c + decda__tb_c --> LAM_c + decd__tb_c	0	1000	0	Rv1635c and Rv2181 and Rv3793
HOAS	None	akg_c + glx_c + 3.0 h_c --> co2_c + hoa_c	0	1000	0	Rv1248c
SR1	None	hoa_c --> co2_c + hla_c	0	1000	0
SR2	None	dhap_c --> mthgxl_c + pi_c	0	1000	0
MR	None	h_c + mthgxl_c + nadh_c --> lald__L_c + nad_c	0	1000	0	Rv2298
GLYCS_I	None	gthrd_c + mthgxl_c --> lgt__s_c	0	1000	0	Rv2581c or Rv0634c or Rv2641
GLYCS_II	None	h2o_c + lgt__s_c --> gthrd_c + h_c + lac__L_c	0	1000	0	Rv0577 or Rv0911
LALDD	LALDD	h2o_c + lald__L_c + nad_c --> 2.0 h_c + lac__L_c + nadh_c	0	1000	0
CYST_II	None	h2s_c + pser__L_c --> cys__L_c + pi_c	0	1000	0	Rv0848
FUSA1	None	gtp_c + h2o_c --> gdp_c + h_c + pi_c	0	1000	0	Rv0684
ISCS	ISCS	cys__L_c + fe2_c <=> ala__L_c + fdxox_c	-1000	1000	0	Rv3025c or Rv1464
GLYTRS	Glycyl-tRNA synthetase	atp_c + gly_c + trnagly_c --> amp_c + glytrna_c + ppi_c	0	1000	0	Rv2357
SELCYSS	Selenocysteine synthase	selnp_c + sertrna[sec]_c --> h_c + pi_c + sectrna_c	0	1000	0
TYRTRS	Tyrosyl-tRNA synthetase	atp_c + trnatyr_c + tyr__L_c --> amp_c + ppi_c + tyrtrna_c	0	1000	0	Rv1689
biomass	None	0.2352 14glucan_c + 0.001681 Ac1PIM1_c + 0.001488 Ac1PIM2_c + 0.001335 Ac1PIM3_c + 0.001211 Ac1PIM4_c + 0.001274 Ac2PIM2_c + 0.001573 PIM3_c + 0.001403 PIM4_c + 0.001266 PIM5_c + 0.001154 PIM6_c + 0.23018 acgam1p_c + 0.40596 ala__L_c + 0.0347 amet_c + 0.000731 arabinanagalfragund_c + 0.015676 arach_c + 0.12042 arg__L_c + 0.047699 asn__L_c + 0.12031 asp__L_c + 60.0 atp_c + 0.0295 c78mycolatepp_c +…	0	1000	1
ECHA20	MNXR84970	h2o_c + hipecoa_c --> hipohcoa_c	0	1000	0	Rv3550
CHOL1	MNXR19104	chsterol_c + nad_c --> chol4en3one_c + h_c + nadh_c	0	1000	0	Rv1106c
FADE282	MNXR87738	cholc3coa_c + fad_c --> cholenec3coa_c + fadh2_c	0	1000	0	Rv3544c and Rv3543c
HOPNTAL2	4-hydroxy-2-oxopentanoate aldolase(p-xylene)	4hoxoh_c --> h_c + ppal_c + pyr_c	0	1000	0	Rv3534c
ECHA192	ECHA192	cholenec5coa_c + h2o_c <=> hcholc5coa_c	-1000	1000	0	Rv3516 or Rv3538
HSA	MNXR75761	3hsa_c + fmnh2_c + o2_c --> 34dhsa_c + fmn_c + h2o_c	0	1000	0	Rv3570c and Rv3567c
FADB3	FADB3	hcholc5coa_c + nad_c --> h_c + nadh_c + ocholc5coa_c	0	1000	0	Rv3502c
FADB2	FADB2	hcholc8coa_c + nad_c --> h_c + nadh_c + ocholc8coa_c	0	1000	0	Rv3502c
CHCD	MNXR22345	hipohcoa_c + nad_c --> h_c + hipocoa_c + nadh_c	0	1000	0
HDAD	MNXR76953	49dsha_c + h2o_c --> hhd_c + hip_c	0	1000	0	Rv3569c
CHOD	MNXR6103	chsterol_c + o2_c --> chol4en3one_c + h2o2_c	0	1000	0	Rv3409c
3HSA	MNXR19078	9ohadd_c --> 3hsa_c	0	1000	0
HSAC	R04597	34dhsa_c + o2_c --> 49dsha_c	0	1000	0	Rv3568c
HSAE	R09960	h2o_c + hhd_c --> 4hoxoh_c	0	1000	0	Rv3536c
HIAA	HIAA	h2o_c + hipocoa_c --> accoa_c + hia_c	0	1000	0
IPDAB	IPDAB	5ohhip_c + atp_c + coa_c + 3.0 h_c --> 5ohhipcoa_c + amp_c + ppi_c	0	1000	0	Rv3551 and Rv3552
KSH	R09860	andrs14dn317dn_c + h_c + nadh_c + o2_c --> 9ohadd_c + h2o_c + nad_c	0	1000	0	Rv3526 and Rv3571
ECHA193	ECHA193	cholenec3coa_c + h2o_c <=> hcholc3coa_c	-1000	1000	0	Rv3541c and Rv3541c
CYP1	MNXR19061	chol4en3one_c + h_c + nadh_c + o2_c --> h2o_c + hchol_c + nad_c	0	1000	0	Rv3518c or Rv3545c
HIPB	HIPB	h_c + hipcoa_c + nadh_c --> 5ohhipcoa_c + nad_c	0	1000	0
HIPA	HIPA	h_c + hip_c + nadh_c --> 5ohhip_c + nad_c	0	1000	0
CHOLCOA	MNXR87732	cholc5coa_c + fad_c --> cholenec5coa_c + fadh2_c	0	1000	0	Rv3573c
ECHA191	ECHA191	cholenec8coa_c + h2o_c <=> hcholc8coa_c	-1000	1000	0	Rv3516 or Rv3538
FADE30	MNXR87739	5ohhipcoa_c + fad_c --> fadh2_c + hipecoa_c	0	1000	0	Rv3560c
CYP3	CYP3	h_c + nadh_c + o2_c + ochol_c --> cchol_c + h2o_c + nad_c	0	1000	0	Rv3518c or Rv3545c
CYP2	CYP2	hchol_c + nad_c --> h_c + nadh_c + ochol_c	0	1000	0	Rv3518c or Rv3545c
PRCOA1	MNXR76960	hcholc3coa_c --> andrstndn_c + 4.0 h_c + ppcoa_c	0	1000	0	Rv3540c
FADE281	MNXR87732	cholc8coa_c + fad_c --> cholenec8coa_c + fadh2_c	0	1000	0	Rv3504 or Rv3505
FADD3	MNXR22341	atp_c + coa_c + 3.0 h_c + hip_c --> amp_c + hipcoa_c + ppi_c	0	1000	0	( Rv3551 and Rv3552 ) or Rv3561
KSTD	MNXR85993	andrstndn_c + nad_c --> andrs14dn317dn_c + h_c + nadh_c	0	1000	0	Rv3537
FADD17	MNXR86378	atp_c + cchol_c + coa_c + 3.0 h_c --> adp_c + cholc8coa_c + pi_c	0	1000	0	Rv3506 or Rv3515c
FADE51	MNXR76950	coa_c + ocholc8coa_c --> cholc5coa_c + ppcoa_c	0	1000	0	Rv3546 or Rv3523
FADE52	MNXR22325	coa_c + ocholc5coa_c --> accoa_c + cholc3coa_c	0	1000	0	Rv3546 or Rv3522
HIAt	THIA Transport	hia_e <=> hia_c	-1000	1000	0
MACCOAT	2-Methylacetyl-CoA thiolase	2maacoa_c + coa_c <=> accoa_c + ppcoa_c	-1000	1000	0	Rv1135A or Rv0243 or Rv1323 or Rv3556c or Rv1074c or Rv0859
ACCOAC	Acetyl-CoA carboxylase	accoa_c + atp_c + hco3_c <=> adp_c + h_c + malcoa_c + pi_c	-999999	999999	0	Rv3285 and Rv2247
CHSTEROLt	MNXR1163	atp_c + chsterol_e + h2o_c --> adp_c + chsterol_c + h_c + pi_c	0	1000	0	Rv3499c and Rv3498c and Rv3497c and Rv3496c and Rv3495c and Rv3494c and Rv3500c and Rv3501c
EX_chsterol	Cholesterol Exchange	chsterol_e -->	0	1000	0
MOEA1	MNXR79418	mobd_c + mptamp_c --> amp_c + h2o_c + moco_c	0	1000	0	Rv0994 or Rv0438c
MPTAT	molybdopterin adenylyltransferase	atp_c + h_c + mpt_c --> mptamp_c + ppi_c	0	1000	0	Rv0865
MOBA	MNXR63860	gmp_c + h_c + mpt_c + nad_c --> h2o_c + mocogdp_c + nadh_c	0	1000	0	Rv2453c
MOAE1	MNXR85919	cpmp_c + h_c + 2.0 moadcosh_c --> 2.0 moadcoo_c + mpt_c	0	1000	0	( Rv3119 or Rv0866 ) and Rv3322c
MOEB1	MNXR88174	atp_c + h2s_c + moadcoo_c --> amp_c + h_c + moadcosh_c + ppi_c	0	1000	0	Rv3206c and Rv3025c
MOBDabc	molybdate transport via ABC system	atp_c + h2o_c + mobd_e --> adp_c + h_c + mobd_c + pi_c	0	1000	0	Rv1857 and Rv1858 and Rv1859
MOBDabc_rev	T06232b	atp_c + h2o_c + mobd_c --> adp_c + h_c + mobd_e + pi_c	0	1000	0	Rv1857 and Rv1858 and Rv1859
PHBADA	PHBADA	4hbz_c + dtdprmn_c --> dtdp_c + rbzn_c	0	1000	0	Rv2962c
PHBADB	PHBADB	amet_c + rbzn_c --> ahcys_c + phbz1_c	0	1000	0	Rv2959c
PHBADC	PHBADC	dtdprmn_c + gdpfuc_c + h_c + phbz1_c --> dtdp_c + gdp_c + phbz1g_c	0	1000	0	Rv2957 and Rv2958c
PHBADD	PHBADD	3.0 amet_c + phbz1g_c --> 3.0 ahcys_c + 3.0 h_c + phbz2_c	0	1000	0
INO1	MNXR75043	g6p_c <=> mi3p__D_c	-1000	1000	0	Rv0046c
NAGINSP	MNXR61204	h_c + mi3p__D_c + uacgam_c --> iacgam3p_c + udp_c	0	1000	0	Rv0486
NAGINS	MNXR21171	h2o_c + iacgam3p_c <=> 2.0 h_c + iacgam_c + pi_c	-1000	1000	0
LAT	R00457	akg_c + lys__L_c <=> L2aadp6sa_c + glu__L_c	-1000	1000	0	Rv3290c
KGD2	MNXR84838	co2_c + 2.0 fdxrd_c + h_c + succoa_c <=> akg_c + coa_c + 2.0 fdxox_c	-1000	1000	0	Rv1248c or ( Rv2454c and Rv2455c )
ASPO6	L-aspartate oxidase	asp__L_c + o2_c --> h2o2_c + h_c + iasp_c	0	1000	0	Rv1595
ECOAH12	3-hydroxyacyl-CoA dehydratase (3-hydroxyisobutyryl-CoA) (mitochondria)	2mp2coa_c + h2o_c --> 3hibutcoa_c	0	1000	0	Rv1070c or Rv0905 or Rv2486 or Rv1472 or Rv3774
FADE233	R02661	fad_c + ibcoa_c --> 2mp2coa_c + fadh2_c	0	1000	0	Rv3140
BKDC	BKDC	2mpdhl_c + coa_c + h_c <=> dhlam_c + ibcoa_c	-1000	1000	0	Rv2495c
BKDA2	BKDA2	3mob_c + lpam_c --> 2mpdhl_c + co2_c	0	1000	0	Rv2497c and Rv2496c
3HBCOAHL	3-hydroxyisobutyryl-CoA hydrolase	3hibutcoa_c + h2o_c --> 3hmp_c + coa_c + h_c	0	999999	0	Rv1071c
AKGDa	Oxoglutarate dehydrogenase (lipoamide)	akg_c + h_c + lpam_c <=> co2_c + sdhlam_c	-999999	999999	0	Rv1248c
ACt2r	acetate reversible transport via proton symport	ac_e + h_c <=> ac_c + h_e	-1000	1000	0
EX_4hba	None	4hba_e -->	0	1000	0
4HBAt	MNXR68734	4hba_e <=> 4hba_c	-1000	1000	0
4ABZt	4-Aminobenzoate mitochondrial transport via diffusion	4abz_e <=> 4abz_c	-1000	1000	0
CHLabc_rev	T00114b	atp_c + chol_c + h2o_c --> adp_c + chol_e + h_c + pi_c	0	1000	0	Rv3756c and Rv3757c and Rv3758c and Rv3759c
GCALDD	Glycolaldehyde dehydrogenase	gcald_c + h2o_c + nad_c --> glyclt_c + 2.0 h_c + nadh_c	0	1000	0
PYDXNtr	pyridoxine transport via diffusion	pydxn_e <=> pydxn_c	-1000	1000	0
EX_pydxn	None	pydxn_e -->	0	1000	0
GLYALDDr	D-Glyceraldehyde dehydrogenase	glyald_c + h2o_c + nad_c --> glyc__R_c + 2.0 h_c + nadh_c	0	1000	0	Rv2858c or Rv0458
FORt	formate transport via diffusion	for_e <=> for_c	-1000	1000	0
GLYCLTt	Glycolate transport via diffusion	glyclt_e <=> glyclt_c	-1000	1000	0
EX_glyclt	None	glyclt_e -->	0	1000	0
NO3t2	nitrate transport in via proton symport	h_c + no3_e <=> h_e + no3_c	-1000	1000	0
ROSFE	RXN-12540	fe2_c + h2o2_c + h_c --> fe3_c + h2o_c + oh1_c	0	1000	0
MNabc_rev	T0034b	atp_c + h2o_c + mn2_c --> adp_c + h_c + mn2_e + pi_c	0	1000	0	Rv2059 and Rv2060 and Rv2061c
COBC	MNXR85327	adcobhex_c + appl_c --> adocbi_c + h2o_c	0	1000	0	Rv2231c
ADOCBLabc	MNXR81564	adocbl_e + atp_c + h2o_c <=> adocbl_c + adp_c + h_c + pi_c	-1000	1000	0	Rv1819c
COB2	MNXR84736	2.0 cbl2_c + nadh_c <=> 2.0 cbl1_c + h_c + nad_c	-1000	1000	0
CBL2OR	NADH:cob(III)alamine oxidoreductase	2.0 aqcobal_c + nadh_c <=> 2.0 cbl2_c + 2.0 h2o_c + h_c + nad_c	-1000	1000	0
DRBK	Deoxyribokinase	2dr5p_c + adp_c + h_c <=> atp_c + drib_c	-1000	1000	0
5DOAN	5'-deoxyadenosine nuclosidase	dad_5_c + h2o_c <=> ade_c + drib_c	-1000	1000	0
AKGt2r	2-oxoglutarate reversible transport via symport	akg_e + h_c <=> akg_c + h_e	-1000	1000	0
EX_co	None	co_e -->	0	1000	0
PHEMEt	protoheme transport	pheme_e --> pheme_c	0	1000	0	( Rv0202c or Rv0206c ) and Rv0203
EX_pheme	None	pheme_e -->	0	1000	0
HEMEOS	Heme O synthase	frdp_c + h2o_c + pheme_c --> hemeO_c + ppi_c	0	1000	0	Rv1451
HEMEAS_1	Heme A synthase	h2o_c + hemeO_c --> 4.0 h_c + hemeA_c	0	1000	0	Rv2194 and Rv2195 and Rv2196 and Rv1456c and Rv3029c and Rv3028c and Rv2200c and Rv3043c and Rv2193 and Rv1623c and Rv1622c
GSEALD	GSEALD	glu__L_c + 2.0 h_c + nadph_c --> glu1sa_c + h2o_c + nadp_c	0	1000	0
CPPPGO2	Oxygen Independent coproporphyrinogen-III oxidase	2.0 amet_c + cpppg3_c --> 2.0 co2_c + 2.0 dad__2_c + 2.0 met__L_c + pppg9_c	0	1000	0	Rv2388c
EX_hia	None	hia_e -->	0	1000	0
L_LACDcm	L LACDcm	fmn_c + lac__L_c <=> fmnh2_c + pyr_c	-1000	1000	0	Rv1872c or Rv0694
FPRA	R01195	fdxrd_c + h_c + nadp_c --> fdxox_c + nadph_c	0	1000	0	Rv3106 or Rv0886
COCO2	MNXR26399	co_c + 2.0 fdxox_c + h2o_c <=> co2_c + 2.0 fdxrd_c + 2.0 h_c	-1000	1000	0	Rv0373c and Rv0374c and Rv0375c
ACALDt	acetaldehyde reversible transport	acald_e <=> acald_c	-1000	1000	0
EX_acald	None	acald_e -->	0	1000	0
NMO	Nitronate Monooxygenase	etha_c + fmnh2_c + o2_c --> acald_c + fmn_c + no2_c	0	1000	0	Rv0021c or Rv1533 or Rv1894c or Rv2781c or Rv3553
OCDCEAt	Octadecenoate (n-C18:1) transport in via uniport	ocdcea_e <=> ocdcea_c	-1000	1000	0
EX_ocdcea	None	ocdcea_e -->	0	1000	0
UREAt	Urea transport via facilitate diffusion	h_e + urea_e <=> h_c + urea_c	-1000	1000	0
PAPA1	PAPA1	hphthiocnylcoa_c + sl659_c --> coa_c + sl1278_c	0	1000	0	Rv3824c
PAPA2	PAPA2	h_c + pmtcoa_c + tres_c --> coa_c + sl659_c	0	1000	0	Rv3820c
MMPL8	MMPL8	2.0 hphthiocnylcoa_c + sl1278_c --> 2.0 coa_c + sl1_c	0	1000	0	Rv3823c
PKS2	PKS2	23.0 h_c + hdcaMAS_c + malcoa_c + 7.0 mmcoa__S_c + 15.0 nadph_c --> 8.0 co2_c + 7.0 coa_c + 7.0 h2o_c + hphthiocnylcoa_c + mas_c + 15.0 nadp_c	0	1000	0	Rv3825c
MAS3	MAS3	mas_c + pmtcoa_c --> coa_c + hdcaMAS_c	0	1000	0	Rv2940c
EX_gln_L	L-Glutamine Exchange	gln__L_e -->	0	1000	0
SIRA2	MNXR84814	6.0 fdxox_c + 3.0 h2o_c + h2s_c <=> 6.0 fdxrd_c + 8.0 h_c + so3_c	-1000	1000	0	Rv2391
APSR	APS Reductase	aps_c + trdrd_c --> amp_c + 2.0 h_c + so3_c + trdox_c	0	999999	0	Rv2392
SHSL2r	O-succinylhomoserine lyase (H2S)	h2s_c + suchms_c --> h_c + hcys__L_c + succ_c	0	1000	0	Rv0391
CYSK2_I	O-Phospho-L-Serine-dependent S-Suflocysteine Synthase	h_c + pser__L_c + tsul_c --> pi_c + scys__L_c	0	1000	0	Rv0848
CYSM_I	CysO-dependent L-cystein biosynthesis CysM	cysOsh_c + pser__L_c --> cysOcys__L_c + pi_c	0	1000	0	Rv1336
CYSM_II	CysO-dependent L-cystein biosynthesis Mec+	cysOcys__L_c --> cysO_c + cys__L_c	0	1000	0	Rv1334
CYSO_I	CysO Adenylation by MoeZ	atp_c + cysO_c + h2o_c --> cysOamp_c + h_c + ppi_c	0	1000	0	Rv3206c
CYSO_II	CysO Sulfuration by MoeZ	cysOamp_c + h2s_c --> amp_c + cysOsh_c	0	1000	0	Rv3206c
THMP	thiamin phosphatase	h2o_c + thmmp_c --> pi_c + thm_c	0	1000	0
VIUB	VIUB	atp_c + fe3_e + h2o_c + 0.0005 mcbts_c + 0.0005 mcbtt_c --> adp_c + fe3_c + pi_c	0	1000	0	Rv2895c and Rv1348 and Rv1349
MBTK3	MBTK3	h_c + malACP_c + n6hlys_c --> ACP_c + n6hlysmal_c	0	1000	0	Rv1347c
MBTG	MNXR6565	lys__L_c + nadph_c + o2_c <=> h2o_c + n6hlys_c + nadp_c	-1000	1000	0	Rv2378c
MBTA3	MBTA3	acac_c + 3.0 h_c + n6hlys_c + n6hlysmal_c + nadh_c + salc_c + thr__L_c --> 6.0 h2o_c + mcbtm_c + nad_c	0	1000	0	Rv2384 and Rv2383c and Rv2382c and Rv2381c and Rv2380c and Rv2379c and Rv2377c
ALCD2x	alcohol dehydrogenase (ethanol)	acald_c + h_c + nadh_c <=> etoh_c + nad_c	-1000	1000	0	Rv3045 or Rv1530 or Rv0761c or Rv0162c or Rv1862 or Rv3086
ETOHt2r	ethanol reversible transport via proton symport	etoh_e + h_c <=> etoh_c + h_e	-1000	1000	0
EX_etoh	None	etoh_e -->	0	1000	0
MTAP	5'-methylthioadenosine phosphorylase	5mta_c + pi_c --> 5mdr1p_c + ade_c	0	1000	0	Rv0535
PKS122	PKS122	coa_c + pmtri_c --> h2o_c + pmtricoa_c	0	1000	0	Rv2048c
PKS121	PKS121	29.0 h_c + hexcoa_c + 5.0 malcoa_c + 5.0 mmcoa__S_c + 20.0 nadph_c --> 10.0 co2_c + 11.0 coa_c + 8.0 h2o_c + 20.0 nadp_c + pmtri_c	0	1000	0	Rv2048c
ORNDC	Ornithine Decarboxylase	h_c + orn_c --> co2_c + ptrc_c	0	1000	0	Rv2531c
MBTA1	MBTA1	acac_c + h_c + n6hlys_c + n6hlysmal_c + nadh_c + salc_c + thr__L_c --> 6.0 h2o_c + mcbtt_c + nad_c	0	1000	0	Rv2384 and Rv2383c and Rv2382c and Rv2381c and Rv2380c and Rv2379c and Rv2377c
HACD9	3-hydroxyacyl-CoA dehydrogenase (2-Methylacetoacetyl-CoA)	3hmbcoa_c + nad_c --> 2maacoa_c + h_c + nadh_c	0	1000	0	Rv3774 or Rv1144
ECOAH9ir	2-Methylprop-2-enoyl-CoA (2-Methylbut-2-enoyl-CoA)	2mb2coa_c + h2o_c --> 3hmbcoa_c	0	1000	0	Rv1070c or Rv0905 or Rv2486 or Rv1472 or Rv3774
OIVD3	2-oxoisovalerate dehydrogenase (acylating; 3-methyl-2-oxopentanoate)	2mbcoa_c + fad_c --> 2mb2coa_c + fadh2_c	0	1000	0	Rv3140
BKDC1	BKDC1	2mbdhl_c + coa_c <=> 2mbcoa_c + dhlam_c	-1000	1000	0	Rv2495c
MAK	RXN-12960	atp_c + malt_c <=> adp_c + h_c + malt1p_c	-1000	1000	0	Rv0127
GLGE	GLGE	malt1p_c --> 2.0 14glucan_c + pi_c	0	1000	0	Rv1327c
TREY	MNXR86764	2.0 14glucan_c + h2o_c --> tre_c	0	1000	0	Rv1564c and Rv1563c and Rv1562c
GLGB	MNXR80417	14glucan_c --> glycogen_c	0	1000	0	Rv1326c and Rv3031
GLGP	GLGP	14glucan_c + glycogen_c + 2.0 pi_c --> 2.0 g1p_c	0	1000	0	Rv1328
AMYL2	MNXR87084	adpglc_c <=> 14glucan_c + adp_c + h_c	-1000	1000	0	Rv3032 or Rv1212c
PYRD1	PYRD1	dhor__S_c + o2_c --> h2o2_c + orot_c	0	1000	0	Rv2139
SHCHCS3	2-succinyl-6-hydroxy-2,4-cyclohexadiene 1-carboxylate synthase	2sephchc_c <=> 2shchc_c + pyr_c	-1000	1000	0	Rv0555
SEPHCHCS	2-succinyl-5-enolpyruvyl-6-hydroxy-3-cyclohexene-1-carboxylate synthase	akg_c + h_c + ichor_c <=> 2sephchc_c + co2_c	-1000	1000	0	Rv0555
SALSYN	Salicylate synthase	ichor_c --> pyr_c + salc_c	0	1000	0	Rv2386c
APRO	MNXR5959	aact_c + h_c + nadh_c --> appl_c + nad_c	0	1000	0
AOBUTDs	L-2-amino-3-oxobutanoate decarboxylation (spontaneous)	2aobut_c + h_c --> aact_c + co2_c	0	1000	0
THRD	L-threonine dehydrogenase	nad_c + thr__L_c --> 2aobut_c + h_c + nadh_c	0	1000	0	Rv2259
EX_adocbl	None	adocbl_e -->	0	1000	0
DMBI	MNXR18583	fmnh2_c + h_c + nadh_c + o2_c <=> barb_c + dmbzid_c + e4p_c + h2o_c + nad_c	-1000	1000	0
BARB	MNXR70450	h2o_c + nad_c + ura_c <=> barb_c + h_c + nadh_c	-1000	1000	0
HETZK	hydroxyethylthiazole kinase	4mhetz_c + atp_c <=> 4mpetz_c + adp_c + h_c	-1000	1000	0
PYDXNK	pyridoxine kinase	glx_c + h_c + nadh_c + nh4_c --> gly_c + h2o_c + nad_c	0	1000	0
EX_mobd	None	mobd_e <=>	-1000	1000	0
TBSYNLDPS	halima-5(6),13-dien-15-yl-diphosphate lyase (cyclizing)	ggdp_c --> tbsinyldp_c	0	1000	0	Rv3377c
TBSNLS1	tuberculosinyl diphosphate diphosphohydrolase (tuberculosinol forming)	h2o_c + tbsinyldp_c --> ppi_c + tbsinol_c	0	1000	0	Rv3378c
TBSNLS2	tuberculosinyl diphosphate diphosphohydrolase (isotuberculosinol forming)	h2o_c + tbsinyldp_c --> isotbsinol__13S_c + ppi_c	0	1000	0	Rv3378c
TBSNLS3	RXN-14039	h2o_c + tbsinyldp_c --> isotbsinol__13R_c + ppi_c	0	1000	0	Rv3378c
BKDA1	BKDA1	3mop_c + h_c + lpam_c --> 2mbdhl_c + co2_c	0	1000	0	Rv2497c and Rv2496c
BPNT2	3',5'-bisphosphate nucleotidase (paps)	h2o_c + paps_c --> aps_c + pi_c	0	1000	0	Rv2131c
GLPD2	MNXR49865	glyc3p_c + q8_c --> dhap_c + q8h2_c	0	1000	0	Rv3302c or Rv2249c
G3PD1ir	glycerol-3-phosphate dehydrogenase (NAD)	dhap_c + h_c + nadh_c <=> glyc3p_c + nad_c	-1000	1000	0	Rv2982c or Rv0564c
G3PT	glycerol-3-phosphatase	glyc3p_c + h2o_c --> glyc_c + pi_c	0	1000	0	Rv1692
DHORD2	Dihydoorotic acid dehydrogenase (quinone8)	dhor__S_c + q8_c --> orot_c + q8h2_c	0	1000	0	Rv2139
PPAKr	Propionate kinase	atp_c + ppa_c --> adp_c + ppap_c	0	1000	0	Rv0409
PTA2	Phosphate acetyltransferase	coa_c + ppap_c <=> pi_c + ppcoa_c	-1000	1000	0	Rv0408
EMB	EMB	agalfragund_c + 70.0 decda__tb_c <=> arabinanagalfragund_c + 70.0 decd__tb_c	-1000	1000	0	Rv3794 and Rv3795 and Rv3793 and Rv2673 and Rv3805c
BTNt	MNXR974	btn_e <=> btn_c	-1000	1000	0
EX_btn	None	btn_e -->	0	1000	0
GXRA	Glyoxylate reductive aminase	glx_c + h_c + nadh_c + nh4_c --> gly_c + h2o_c + nad_c	0	1000	0	Rv2780
OPP	R05611	hepdp_c + ipdp_c --> octdp_c + ppi_c	0	1000	0
HEXTT	trans-hexaprenyltranstransferase	hexdp_c + ipdp_c --> hepdp_c + ppi_c	0	1000	0	Rv0562
PPTTm	trans-pentaprenyltranstransferase, mitochondrial	ipdp_c + pendp_c --> hexdp_c + ppi_c	0	1000	0
GGTT	geranylgeranyltranstransferase	ggdp_c + ipdp_c --> pendp_c + ppi_c	0	1000	0	Rv3398c
ACYP_2	acylphosphatase (2)	actp_c + h2o_c --> ac_c + h_c + pi_c	0	1000	0	Rv2922A
GTPDPDP	guanosine-5'-triphosphate,3'-diphosphate diphosphatase	gdptp_c + h2o_c <=> h_c + pi_c + ppgpp_c	-1000	1000	0
PPGPPDP	guanosine-3',5'-bis(diphosphate) 3'-diphosphatase	h2o_c + ppgpp_c --> gdp_c + ppi_c	0	1000	0
AKGDH	2-Oxogluterate dehydrogenase	akg_c + coa_c + nad_c --> co2_c + nadh_c + succoa_c	0	1000	0
EX_nodcoa	nodcoa exchange	nodcoa_e -->	0	1000	0
NODCOAt	NODCOA_IN	nodcoa_e --> nodcoa_c	0	1000	0
EX_octscoa	octscoa exchange	octscoa_e -->	0	1000	0
OCTSCOAt	OCTSCOA_IN	octscoa_e --> octscoa_c	0	1000	0
ATPM	ATP maintenance requirement	atp_c + h2o_c --> adp_c + h_c + pi_c	3.15	1000	0
VPAMTr	Valine-pyruvate aminotransferase	3mob_c + ala__L_c <=> pyr_c + val__L_c	-1000	1000	0	Rv3565
EGTB	EGTB	glucys_c + hercyn_c + o2_c --> gluhercyso_c	0	1000	0	Rv3703c
EGTC	EGTC	fadh2_c + gluhercyso_c --> fad_c + glu__L_c + hercyso_c	0	1000	0	Rv3702c
EGTE	EGTE	hercyso_c --> ergoth_c + nh4_c + pyr_c	0	1000	0	Rv3700c
TMDS3	Dihydrofolate Synthase (FAD dependent)	dump_c + h_c + mlthf_c + nadph_c --> dtmp_c + nadp_c + thf_c	0	1000	0	Rv2754c
MHUD1	Heme Degredation MhuD	h2o_c + o2_c + pheme_c --> fe2_c + mycobilin_c	0	1000	0	Rv3592
OTSB1	MNXR90564	h2o_c + tre6mmp_c --> h_c + pi_c + tre6mm_c	0	1000	0	Rv3400 or Rv2006
MYCOPP	MNXR90581	c78mycolateACP_c + ppm_c --> ACP_c + c78mycolatepp_c	0	1000	0	Rv3802c
TMMYCO	TMMYCO	c78mycolatepp_c + tre6p_c --> ppm_c + tre6mmp_c	0	1000	0	Rv1288 or Rv0519c or Rv0774c
MYCOE	MYCOE	ACP_c + 1.75 h2o_c + 0.25 kmycolate_c + 0.25 mkmycolate_c + 0.25 mmycolate_c + 0.25 mycolate_c --> c78mycolateACP_c + 1.5 co2_c + 6.0 h_c	0	1000	0
PPM1	MNXR76028	gdpmann_c + udcpp_c --> gdp_c + ppm_c	0	1000	0	Rv2051c
PEPA	MNXR86162	malt_c + pi_c --> h2o_c + malt6p_c	0	1000	0	Rv0125
NADDP	NAD diphosphatase	h2o_c + nad_c --> amp_c + h_c + nmn_c	0	1000	0	Rv3199c
NMNAT	nicotinamide-nucleotide adenylyltransferase	atp_c + nmn_c --> nad_c + ppi_c	0	1000	0	Rv2421c
EGTD	S-adenosyl-L-methionine:L-histidine Nalpha-methyltransferase	3.0 amet_c + his__L_c --> 3.0 ahcys_c + 3.0 h_c + hercyn_c	0	1000	0	Rv3701c
ACONMT	Trans-aconitate methyltransferase	acon_T_c + amet_c --> aconm_c + ahcys_c	0	1000	0	Rv0294
MANPGH	2-O-alpha-mannosyl-6-phosphate-D-glycerate hydrolase	h2o_c + man6pglyc_c --> glyc__R_c + man6p_c	0	1000	0	Rv0648
EPH	Epoxide hydrolysis	epox_c + h2o_c <=> dhocdc_c	-1000	1000	0	Rv1124 or Rv3176c or Rv1938 or Rv0134 or Rv3617 or Rv3670 or Rv2740
FBPA	MNXR90624	h2o_c + 2.0 tre6mm_c --> 2.0 h_c + tdm3_c + tre_c	0	1000	0	Rv3804c and Rv1886c and Rv0129c and Rv3803c
DGTP8DETOX	8-oxo-dGTP diphosphohydrolase	8oxdgtp_c + h2o_c --> 8oxdgmp_c + h_c + ppi_c	0	1000	0	Rv0413 or Rv1160
DGTP8OXO	RXN-11410	dgtp_c + 2.0 oh1_c --> 8oxdgtp_c + h2o_c	0	1000	0
GTP8OXO	RXN-11409	gtp_c + 2.0 oh1_c --> 8oxgtp_c + h2o_c	0	1000	0
TAG	MNXR87026	10.0 12dgr_TB_c + arachcoa_c + hexccoa_c + nodcoa_c + pentdcoa_c + 2.0 pmtcoa_c + 3.0 stcoa_c --> 10.0 coa_c + 10.0 tag_TB_c	0	1000	0	Rv3130c or Rv3734c or Rv3234c or Rv3088 or Rv0221 or Rv0895 or Rv1425 or Rv1760 or Rv2285 or Rv2484c or Rv3087 or Rv3233c or Rv3371 or Rv3480c or Rv3740c
LIPY	LIPY	10.0 h2o_c + 9.0 tag_TB_c --> 9.0 12dgr_TB_c + arach_c + 2.0 hdca_c + 2.0 hexc_c + 4.0 ocdca_c	0	1000	0	Rv3097c
LIPW	MNXR84636	h2o_c + h_c + pc_TB_c --> 12dgr_TB_c + cholp_c	0	1000	0	Rv0217c or Rv0220 or Rv0646c or Rv1076 or Rv1104 or Rv1105 or Rv1399c or Rv1400c or Rv1426c or Rv1497 or Rv1755c or Rv1900c or Rv1923 or Rv2045c or Rv2284 or Rv2349c or Rv2350c or Rv2351c or Rv2385 or Rv2463 or Rv2485c or Rv2970c or Rv3084 or Rv3176c or Rv3203 or Rv3487c or Rv3775
CHOLK	Choline kinase	atp_c + chol_c + h_c <=> adp_c + cholp_c	-1000	1000	0	Rv3817
PC_TBt	T00157	pc_TB_e <=> pc_TB_c	-1000	1000	0
BIRA	BIRA	accb_c + atp_c + h2o_c --> amp_c + bccp_c + h_c + ppi_c	0	1000	0	Rv3279c
ACCD3	ACCD3	accoa_c + bccpco2_c --> accb_c + h_c + malcoa_c	0	1000	0	Rv0904c
ACCA3	ACCA3	atp_c + bccp_c + hco3_c --> adp_c + bccpco2_c + pi_c	0	1000	0	Rv3285
GMHEPPA	D-glycero-D-manno-heptose 1,7-bisphosphate phosphatase	gmhep17bp_c + h2o_c --> gmhep1p_c + pi_c	0	1000	0	Rv0114
ALCD19y	alcohol dehydrogenase (glycerol, NADP)	glyc_c + nadp_c <=> glyald_c + h_c + nadph_c	-1000	1000	0	Rv3045
EX_pc_TB	None	pc_TB_e -->	0	1000	0
DM_ergoth_c	ergoth_c Demand reaction	ergoth_c -->	0	1000	0
DM_tbsinol_c	tbsinol_c Demand reaction	tbsinol_c -->	0	1000	0
DM_isotbsinol__13S_c	isotbsinol__13S_c Demand reaction	isotbsinol__13S_c -->	0	1000	0
DM_isotbsinol__13R_c	isotbsinol__13R_c Demand reaction	isotbsinol__13R_c -->	0	1000	0
DM_psd5p_c	psd5p_c Demand reaction	psd5p_c -->	0	1000	0
DM_cpppg1_c	cpppg1_c Demand reaction	cpppg1_c -->	0	1000	0
DM_scys__L_c	scys__L_c Demand reaction	scys__L_c -->	0	1000	0
DM_gmhep1p_c	gmhep1p_c Demand reaction	gmhep1p_c -->	0	1000	0
ADATT	ADP:ATP adenylyltransferase	adp_c + atp_c + h_c <=> ap4a_c + pi_c	-1000	1000	0	Rv2613
AP4A1	Unknown	aps_c --> ap4a_c	0	1000	0	Rv2613
CSND	Cytosine deaminase	csn_c + h2o_c + h_c <=> nh4_c + ura_c	-1000	1000	0
CMPN	CMP nucleosidase	cmp_c + h2o_c <=> csn_c + r5p_c	-1000	1000	0

## Sheet: Metabolites
Metabolite id	Metabolite description	Formula	Compartment
2agpe160_c	2-Acyl-sn-glycero-3-phosphoethanolamine-n-C160	C21H44NO7P1	c
atp_c	ATP	C10H12N5O13P3	c
hdca_c	Hexadecanoate-n-C160	C16H31O2	c
amp_c	AMP	C10H12N5O7P	c
pe160_c	phosphatidylethanolamine-dihexadecanoyl-n-C160	C37H74N1O8P1	c
ppi_c	Diphosphate	HO7P2	c
2agpe180_c	2-Acyl-sn-glycero-3-phosphoethanolamine-n-C180	C23H48NO7P1	c
ocdca_c	octadecanoate-n-C180	C18H35O2	c
pe180_c	phosphatidylethanolamine-dioctadecanoyl-n-C180	C41H82N1O8P1	c
h2o_c	H2O	H2O	c
pi_c	Phosphate	HO4P	c
5dglcn_c	5-Dehydro-D-gluconate	C6H9O7	c
h_c	H	H	c
nadph_c	Nicotinamide-adenine-dinucleotide-phosphate--reduced	C21H26N7O17P3	c
glcn_c	D-Gluconate	C6H11O7	c
nadp_c	Nicotinamide-adenine-dinucleotide-phosphate	C21H25N7O17P3	c
ACP_c	acyl-carrier-protein	C11H21N2O7PRS	c
mocdca_c	10-methylstearic-acid	C19H37O2	c
mstrACP_c	10methyl-stearyoyl-ACP	C30H57N2O8PRS	c
4hbz_c	4-Hydroxybenzoate	C7H5O3	c
4hbzACP_c	4-hydroxybenzoyl-ACP	C18H25N2O9PRS	c
palmACP_c	Palmitoyl-ACP-n-C160ACP	C27H51N2O8PRS	c
4abut_c	4-Aminobutanoate	C4H9NO2	c
akg_c	2-Oxoglutarate	C5H4O5	c
glu__L_c	L-Glutamate	C5H8NO4	c
sucsal_c	Succinic-semialdehyde	C4H5O3	c
acac_c	Acetoacetate	C4H5O3	c
accoa_c	Acetyl-CoA	C23H34N7O17P3S	c
aacoa_c	Acetoacetyl-CoA	C25H36N7O18P3S	c
ac_c	Acetate	C2H3O2	c
coa_c	Coenzyme-A	C21H32N7O16P3S	c
acald_c	Acetaldehyde	C2H4O	c
nad_c	Nicotinamide-adenine-dinucleotide	C21H26N7O14P2	c
nadh_c	Nicotinamide-adenine-dinucleotide--reduced	C21H27N7O14P2	c
adocbip_c	Adenosyl-cobinamide-phosphate	C58H83CoN16O14P	c
gtp_c	GTP	C10H12N5O14P3	c
agdpcbi_c	Adenosine-GDP-cobinamide	C68H95CoN21O21P2	c
co2_c	CO2	CO2	c
hexccoa_c	Hexacosanoyl-CoA-n-C260CoA	C47H83N7O17P3S	c
chexccoa_c	carboxy-hexacosanoyl-CoA	C48H81N7O18P3S	c
hco3_c	Bicarbonate	CHO3	c
adp_c	ADP	C10H12N5O10P2	c
malcoa_c	Malonyl-CoA	C24H33N7O19P3S	c
hexc_c	hexacosanoate-n-C260	C26H51O2	c
acgam6p_c	N-Acetyl-D-glucosamine-6-phosphate	C8H14NO9P	c
acgam1p_c	N-Acetyl-D-glucosamine-1-phosphate	C8H14NO9P	c
uacgam_c	UDP-N-acetyl-D-glucosamine	C17H25N3O17P2	c
udcpp_c	Undecaprenyl-phosphate	C55H89O4P	c
ump_c	UMP	C9H11N2O9P	c
unaga_c	Undecaprenyl-diphospho-N-acetyl-glucosamine	C63H103NO12P2	c
acglu_c	N-Acetyl-L-glutamate	C7H9NO5	c
acg5p_c	N-Acetyl-L-glutamyl-5-phosphate	C7H9NO8P	c
2obut_c	2-Oxobutanoate	C4H5O3	c
pyr_c	Pyruvate	C3H3O3	c
2ahbut_c	S-2-Aceto-2-hydroxybutanoate	C6H9O4	c
actp_c	Acetyl-phosphate	C2H3O5P	c
alac__S_c	S-2-Acetolactate	C5H7O4	c
acorn_c	N2-Acetyl-L-ornithine	C7H14N2O3	c
orn_c	Ornithine	C5H13N2O2	c
cit_c	Citrate	C6H5O7	c
icit_c	Isocitrate	C6H5O7	c
acg5sa_c	N-Acetyl-L-glutamate-5-semialdehyde	C7H10NO4	c
fmn_c	FMN	C17H19N4O9P	c
ribflv_c	Riboflavin	C17H20N4O6	c
apoACP_c	apoprotein-acyl-carrier-protein	RHO	c
pap_c	Adenosine-3-5-bisphosphate	C10H11N5O10P2	c
ppa_c	Propionate-n-C30	C3H5O2	c
ppcoa_c	Propanoyl-CoA	C24H36N7O17P3S	c
acysbmn_c	acetyl-cystine-bimane	C15H18N3O5S	c
acysbmn_e	acetyl-cystine-bimane	C15H18N3O5S	e
adn_c	Adenosine	C10H13N5O4	c
ins_c	Inosine	C10H12N4O5	c
nh4_c	Ammonium	H4N	c
4adcho_c	4-amino-4-deoxychorismate	C10H10NO5	c
4abz_c	4-Aminobenzoate	C7H6NO2	c
adcobhex_c	adenosyl-cobyric-acid	C55H76CoN15O11	c
appl_c	1-Aminopropan-2-ol	C3H10NO	c
adocbi_c	Adenosyl-cobinamide	C58H84CoN16O11	c
applp_c	D-1-Aminopropan-2-ol-O-phosphate	C3H9NO4P	c
chor_c	chorismate	C10H8O6	c
gln__L_c	L-Glutamine	C5H10N2O3	c
adcobdam_c	Adenosyl-cobyrinate-diamide	C55H68CoN11O15	c
pppi_c	Inorganic-triphosphate	HO10P3	c
gdp_c	GDP	C10H12N5O11P2	c
amet_c	S-Adenosyl-L-methionine	C15H23N6O5S	c
ametam_c	S-Adenosylmethioninamine	C14H24N6O3S	c
camp_c	cAMP	C10H11N5O6P	c
dgtp_c	dGTP	C10H12N5O13P3	c
dgdp_c	dGDP	C10H12N5O10P2	c
rdmbzi_c	N1-alpha-D-ribosyl-5-6-dimethylbenzimidazole	C14H18N2O4	c
adocbl_c	Adenosylcobalamin	C72H100CoN18O17P	c
gmp_c	GMP	C10H12N5O8P	c
ade_c	Adenine	C5H5N5	c
prpp_c	5-Phospho-alpha-D-ribose-1-diphosphate	C5H8O14P3	c
aps_c	Adenosine-5-phosphosulfate	C10H12N5O10PS	c
paps_c	3-Phosphoadenylyl-sulfate	C10H11N5O13P2S	c
dcamp_c	N6-1-2-Dicarboxyethyl-AMP	C14H14N5O11P	c
fum_c	Fumarate	C4H2O4	c
25aics_c	S-2-5-Amino-1-5-phospho-D-ribosyl-imidazole-4-carboxamidosuccinate	C13H15N4O12P	c
aicar_c	5-Amino-1-5-Phospho-D-ribosyl-imidazole-4-carboxamide	C9H13N4O8P	c
asp__L_c	L-Aspartate	C4H6NO4	c
imp_c	IMP	C10H11N4O8P	c
agalfragund_c	arabinofuranose-galactofuranosyl-30-rhamanosyl-N-acetylglucosamyl-undecaprenyl-diphosphate-M-tb	C254H423NO171P2	c
arabinanagalfragund_c	arabinan-arabinofuranose-galactofuranosyl-30-rhamanosyl-N-acetylglucosamyl-undecaprenyl-diphosphate-M-tb	C604H983NO451P2	c
decda__tb_c	decaprenylphosphoryl-beta-D-arabinofuranose	C55H89O8P	c
galfragund_c	galactofuranosyl-30-rhamanosyl-N-acetylglucosamyl-undecaprenyl-diphosphate-M-tb	C249H415NO167P2	c
decd__tb_c	E-E-E-E-E-E-E-Z-Z-decaprenyl-phosphate	C50H81O4P	c
gam6p_c	D-Glucosamine-6-phosphate	C6H13NO8P	c
agm_c	Agmatine	C5H16N4	c
ptrc_c	Putrescine	C4H14N2	c
urea_c	Urea	CH4N2O	c
1hdecg3p_c	1-hexadecanoyl-sn-glycerol-3-phosphate	C19H37O7P1	c
pa160_c	1-2-dihexadecanoyl-sn-glycerol-3-phosphate	C35H67O8P1	c
pa160190_c	1-2-sn-glycerol-3-phosphate	C38H73O8P	c
1msg3p_c	1-Acyl-sn-glycerol-3-phosphate-branched-C190	C22H43O7P	c
pa190190_c	1-2-sn-glycerol-3-phosphate	C41H79O8P	c
ahcys_c	S-Adenosyl-L-homocysteine	C14H20N6O5S	c
hcys__L_c	L-Homocysteine	C4H9NO2S	c
rhcys_c	S-Ribosyl-L-homocysteine	C9H17NO6S	c
air_c	5-amino-1-5-phospho-D-ribosyl-imidazole	C8H12N3O7P	c
4ahmmp_c	4-Amino-5-hydroxymethyl-2-methylpyrimidine	C6H9N3O	c
gcald_c	Glycolaldehyde	C2H4O2	c
10fthf_c	10-Formyltetrahydrofolate	C20H21N7O7	c
fprica_c	5-Formamido-1-5-phospho-D-ribosyl-imidazole-4-carboxamide	C10H13N4O9P	c
thf_c	5-6-7-8-Tetrahydrofolate	C19H21N7O6	c
for_c	Formate	CH1O2	c
5aizc_c	5-amino-1-5-phospho-D-ribosyl-imidazole-4-carboxylate	C9H11N3O9P	c
sdhlam_c	S-Succinyldihydrolipoamide	C12H20NO4S2	c
dhlam_c	Dihydrolipoamide	C8H17NOS2	c
succoa_c	Succinyl-CoA	C25H35N7O19P3S	c
alaala_c	D-Alanyl-D-alanine	C6H12N2O3	c
ala__D_c	D-Alanine	C3H7NO2	c
ala__L_c	L-Alanine	C3H7NO2	c
ala__L_e	L-Alanine	C3H7NO2	e
h_e	H	H	e
fald_c	Formaldehyde	CH2O	c
pacald_c	Phenylacetaldehyde	C8H8O	c
pac_c	Phenylacetic-acid	C8H7O2	c
8aonn_c	8-Amino-7-oxononanoate	C9H17NO3	c
amob_c	S-Adenosyl-4-methylthio-2-oxobutanoate	C15H19N5O6S	c
dann_c	7-8-Diaminononanoate	C9H21N2O2	c
ad_c	acetamide	C2H5NO	c
2dmmq8_c	2-Demethylmenaquinone-8	C50H70O2	c
mql8_c	Menaquinol-8	C51H74O2	c
mqn8_c	Menaquinone-8	C51H72O2	c
cgly_c	Cys-Gly	C5H10N2O3S	c
cys__L_c	L-Cysteine	C3H7NO2S	c
gly_c	Glycine	C2H5NO2	c
anth_c	Anthranilate	C7H6NO2	c
pran_c	N-5-Phospho-D-ribosyl-anthranilate	C12H13NO9P	c
pmcoa_c	Pimeloyl-CoA	C28H41N7O19P3S	c
ala__B_c	beta-Alanine	C3H7NO2	c
5apru_c	5-Amino-6-5-phosphoribosylamino-uracil	C9H13N4O9P	c
5aprbu_c	5-Amino-6-5-phosphoribitylamino-uracil	C9H15N4O9P	c
arab__D_c	D-Arabinose	C5H10O5	c
tarab__D_c	tetra-arabinofuranoside	C20H34O17	c
arachcoa_c	arachidyl-coenzyme-A	C41H70N7O17P3S	c
arachACP_c	eicosanoyl-ACP	C31H59N2O8PRS	c
arab__L_c	L-Arabinose	C5H10O5	c
arab__D_e	D-Arabinose	C5H10O5	e
arab__L_e	L-Arabinose	C5H10O5	e
arg__L_c	L-Arginine	C6H15N4O2	c
citr__L_c	L-Citrulline	C6H13N3O3	c
argsuc_c	N-omega--L-Arginino-succinate	C10H17N4O6	c
arg__L_e	L-Arginine	C6H15N4O2	e
aspsa_c	L-Aspartate-4-semialdehyde	C4H7NO3	c
4pasp_c	4-Phospho-L-aspartate	C4H6NO7P	c
asn__L_c	L-Asparagine	C4H8N2O3	c
asn__L_e	L-Asparagine	C4H8N2O3	e
cbp_c	Carbamoyl-phosphate	CH2NO5P	c
cbasp_c	N-Carbamoyl-L-aspartate	C5H6N2O5	c
o2_c	O2	O2	c
h2o2_c	Hydrogen-peroxide	H2O2	c
oaa_c	Oxaloacetate	C4H2O5	c
iasp_c	Iminoaspartate	C4H3NO4	c
succ_c	Succinate	C4H4O4	c
asp__L_e	L-Aspartate	C4H6NO4	e
sucarg_c	N2-Succinyl-L-arginine	C10H17N4O5	c
prbatp_c	1-5-Phosphoribosyl-ATP	C15H19N5O20P4	c
btn_c	Biotin	C10H15N2O3S	c
btamp_c	Biotinyl-5-AMP	C20H27N7O9PS	c
ala__B_e	beta-Alanine	C3H7NO2	e
bhb_c	R-3-Hydroxybutanoate	C4H7O3	c
betald_c	Betaine-aldehyde	C5H12NO	c
glyb_c	Glycine-betaine	C5H11NO2	c
bmn_c	bimane	C10H12N2O2	c
msh_c	mycothiol-reduced	C17H30N2O12S	c
bmnmsh_c	bimane-conjugated-mycothiol-mtb	C27H40N4O14S	c
bmn_e	bimane	C10H12N2O2	e
dtbt_c	Dethiobiotin	C10H17N2O3	c
s_c	Sulfur	S	c
h2s_c	Hydrogen-sulfide	H2S	c
ca2_c	Calcium	Ca	c
ca2_e	Calcium	Ca	e
cbi_c	Cobinamide	C48H72CoN11O8	c
cbl1_c	Cob-I-alamin	C62H88CoN13O14P	c
cdpdhdecg_c	CDP-1-2-dihexadecanoylglycerol	C44H79N3O15P2	c
cmp_c	CMP	C9H12N3O8P	c
cdpc16c19g_c	cdp-diacylglycerol-C160-C190	C47H85N3O15P2	c
cdpc19c19g_c	cdp-diacylglycerol-C190-C190	C50H91N3O15P2	c
4c2me_c	4-cytidine-5-diphospho-2-C-methyl-D-erythritol	C14H23N3O14P2	c
2p4c2me_c	2-phospho-4-cytidine-5-diphospho-2-C-methyl-D-erythritol	C14H22N3O17P3	c
inost_c	myo-Inositol	C6H12O6	c
ptd1ino160_c	phosphatidyl-1D-myo-inositol	C41H78O13P	c
ptd1ino160190_c	phosphatidyl-1D-myo-inositol-C160-C190	C44H84O13P	c
chol_e	Choline	C5H14NO	e
chol_c	Choline	C5H14NO	c
pphn_c	Prephenate	C10H8O6	c
3psme_c	5-O-1-Carboxyvinyl-3-phosphoshikimate	C10H9O10P	c
igam_c	1D-myo-inositol-2-deoxy-D-glucopyranoside	C12H24NO10	c
cigam_c	cys-1D-myo-inositol-2-deoxy-D-glucopyranoside	C15H28N2O11S	c
cit_e	Citrate	C6H5O7	e
pg160190_c	Phosphatidylglycerol-hexadecanoyl-methylstearoyl	C41H80O10P	c
clpn160190_c	cardiolipin-dihexadecanoyl-dimethylstearoyl	C79H152O17P2	c
glyc_c	Glycerol	C3H8O3	c
cmcbtt_c	carboxymycobactin-T-R8-carbon-final-carbon-is-carboxyl-group	C33H48N5O13	c
fe3_e	Fe3	Fe	e
fcmcbtt_c	iron-III-chelated-carboxymycobactin-T-R8-carbon-final-carbon-is-carboxyl-group	C33H48N5O13Fe	c
fe3_c	Fe3	Fe	c
2c25dho_c	2-Carboxy-2-5-dihydro-5-oxofuran-2-acetate	C7H6O6	c
5odhf2a_c	5-Oxo-4-5-dihydrofuran-2-acetate	C6H5O4	c
co2_e	CO2	CO2	e
coa_e	Coenzyme-A	C21H32N7O16P3S	e
cobalt2_c	Co2	Co	c
cobalt2_e	Co2	Co	e
hgbam_c	Hydrogenobyrinate-a-c-diamide	C45H57N6O12	c
co2dam_c	Cob-II-yrinate-a-c-diamide	C45H56CoN6O12	c
co_c	Carbon-monoxide	CO	c
co_e	Carbon-monoxide	CO	e
codhpre6_c	cobalt-dihydro-precorrin-6	C44H47N4O16Co	c
copre6_c	cobalt-precorrin-6	C44H45N4O16Co	c
cpppg3_c	Coproporphyrinogen-III	C36H40N4O8	c
pppg9_c	Protoporphyrinogen-IX	C34H38N4O4	c
crn_e	L-Carnitine	C7H15NO3	e
crn_c	L-Carnitine	C7H15NO3	c
utp_c	UTP	C9H11N2O15P3	c
ctp_c	CTP	C9H12N3O14P3	c
cyan_c	Hydrogen-cyanide	CHN	c
tsul_c	Thiosulfate	O3S2	c
so3_c	Sulfite	O3S	c
tcynt_c	Thiocyanate	CNS	c
ficytc_c	Ferricytochrome-c	C42H52FeN8O6S2	c
qh2_c	Ubiquinol	C14H20O4	c
focytc_c	Ferrocytochrome-c	C42H53FeN8O6S2	c
q_c	Ubiquinone	C14H18O4	c
co1dam_c	Cob-I-yrinate-a-c-diamide	C45H56CoN6O12	c
acser_c	O-Acetyl-L-serine	C5H9NO4	c
cyst__L_c	L-Cystathionine	C7H14N2O4S	c
ser__L_c	L-Serine	C3H7NO3	c
q8h2_c	Ubiquinol-8	C49H76O4	c
q8_c	Ubiquinone-8	C49H74O4	c
cytd_c	Cytidine	C9H13N3O5	c
uri_c	Uridine	C9H12N2O6	c
cytd_e	Cytidine	C9H13N3O5	e
cdp_c	CDP	C9H12N3O11P2	c
dcmp_c	dCMP	C9H12N3O7P	c
dcdp_c	dCDP	C9H12N3O10P2	c
cl_e	Chloride	Cl	e
cl_c	Chloride	Cl	c
cu2_e	Cu2	Cu	e
cu2_c	Cu2	Cu	c
dad__2_c	Deoxyadenosine	C10H13N5O3	c
din_c	Deoxyinosine	C10H12N4O4	c
damp_c	dAMP	C10H12N5O6P	c
dadp_c	dADP	C10H12N5O9P2	c
12dgr160_c	1-2-Diacyl-sn-glycerol-dihexadecanoyl-n-C160	C35H68O5	c
ala__D_e	D-Alanine	C3H7NO2	e
26dap__M_c	meso-2-6-Diaminoheptanedioate	C7H14N2O4	c
lys__L_c	L-Lysine	C6H15N2O2	c
26dap__LL_c	LL-2-6-Diaminoheptanedioate	C7H14N2O4	c
ru5p__D_c	D-Ribulose-5-phosphate	C5H9O8P	c
db4p_c	3-4-dihydroxy-2-butanone-4-phosphate	C4H7O6P	c
decdp__tb_c	E-E-E-E-E-E-E-Z-Z-Decaprenyl-diphosphate	C50H81O7P2	c
decdpr__tb_c	decaprenylphosphoryl-beta-D-5-phosphoribose	C55H88O11P2	c
decdr__tb_c	decaprenylphosphoryl-beta-D-5-ribose	C55H89O8P	c
frdp_c	Farnesyl-diphosphate	C15H25O7P2	c
ipdp_c	Isopentenyl-diphosphate	C5H9O7P2	c
dctp_c	dCTP	C9H12N3O13P3	c
dutp_c	dUTP	C9H11N2O14P3	c
dcyt_c	Deoxycytidine	C9H13N3O4	c
duri_c	Deoxyuridine	C9H12N2O5	c
e4p_c	D-Erythrose-4-phosphate	C4H7O7P	c
pep_c	Phosphoenolpyruvate	C3H2O6P	c
2dda7p_c	2-Dehydro-3-deoxy-D-arabino-heptonate-7-phosphate	C7H10O10P	c
pmtcoa_c	Palmitoyl-CoA-n-C160CoA	C37H62N7O17P3S	c
hdcoa_c	Hexadecenoyl-CoA-n-C161CoA	C37H60N7O17P3S	c
stcoa_c	Stearoyl-CoA-n-C180CoA	C39H66N7O17P3S	c
odecoa_c	Octadecenoyl-CoA-n-C181CoA	C39H65N7O18P3S	c
2dglcn_c	2-Deoxy-D-gluconate	C6H11O6	c
3ddgc_c	3-Dehydro-2-deoxy-D-gluconate	C6H9O6	c
dgmp_c	dGMP	C10H12N5O7P	c
23dhmb_c	R-2-3-Dihydroxy-3-methylbutanoate	C5H9O4	c
3mob_c	3-Methyl-2-oxobutanoate	C5H7O3	c
23dhmp_c	R-2-3-Dihydroxy-3-methylpentanoate	C6H11O4	c
3mop_c	S-3-Methyl-2-oxopentanoate	C6H9O3	c
23dhdp_c	2-3-Dihydrodipicolinate	C7H5NO4	c
thdp_c	2-3-4-5-Tetrahydrodipicolinate	C7H7NO4	c
dhf_c	7-8-Dihydrofolate	C19H19N7O6	c
dhpt_c	Dihydropteroate	C14H13N6O3	c
dhna_c	1-4-Dihydroxy-2-naphthoate	C11H7O4	c
octdp_c	all-trans-Octaprenyl-diphosphate	C40H65O7P2	c
dhnpt_c	Dihydroneopterin	C9H13N5O4	c
2ahhmp_c	2-Amino-4-hydroxy-6-hydroxymethyl-7-8-dihydropteridine	C7H9N5O2	c
6hmhpt_c	6-hydroxymethyl-dihydropterin	C7H9N5O2	c
dhor__S_c	S-Dihydroorotate	C5H5N2O4	c
orot_c	Orotate	C5H3N2O4	c
25dhpp_c	2-5-Diamino-6-hydroxy-4-5-phosphoribosylamino-pyrimidine	C9H14N5O8P	c
25drapp_c	2-5-Diamino-6-ribosylamino-4-3H-pyrimidinone-5-phosphate	C9H14N5O8P	c
6hmhptpp_c	6-hydroxymethyl-dihydropterin-pyrophosphate	C7H8N5O8P2	c
3dhq_c	3-Dehydroquinate	C7H9O6	c
3dhsk_c	3-Dehydroshikimate	C7H7O5	c
dmpp_c	Dimethylallyl-diphosphate	C5H9O7P2	c
grdp_c	Geranyl-diphosphate	C10H17O7P2	c
h2mb4p_c	1-hydroxy-2-methyl-2-E-butenyl-4-diphosphate	C5H9O8P2	c
dhpmp_c	Dihydroneopterin-monophosphate	C9H12N5O7P	c
ahdt_c	2-Amino-4-hydroxy-6-erythro-1-2-3-trihydroxypropyl-dihydropteridine-triphosphate	C9H12N5O13P3	c
dpcoa_c	Dephospho-CoA	C21H33N7O13P2S	c
decdp_c	all-trans-Decaprenyl-diphosphate	C50H81O7P2	c
2dhp_c	2-Dehydropantoate	C6H9O4	c
pant__R_c	R-Pantoate	C6H11O4	c
2dr5p_c	2-Deoxy-D-ribose-5-phosphate	C5H9O7P	c
g3p_c	Glyceraldehyde-3-phosphate	C3H5O6P	c
ser__D_e	D-Serine	C3H7NO3	e
ser__D_c	D-Serine	C3H7NO3	c
dtmp_c	dTMP	C10H13N2O8P	c
dtdp_c	dTDP	C10H13N2O11P2	c
dump_c	dUMP	C9H11N2O8P	c
2dr1p_c	2-Deoxy-D-ribose-1-phosphate	C5H9O7P	c
ura_c	Uracil	C4H4N2O2	c
dxyl5p_c	1-deoxy-D-xylulose-5-phosphate	C5H9O7P	c
2me4p_c	2-C-methyl-D-erythritol-4-phosphate	C5H11O7P	c
h2_c	H2	H2	c
2pg_c	D-Glycerate-2-phosphate	C3H4O7P	c
seramp_c	L-seryl-AMP	C13H19N6O9P	c
etha_e	Ethanolamine	C2H8NO	e
etha_c	Ethanolamine	C2H8NO	c
atp_e	ATP	C10H12N5O13P3	e
fe2_e	Fe2	Fe	e
fum_e	Fumarate	C4H2O4	e
gal_e	D-Galactose	C6H12O6	e
glc__D_e	D-Glucose	C6H12O6	e
glu__L_e	L-Glutamate	C5H8NO4	e
gly_e	Glycine	C2H5NO2	e
glyb_e	Glycine-betaine	C5H11NO2	e
glyc3p_e	Glycerol-3-phosphate	C3H7O6P	e
glyc_e	Glycerol	C3H8O3	e
gthrd_e	Reduced-glutathione	C10H16N3O6S	e
h2_e	H2	H2	e
h2co3_e	carbonic-acid	H2CO3	e
h2o_e	H2O	H2O	e
h2s_e	Hydrogen-sulfide	H2S	e
hdca_e	Hexadecanoate-n-C160	C16H31O2	e
his__L_e	L-Histidine	C6H9N3O2	e
id3acald_e	Indole-3-acetaldehyde	C10H9NO	e
ile__L_e	L-Isoleucine	C6H13NO2	e
k_e	potassium	K	e
lac__L_e	L-Lactate	C3H5O3	e
lcts_e	Lactose	C12H22O11	e
leu__L_e	L-Leucine	C6H13NO2	e
lys__L_e	L-Lysine	C6H15N2O2	e
mal__L_e	L-Malate	C4H4O5	e
malt_e	Maltose	C12H22O11	e
malthp_e	Maltoheptaose	C42H72O36	e
meoh_e	Methanol	CH4O1	e
met__L_e	L-Methionine	C5H11NO2S	e
mg2_e	magnesium	Mg	e
na1_e	Sodium	Na	e
nh4_e	Ammonium	H4N	e
no2_e	Nitrite	NO2	e
no3_e	Nitrate	NO3	e
no_e	Nitric-oxide	NO	e
o2_e	O2	O2	e
ocdca_e	octadecanoate-n-C180	C18H35O2	e
orn_e	Ornithine	C5H13N2O2	e
pac_e	Phenylacetic-acid	C8H7O2	e
pdima_e	phthiocerol-dimycocerosate-A-Mtb	C96H190O5	e
phdca_e	phenol-palmitic-acid	C23H37O3	e
phe__L_e	L-Phenylalanine	C9H11NO2	e
pi_e	Phosphate	HO4P	e
ppa_e	Propionate-n-C30	C3H5O2	e
ppdima_e	phenol-phthiocerol-dimycocerosate-Mtb	C99H188O6	e
pro__L_e	L-Proline	C5H9NO2	e
pyr_e	Pyruvate	C3H3O3	e
rib__D_e	D-Ribose	C5H10O5	e
ser__L_e	L-Serine	C3H7NO3	e
skm_e	Shikimate	C7H9O5	e
so4_e	Sulfate	O4S	e
succ_e	Succinate	C4H4O4	e
tartr__L_e	L-tartrate	C4H4O6	e
thr__L_e	L-Threonine	C4H9NO3	e
tre_e	Trehalose	C12H22O11	e
trp__L_e	L-Tryptophan	C11H12N2O2	e
tsul_e	Thiosulfate	O3S2	e
ttdca_e	tetradecanoate-n-C140	C14H27O2	e
tyr__L_e	L-Tyrosine	C9H11NO3	e
val__L_e	L-Valine	C5H11NO2	e
ac_e	Acetate	C2H3O2	e
4abz_e	4-Aminobenzoate	C7H6NO2	e
for_e	Formate	CH1O2	e
akg_e	2-Oxoglutarate	C5H4O5	e
gua_e	Guanine	[]	e
ad_e	acetamide	C2H5NO	e
urea_e	Urea	CH4N2O	e
tdcoa_c	tetradecanoyl-CoA	C35H61N7O20P3S	c
ttdca_c	tetradecanoate-n-C140	C14H27O2	c
hdcea_c	Hexadecenoate-n-C161	C16H29O2	c
ocdcea_c	octadecenoate-n-C181	C18H33O2	c
arach_c	Arachidic-acid	C20H39O2	c
octa_c	octanoate-n-C80	C8H15O2	c
occoa_c	Octanoyl-CoA-n-C80CoA	C29H46N7O17P3S	c
phdca_c	phenol-palmitic-acid	C23H37O3	c
phdcacoa_c	phenol-palmitic-coenzyme-A	C44H68N7O18P3S	c
prephth_c	phthiocerol-precursor	C32H61O5	c
prephthcoa_c	phthiocerol-precursor-bound-coenzyme-A	C53H92N7O20P3S	c
omtta_c	octa-methyl-tetracontatricosanoic-acid-C340-8-methyl-branched-carbons	C42H83O2	c
homtta_c	10-hydroxy-octa-methyl-tetracontatricosanoic-acid-C340-8-methyl-branched-carbons-1-hydroxylated-carbon	C42H83O3	c
meroacidcyc2ACP_c	cyclopropanated-alpha-meroacid-ACP-2-cyclopropane-rings	C63H119N2O8PRS	c
meroacidcyc2AMP_c	cyclopropanated-alpha-meroacid-AMP-2-cyclopropane-rings	C62H111N5O8P	c
mmeroacidcyc2ACP_c	cyclopropanated-methoxy-meroacid-ACP-2-cyclopropane-rings	C69H131N2O8PRS	c
mmeroacidcyc2AMP_c	cyclopropanated-methoxy-meroacid-AMP-2-cyclopropane-rings	C68H123N5O8P	c
kmeroacidcyc2ACP_c	cyclopropanated-keto-meroacid-ACP-2-cyclopropane-rings	C71H135N2O8PRS	c
kmeroacidcyc2AMP_c	cyclopropanated-keto-meroacid-AMP-2-cyclopropane-rings	C70H127N5O8P	c
mmmeroacidcyc1ACP_c	cyclopropanated-methyl-hydroxy-methoxy-meroacid-ACP-1-cyclopropane-ring	C69H133N2O9PRS	c
mmmeroacidcyc1AMP_c	cyclopropanated-methyl-hydroxy-methoxy-meroacid-AMP-1-cyclopropane-ring	C68H125N5O9P	c
mkmeroacidcyc1ACP_c	cyclopropanated-methyl-hydroxy-keto-meroacid-ACP-1-cyclopropane-ring	C71H137N2O9PRS	c
mkmeroacidcyc1AMP_c	cyclopropanated-methyl-hydroxy-keto-meroacid-AMP-1-cyclopropane-ring	C70H129N5O9P	c
fad_c	Flavin-adenine-dinucleotide-oxidized	C27H31N9O15P2	c
fadh2_c	Flavin-adenine-dinucleotide-reduced	C27H33N9O15P2	c
dca_c	Decanoate-n-C100	C10H19O2	c
ddca_c	Dodecanoate-n-C120	C12H23O2	c
ttc_c	tetracosanoate-n-C240	C24H47O2	c
malACP_c	Malonyl-acyl-carrier-protein	C14H22N2O10PRS	c
phdcaACP_c	phenol-palmitic-acid-ACP	C34H57N2O9PRS	c
mmcoa__S_c	S-Methylmalonyl-CoA	C25H35N7O19P3S	c
m1ocdca_c	methyl-octadecanoate	C19H37O2	c
dmarach_c	di-methyl-arachic-acid	C22H43O2	c
tmbhn_c	tri-methyl-behenic-acid	C25H49O2	c
marach_c	methyl-arachidic-acid	C21H41O2	c
mbhn_c	methyl-behenic-acid	C23H45O2	c
tamlgnc_c	tri-methyl-lignoceric-acid	C28H55O2	c
dmbhn_c	di-methyl-behenic-acid	C24H47O2	c
dmlgnc_c	dimethyl-lignoceric-acid	C26H51O2	c
pmhexc_c	penta-methyl-hexacosanoate	C31H61O2	c
tmlgnc_c	tri-methyl-lignoceric-acid	C27H53O2	c
tmhexc_c	tri-methyl-hexacosanoate	C29H57O2	c
hmocta_c	hexa-methyl-octacosanoate	C34H67O2	c
tamhexc_c	tetra-methyl-hexacosanoate	C30H59O2	c
tamocta_c	tetra-methyl-octacosanoate	C32H63O2	c
hpmtria_c	hepta-methyl-triacontanoic-acid-C300-plus-7-methyl-branches	C37H73O2	c
pmocta_c	penta-methyl-octacosanoate	C33H65O2	c
hmtria_c	hexa-methyl-triacontanoic-acid-C300-plus-6-methyl-branches	C36H71O2	c
omdtria_c	octa-methyl-dotriacontanoic-acid-C320-with-7-methyl-branches	C40H79O2	c
hpmdtria_c	hepta-methyl-dotriacontanoic-acid-7-methyl-branches	C39H77O2	c
fdp_c	D-Fructose-1-6-bisphosphate	C6H10O12P2	c
dhap_c	Dihydroxyacetone-phosphate	C3H5O6P	c
f6p_c	D-Fructose-6-phosphate	C6H11O9P	c
fc1p_c	L-Fuculose-1-phosphate	C6H11O8P	c
fe2_c	Fe2	Fe	c
ppp9_c	Protoporphyrin	C34H32N4O4	c
pheme_c	Protoheme	C34H30FeN4O4	c
fmcbtt_c	Iron-II-mycobactin-T	C43H71N5O10Fe	c
mcbtt_c	mycobactin-T	C43H71N5O10	c
forcoa_c	Formyl-CoA	C22H32N7O17P3S	c
2ahhmd_c	2-Amino-4-hydroxy-6-hydroxymethyl-7-8-dihydropteridine-diphosphate	C7H8N5O8P2	c
5fthf_c	5-Formyltetrahydrofolate	C20H21N7O7	c
methf_c	5-10-Methenyltetrahydrofolate	C20H20N7O6	c
2dmmql8_c	2-Demethylmenaquinol-8	C50H72O2	c
fdxrd_c	Reduced-ferredoxin	FeS	c
fdxox_c	Oxidized-ferredoxin	FeS	c
gdpfuc_c	GDP-L-fucose	C16H23N5O15P2	c
rrppdima_c	rhamnose-rhamnose-phenol-phthiocerol-dimycocerosate-Mtb	C111H208O14	c
frrppdima_c	fucose-rhamnose-rhamnose-phenol-phthiocerol-dimycocerosate-Mtb	C117H218O18	c
mal__L_c	L-Malate	C4H4O5	c
gdpmann_c	GDP-D-mannose	C16H23N5O16P2	c
PIM1_c	phosphatidylinositol-mannoside-tuberculosis	C50H94O18P	c
PIM5_c	phosphatidylinositol-mannoside-penta-mannose-tuberculosis	C74H134O38P	c
PIM6_c	phosphatidylinositol-mannoside-hexa-mannose-tuberculosis	C80H144O43P	c
Ac1PIM1_c	acyl-phosphatidylinositol-mannoside-tuberculosis	C66H124O19P	c
Ac1PIM2_c	acyl-phosphatidylinositol-mannoside-di-mannose-tuberculosis	C72H134O24P	c
decdman1p__tb_c	E-E-E-E-E-E-E-Z-Z-decaprenyl-mannose-phosphate	C56H92O9P	c
Ac1PIM3_c	acyl-phosphatidylinositol-mannoside-tri-mannose-tuberculosis	C78H144O29P	c
Ac1PIM4_c	acyl-phosphatidylinositol-mannoside-tetra-mannose-tuberculosis	C84H154O34P	c
PIM2_c	phosphatidylinositol-mannoside-di-mannose-tuberculosis	C56H104O23P	c
PIM3_c	phosphatidylinositol-mannoside-tri-mannose-tuberculosis	C62H114O28P	c
PIM4_c	phosphatidylinositol-mannoside-tetra-mannose-tuberculosis	C68H124O33P	c
gam1p_c	D-Glucosamine-1-phosphate	C6H13NO8P	c
dttp_c	dTTP	C10H13N2O14P3	c
g1p_c	D-Glucose-1-phosphate	C6H11O9P	c
dtdpglu_c	dTDPglucose	C16H24N2O16P2	c
glu1sa_c	L-Glutamate-1-semialdehyde	C5H9NO3	c
5aop_c	5-Amino-4-oxopentanoate	C5H9NO3	c
glyc3p_c	Glycerol-3-phosphate	C3H7O6P	c
glu5sa_c	L-Glutamate-5-semialdehyde	C5H9NO3	c
1pyr5c_c	1-Pyrroline-5-carboxylate	C5H6NO2	c
glu5p_c	L-Glutamate-5-phosphate	C5H8NO7P	c
g6p_c	D-Glucose-6-phosphate	C6H11O9P	c
6pgl_c	6-phospho-D-glucono-1-5-lactone	C6H9O9P	c
ragund_c	rhamanosyl-N-acetylglucosamyl-undecaprenyl-diphosphate	C69H113N1O16P2	c
udpgalfur_c	UDP-D-galacto-1-4-furanose	C15H22N2O17P2	c
udp_c	UDP	C9H11N2O12P2	c
gal_c	D-Galactose	C6H12O6	c
gal1p_c	alpha-D-Galactose-1-phosphate	C6H11O9P	c
udpgal_c	UDPgalactose	C15H22N2O17P2	c
udpg_c	UDPglucose	C15H22N2O17P2	c
13dpg_c	3-Phospho-D-glyceroyl-phosphate	C3H4O10P2	c
gar_c	N1-5-Phospho-D-ribosyl-glycinamide	C7H14N2O8P	c
fgam_c	N2-Formyl-N1-5-phospho-D-ribosyl-glycinamide	C8H13N2O9P	c
mlthf_c	5-10-Methylenetetrahydrofolate	C20H21N7O6	c
lpro_c	Lipoylprotein	S2X	c
alpro_c	S-Aminomethyldihydrolipoylprotein	CH6NS2X	c
dhlpro_c	Dihydrolipolprotein	H2S2X	c
gdpddman_c	GDP-4-dehydro-6-deoxy-D-mannose	C16H21N5O15P2	c
gluala_c	5-L-Glutamyl-L-alanine	C8H13N2O5	c
5oxpro_c	5-Oxoproline	C5H6NO3	c
glycogen_c	glycogen	C6H10O5	c
adpglc_c	ADPglucose	C16H23N5O15P2	c
glc__D_c	D-Glucose	C6H12O6	c
uaaAgla_c	Undecaprenyl-diphospho-N-acetylmuramoyl-N-acetylglucosamine-L-alanyl-D-glutamyl-L-lysyl-D-alanyl-D-alanine	C94H153N8O26P2	c
uaaAgtla_c	Undecaprenyl-diphospho-N-acetylmuramoyl-N-acetylglucosamine-L-alanyl-D-glutaminyl-L-lysyl-D-alanyl-D-alanine	C94H155N9O25P2	c
uaaGgla_c	Undecaprenyl-diphospho-N-acetylmuramoyl-N-acetylglucosamine-L-alanyl-gamma-D-glutamyl-L-lysyl-D-alanyl-D-alanine	C94H153N8O26P2	c
uaaGgtla_c	Undecaprenyl-diphospho-N-acetylmuramoyl-N-acetylglucosamine-L-alanyl-D-isoglutaminyl-L-lysyl-D-alanyl-D-alanine	C94H155N9O25P2	c
uaagmda_c	Undecaprenyl-diphospho-N-acetylmuramoyl-N-acetylglucosamine-L-ala-D-glu-meso-2-6-diaminopimeloyl-D-ala-D-ala	C95H152N8O28P2	c
uaagtmda_c	Undecaprenyl-diphospho-N-acetylmuramoyl-N-acetylglucosamine-L-alanyl-D-glutaminyl-meso-2-6-diaminopimeloyl-D-alanyl-D-alanine	C95H154N9O27P2	c
glucys_c	gamma-L-Glutamyl-L-cysteine	C8H13N2O5S	c
pram_c	5-Phospho-beta-D-ribosylamine	C5H11NO7P	c
glu__D_c	D-Glutamate	C5H8NO4	c
trnaglu_c	tRNA-Glu	R	c
glx_c	Glyoxylate	C2H1O3	c
oxa_c	Oxalate	C2O4	c
glyc__R_c	R-Glycerate	C3H5O4	c
3pg_c	3-Phospho-D-glycerate	C3H4O7P	c
glyclt_c	Glycolate	C2H3O3	c
xmp_c	Xanthosine-5-phosphate	C10H11N4O9P	c
6pgc_c	6-Phospho-D-gluconate	C6H10O10P	c
g3pe_c	sn-Glycero-3-phosphoethanolamine	C5H14NO6P	c
gsn_c	Guanosine	C10H13N5O5	c
gthox_c	Oxidized-glutathione	C20H30N6O12S2	c
gthrd_c	Reduced-glutathione	C10H16N3O6S	c
gdptp_c	Guanosine-3-diphosphate-5-triphosphate	C10H11N5O20P5	c
35cgmp_c	3-5-Cyclic-GMP	C10H11N5O7P	c
gua_c	Guanine	C5H5N5O	c
xan_c	Xanthine	C5H4N4O2	c
h2co3_c	carbonic-acid	H2CO3	c
met__L_c	L-Methionine	C5H11NO2S	c
histd_c	L-Histidinol	C6H12N3O	c
his__L_c	L-Histidine	C6H9N3O2	c
hisp_c	L-Histidinol-phosphate	C6H11N3O4P	c
ppbng_c	Porphobilinogen	C10H13N2O4	c
hmbil_c	Hydroxymethylbilane	C40H38N4O17	c
4ampm_c	4-Amino-2-methyl-5-phosphomethylpyrimidine	C6H8N3O4P	c
4h2opntn_c	4-Hydroxy-2-oxopentanoate	C5H7O4	c
hom__L_c	L-Homoserine	C4H9NO3	c
achms_c	O-Acetyl-L-homoserine	C6H11NO4	c
phom_c	O-Phospho-L-homoserine	C4H8NO6P	c
suchms_c	O-Succinyl-L-homoserine	C8H12NO6	c
imacp_c	3-Imidazol-4-yl-2-oxopropyl-phosphate	C6H7N2O5P	c
hxan_c	Hypoxanthine	C5H4N4O	c
mi1p__D_c	1D-myo-Inositol-1-phosphate	C6H11O9P	c
iacgam_c	1D-myo-inositol-2-Acetamido-2-deoxy-D-glucopyranoside	C14H25NO11	c
ichor_c	Isochorismate	C10H8O6	c
id3acald_c	Indole-3-acetaldehyde	C10H9NO	c
prlp_c	5-5-phospho-1-deoxyribulos-1-ylamino-methylideneamino-1-5-phosphoribosyl-imidazole-4-carboxamide	C15H21N5O15P2	c
eig3p_c	D-erythro-1-Imidazol-4-yl-glycerol-3-phosphate	C6H9N2O6P	c
2cpr5p_c	1-2-Carboxyphenylamino-1-deoxy-D-ribulose-5-phosphate	C12H13NO9P	c
3ig3p_c	C--3-Indolyl-glycerol-3-phosphate	C11H12NO6P	c
ile__L_c	L-Isoleucine	C6H13NO2	c
indpyr_c	Indolepyruvate	C11H8NO3	c
rib__D_c	D-Ribose	C5H10O5	c
3c2hmp_c	3-Carboxy-2-hydroxy-4-methylpentanoate	C7H10O5	c
3c4mop_c	3-Carboxy-4-methyl-2-oxopentanoate	C7H8O5	c
2ippm_c	2-Isopropylmaleate	C7H8O4	c
3c3hmp_c	3-Carboxy-3-hydroxy-4-methylpentanoate	C7H10O5	c
k_c	potassium	K	c
lcts_c	Lactose	C12H22O11	c
lac__L_c	L-Lactate	C3H5O3	c
leu__L_c	L-Leucine	C6H13NO2	c
4mop_c	4-Methyl-2-oxopentanoate	C6H9O3	c
malt_c	Maltose	C12H22O11	c
malthp_c	Maltoheptaose	C42H72O36	c
man1p_c	D-Mannose-1-phosphate	C6H11O9P	c
man6p_c	D-Mannose-6-phosphate	C6H11O9P	c
Ac2PIM2_c	di-acyl-phosphatidylinositol-mannoside-di-mannose-tuberculosis	C88H164O25P	c
salc_c	Salicylate	C7H5O3	c
thr__L_c	L-Threonine	C4H9NO3	c
mcbts_c	mycobactin-S	C44H73N5O10	c
mshfald_c	mycothiol-conjugated-methanol	C18H32N2O13S	c
mshfaldox_c	mycothiol-conjugated-aldehyde	C18H30N2O13S	c
2mecdp_c	2-C-methyl-D-erythritol-2-4-cyclodiphosphate	C5H10O9P2	c
meoh_c	Methanol	CH4O1	c
metsox__S__L_c	L-Methionine-Sulfoxide	C5H11NO3S	c
metsox__R__L_c	L-methionine-R-sulfoxide	C5H11NO3S	c
5mthf_c	5-Methyltetrahydrofolate	C20H24N7O6	c
trdrd_c	Reduced-thioredoxin	XH2	c
trdox_c	Oxidized-thioredoxin	X	c
mg2_c	magnesium	Mg	c
mhpglu_c	5-Methyltetrahydropteroyltri-L-glutamate	C25H36N8O12	c
hpglu_c	Tetrahydropteroyltri-L-glutamate	C24H34N8O12	c
mi3p__D_c	1D-myo-Inositol-3-phosphate	C6H11O9P	c
mmcoa__R_c	R-Methylmalonyl-CoA	C25H35N7O19P3S	c
2mop_c	2-Methyl-3-oxopropanoate	C4H5O3	c
ppal_c	Propanal	C3H6O	c
man_c	D-Mannose	C6H12O6	c
mndn_c	menadione	C11H8O2	c
tre_c	Trehalose	C12H22O11	c
mppp9_c	Magnesium-protoporphyrin	C34H30MgN4O4	c
5mta_c	5-Methylthioadenosine	C11H15N5O3S	c
5mtr_c	5-Methylthio-D-ribose	C6H12O4S	c
meroacidACP_c	alpha-meroacid-ACP	C61H115N2O8PRS	c
meroacidcyc1ACP_c	cyclopropanated-alpha-meroacid-ACP-1-cyclopropane-ring	C62H117N2O8PRS	c
mmeroacidACP_c	methoxy-meroacid-ACP	C67H127N2O8PRS	c
mmeroacidcyc1ACP_c	cyclopropanated-methoxy-meroacid-ACP-1-cyclopropane-ring	C68H129N2O8PRS	c
kmeroacidACP_c	keto-meroacid-ACP	C69H131N2O8PRS	c
kmeroacidcyc1ACP_c	cyclopropanated-keto-meroacid-ACP-1-cyclopropane-ring	C70H133N2O8PRS	c
mmmeroacidACP_c	methyl-hydroxy-methoxy-meroacid-ACP	C68H131N2O9PRS	c
mkmeroacidACP_c	methyl-hydroxy-keto-meroacid-ACP-1-cyclopropane-ring	C70H135N2O9PRS	c
mycolate_c	mycolate--2-cyclopropanated-rings	C78H150O3	c
mmycolate_c	methoxy-mycolate-2-cyclopropanated-rings	C84H162O3	c
kmycolate_c	keto-mycolate-2-cyclopropanated-rings	C86H166O3	c
mmmycolate_c	methoxy-mycolate-1-cyclopropanated-ring	C84H164O4	c
mkmycolate_c	keto-mycolate-1-cyclopropanated-rings	C86H168O4	c
mssg_c	mycothiol-oxidized--dimer	C34H58N4O24S2	c
dnad_c	Deamino-NAD	C21H24N6O15P2	c
na1_c	Sodium	Na	c
nac_c	Nicotinate	C6H4NO2	c
nicrnt_c	Nicotinate-D-ribonucleotide	C11H12NO9P	c
no2_c	Nitrite	NO2	c
dudp_c	dUDP	C9H11N2O11P2	c
datp_c	dATP	C10H12N5O12P3	c
nh4oh_c	Ammonium-hydroxide	H5NO	c
ncam_c	Nicotinamide	C6H6N2O	c
dmbzid_c	5-6-Dimethylbenzimidazole	C9H10N2	c
5prdmbz_c	N1-5-Phospho-alpha-D-ribosyl-5-6-dimethylbenzimidazole	C14H17N2O7P	c
quln_c	Quinolinate	C7H3NO4	c
no_c	Nitric-oxide	NO	c
o2s_c	Superoxide-anion	O2	c
no3_c	Nitrate	NO3	c
fmnh2_c	Reduced FMN	C17H21N4O9P	c
sbzcoa_c	O-Succinylbenzoyl-CoA	C32H39N7O20P3S	c
xtsn_c	Xanthosine	C10H12N4O6	c
thymd_c	Thymidine	C10H14N2O5	c
dgsn_c	Deoxyguanosine	C10H13N5O4	c
dtdprmn_c	dTDP-L-rhamnose	C16H24N2O15P2	c
orot5p_c	Orotidine-5-phosphate	C10H10N2O11P	c
oxalcoa_c	Oxalyl-CoA	C23H31N7O19P3S	c
thmpp_c	Thiamine-diphosphate	C12H16N4O7P2S	c
pro__L_c	L-Proline	C5H9NO2	c
pnto__R_c	R-Pantothenate	C9H16NO5	c
uAgla_c	UDP-N-acetylmuramoyl-L-alanyl-D-glutamyl-L-lysyl-D-alanyl-D-alanine	C40H62N9O26P2	c
uaAgla_c	Undecaprenyl-diphospho-N-acetylmuramoyl-L-alanyl-D-glutamyl-L-lysyl-D-alanyl-D-alanine	C86H140N7O21P2	c
uGgla_c	UDP-N-acetylmuramoyl-L-alanyl-gamma-D-glutamyl-L-lysyl-D-alanyl-D-alanine	C40H62N9O26P2	c
uaGgla_c	Undecaprenyl-diphospho-N-acetylmuramoyl-L-alanyl-gamma-D-glutamyl-L-lysyl-D-alanyl-D-alanine	C86H140N7O21P2	c
ugmda_c	UDP-N-acetylmuramoyl-L-alanyl-D-glutamyl-meso-2-6-diaminopimeloyl-D-alanyl-D-alanine	C41H61N9O28P2	c
uagmda_c	Undecaprenyl-diphospho-N-acetylmuramoyl-L-alanyl-D-glutamyl-meso-2-6-diaminopimeloyl-D-alanyl-D-alanine	C87H139N7O23P2	c
pat_c	penta-acyl-trehalose	C138H264O16	c
pre4_c	Precorrin-4	C44H44N4O17	c
pre5_c	Precorrin-5	C45H46N4O17	c
pre3b_c	Precorrin-3B	C43H44N4O17	c
dscl_c	dihydrosirohydrochlorin	C42H41N4O16	c
pre3a_c	Precorrin-3-A	C43H43N4O16	c
pre6a_c	Precorrin-6A	C44H47N4O16	c
pre6b_c	Precorrin-6B	C44H49N4O16	c
pre8_c	Precorrin-8	C45H53N4O14	c
hgbyr_c	Hydrogenobyrinate	C45H54N4O14	c
lpam_c	Lipoamide	C8H15NOS2	c
adhlam_c	S-Acetyldihydrolipoamide	C10H19NO2S2	c
phthiocerol_c	phthiocerol-A	C32H66O3	c
pdima_c	phthiocerol-dimycocerosate-A-Mtb	C96H190O5	c
pdx5p_c	Pyridoxine-5-phosphate	C8H10NO6P	c
pydx5p_c	Pyridoxal-5-phosphate	C8H8NO6P	c
peamn_c	Phenethylamine	C8H12N	c
3php_c	3-Phosphohydroxypyruvate	C3H2O7P	c
mfrrppdima_c	phenolic-glycolipid-Mtb	C121H226O18	c
2pglyc_c	2-Phosphoglycolate	C2H2O6P	c
pgp160_c	Phosphatidylglycerophosphate-dihexadecanoyl-n-C160	C38H73O13P2	c
pg160_c	Phosphatidylglycerol-dihexadecanoyl-n-C160	C38H74O10P1	c
pgp160190_c	Phosphatidylglycerophosphate-hexadecanoyl-tuberculostearoyl-C160-C190	C41H79O13P2	c
pgp190_c	Phosphatidylglycerophosphate-dituberculostearoyl-C190	C44H85O13P2	c
pg190_c	Phosphatidylglycerol-dimethylstearoyl-C190	C44H86O10P	c
uggmda_c	UDP-N-glycolylmuramoyl-L-alanyl-D-glutamyl-meso-2-6-diaminopimeloyl-D-alanyl-D-alanine	C41H61N9O29P2	c
ugggmda_c	Undecaprenyl-diphospho-N-glycolylmuramoyl-L-alanyl-D-glutamyl-meso-2-6-diaminopimeloyl-D-alanyl-D-alanine	C87H139N7O24P2	c
phe__L_c	L-Phenylalanine	C9H11NO2	c
phpyr_c	Phenylpyruvate	C9H7O3	c
phthdl_c	phthiodolone	C31H62O3	c
prepphth_c	phenolic-phthiocerol-precursor	C35H59O6	c
pphthdl_c	phenolic-phthiodiolone	C34H60O4	c
pphthiocerol_c	phenolphtiocerol	C35H64O4	c
4r5au_c	4-1-D-Ribitylamino-5-aminouracil	C9H16N4O6	c
2mahmp_c	2-Methyl-4-amino-5-hydroxymethylpyrimidine-diphosphate	C6H8N3O7P2	c
ptcys_c	N-Pantothenoylcysteine	C12H21N2O6S	c
ptth_c	Pantetheine	C11H22N2O4S	c
4ppan_c	D-4-Phosphopantothenate	C9H15NO8P	c
4ppcys_c	N--R-4-Phosphopantothenoyl-L-cysteine	C12H20N2O9PS	c
pan4p_c	Pantetheine-4-phosphate	C11H21N2O7PS	c
ppdima_c	phenol-phthiocerol-dimycocerosate-Mtb	C99H188O6	c
34hpp_c	3-4-Hydroxyphenyl-pyruvate	C9H7O4	c
peptido__EC_c	Peptidoglycan-subunit-of-Escherichia-coli	C40H62N8O21	c
udcpdp_c	Undecaprenyl-diphosphate	C55H89O7P2	c
peptido__TB1_c	peptidoglycan-subunit-for-Mycobacterium-tuberculosis	C39H63N8O19	c
peptido__TB2_c	peptidoglycan-subunit-for-Mycobacterium-tuberculosis	C39H63N8O19	c
fpram_c	2-Formamido-N1-5-phospho-D-ribosyl-acetamidine	C8H15N3O8P	c
prbamp_c	1-5-Phosphoribosyl-AMP	C15H19N5O14P2	c
prfp_c	1-5-Phosphoribosyl-5-5-phosphoribosylamino-methylideneaminoimidazole-4-carboxamide	C15H21N5O15P2	c
prephthACP_c	phthiocerol-precursor-bound-ACP	C43H81N2O11PRS	c
prepphthACP_c	phenolic-phthiocerol-precursor-bound-ACP	C46H79N2O12PRS	c
r5p_c	alpha-D-Ribose-5-phosphate	C5H9O8P	c
skm5p_c	Shikimate-5-phosphate	C7H8O8P	c
ps160_c	phosphatidylserine-dihexadecanoyl-n-C160	C38H73N1O10P1	c
pser__L_c	O-Phospho-L-serine	C3H6NO6P	c
r1p_c	alpha-D-Ribose-1-phosphate	C5H9O8P	c
pyam5p_c	Pyridoxamine-5-phosphate	C8H12N2O5P	c
pydxn_c	Pyridoxine	C8H11NO3	c
pydx_c	Pyridoxal	C8H9NO3	c
pydam_c	Pyridoxamine	C8H13N2O2	c
dmlz_c	6-7-Dimethyl-8-1-D-ribityl-lumazine	C13H18N4O6	c
xu5p__D_c	D-Xylulose-5-phosphate	C5H9O8P	c
rppdima_c	rhamnose-phenol-phthiocerol-dimycocerosate-Mtb	C105H198O10	c
sucorn_c	N2-Succinyl-L-ornithine	C9H15N2O5	c
so4_c	Sulfate	O4S	c
sl26da_c	N-Succinyl-LL-2-6-diaminoheptanedioate	C11H16N2O7	c
sl2a6o_c	N-Succinyl-2-L-amino-6-oxoheptanedioate	C11H12NO8	c
sucglu_c	N2-Succinyl-L-glutamate	C9H10NO7	c
sucgsa_c	N2-Succinyl-L-glutamate-5-semialdehyde	C9H11NO6	c
2shchc_c	2-Succinyl-6-hydroxy-2-4-cyclohexadiene-1-carboxylate	C11H10O6	c
scl_c	sirohydrochlorin	C42H39N4O16	c
pre2_c	Precorrin-2	C42H40N4O16	c
scl2_c	sirohydrochlorin-2	C42H38N4O16	c
sheme_c	Siroheme	C42H36FeN4O16	c
skm_c	Shikimate	C7H9O5	c
spmd_c	Spermidine	C7H22N3	c
sucbz_c	o-Succinylbenzoate	C11H8O5	c
s7p_c	Sedoheptulose-7-phosphate	C7H13O10P	c
tartr__L_c	L-tartrate	C4H4O6	c
tat_c	tetra-acyl-trehalose	C149H288O15	c
tres_c	trehalose-2-sulfate	C12H21O14S	c
sl1_c	sulfonated-tetra-acyl-trehalose	C145H280O21S	c
tdm1_c	trehalose-dimycolate-alpha-mycolate-methoxymycolate	C174H332O15	c
tdm2_c	trehalose-dimycolate-alpha-mycolate-methoxymycolate	C174H334O16	c
tdm3_c	trehalose-dimycolate-alpha-mycolate-ketomycolate	C176H338O16	c
tdm4_c	trehalose-dimycolate-alpha-mycolate-methoxymycolate	C176H336O15	c
dtdp4d6dg_c	dTDP-4-dehydro-6-deoxy-D-glucose	C16H22N2O15P2	c
dtdp4d6dm_c	dTDP-4-dehydro-6-deoxy-L-mannose	C16H22N2O15P2	c
thfglu_c	Tetrahydrofolyl-Glu-2	C24H27N8O9	c
thm_c	Thiamin	C12H17N4OS	c
tyr__L_c	L-Tyrosine	C9H11NO3	c
4hba_c	4-Hydroxy-benzyl-alcohol	C7H8O2	c
4mpetz_c	4-Methyl-5-2-phosphoethyl-thiazole	C6H8NO4PS	c
4mhetz_c	4-Methyl-5-2-hydroxyethyl-thiazole	C6H9NOS	c
thym_c	Thymine	C5H6N2O2	c
tmha1_c	tetramycolyl-hexaarabinoside-tdm1-tdm2-tre--Mtb	C360H684O40	c
tmha2_c	tetramycolyl-hexaarabinoside-tdm1-tdm3-tre--Mtb	C362H688O40	c
tmha3_c	tetramycolyl-hexaarabinoside-tdm1-tdm4-tre--Mtb	C362H686O39	c
tmha4_c	tetramycolyl-hexaarabinoside-tdm2-tdm3-tre--Mtb	C362H690O41	c
tmha5_c	tetramycolyl-hexaarabinoside-tdm2-tdm4-tre--Mtb	C362H688O40	c
tmha6_c	tetramycolyl-hexaarabinoside-tdm3-tdm4-tre--Mtb	C364H692O40	c
thmmp_c	Thiamin-monophosphate	C12H16N4O4PS	c
tre6p_c	alpha-alpha-Trehalose-6-phosphate	C12H21O14P	c
triat_c	tri-acyl-trehalose	C75H142O14	c
trp__L_c	L-Tryptophan	C11H12N2O2	c
indole_c	Indole	C8H7N	c
uamag_c	UDP-N-acetylmuramoyl-L-alanyl-D-glutamate	C28H39N5O23P2	c
ugmd_c	UDP-N-acetylmuramoyl-L-alanyl-D-gamma-glutamyl-meso-2-6-diaminopimelate	C35H51N7O26P2	c
uAgl_c	UDP-N-acetylmuramoyl-L-alanyl-D-glutamyl-L-lysine	C34H52N7O24P2	c
uGgl_c	UDP-N-acetylmuramoyl-L-alanyl-gamma-D-glutamyl-L-lysine	C34H52N7O24P2	c
uaccg_c	UDP-N-acetyl-3-O-1-carboxyvinyl-D-glucosamine	C20H26N3O19P2	c
uama_c	UDP-N-acetylmuramoyl-L-alanine	C23H33N4O20P2	c
uamr_c	UDP-N-acetylmuramate	C20H28N3O19P2	c
ugmr_c	UDP-N-glycolylmuramate	C20H28N3O20P2	c
udpglcur_c	UDP-D-glucuronate	C15H19N2O18P2	c
ugmag_c	UDP-N-glycolylmuramoyl-L-alanyl-D-glutamate	C28H39N5O24P2	c
uggmd_c	UDP-N-glycolylmuramoyl-L-alanyl-D-gamma-glutamyl-meso-2-6-diaminopimelate	C35H51N7O27P2	c
ugagmda_c	Undecaprenyl-diphospho-N-glycolylmuramoyl-N-acetylglucosamine-L-ala-D-glu-meso-2-6-diaminopimeloyl-D-ala-D-ala	C95H152N8O29P2	c
ugma_c	UDP-N-glycolylmuramoyl-L-alanine	C23H33N4O21P2	c
uppg3_c	Uroporphyrinogen-III	C40H36N4O16	c
uppg1_c	Uroporphyrinogen-I	C40H36N4O16	c
cpppg1_c	Coproporphyrinogen-I	C36H40N4O8	c
val__L_c	L-Valine	C5H11NO2	c
xylu__D_c	D-Xylulose	C5H10O5	c
psd5p_c	Pseudouridine-5-phosphate	C9H11N2O9P	c
gmhep7p_c	D-Glycero-D-manno-heptose 7-phosphate	C7H13O10P	c
gmhep17bp_c	D-Glycero-D-manno-heptose 1,7-bisphosphate	C7H12O13P2	c
adphep__DD_c	ADP-D-glycero-D-manno-heptose	[]	c
hmbpp_c	hmbpp_c	C5H8O8P2	c
ggdp_c	Geranylgeranyl diphosphate	C20H33O7P2	c
2mcit_c	2-Methylcitrate	C7H7O7	c
2mcacn_c	Cis-2-Methylaconitate	C7H5O6	c
micit_c	2-Methylcitrate	C7H7O7	c
gln__L_e	L-Glutamine	C5H10N2O3	e
dad_5_c	5-Deoxyadenosine	C10H13N5O3	c
ni2_e	Nickel	Ni	e
ni2_c	Nickel	Ni	c
mn2_e	Manganese cation Mn	[]	e
mn2_c	Manganese cation Mn	[]	c
2h24pdn_c	2h24pdn_c	C5H5O3	c
f420_2_c	Coenzyme F420-2	C29H35N5O18P	c
f420_2h2_c	Coenzyme ferredoxin 420-2 (reduced)	C29H37O18N5P1	c
2plac__L_c	2-phospho-L-lactate	C3H4O6P	c
lppg_c	(2S)-Lactyl-2-diphospho-5-guanosine	C13H16N5O13P2	c
ddhrb_c	7,8-didemethyl-8-hydroxy-5-deazariboflavin	C16H19N3O7	c
f420_0_c	Coenzyme F420-0	C19H22N3O12P	c
f420_1_c	Coenzyme F420-1	C24H29N4O15P	c
cpmp_c	Cyclic pyranopterin monophosphate	C10H13N5O8P	c
moco_c	Molybdenum cofactor	C10H14MoN5O8PS2	c
octscoa_c	octacosanoyl-CoA	C49H96N7O27P3S	c
hexscoa_c	hexsanoyl-CoA	C47H91N7O26P3S	c
tetscoa_c	tetsanoyl-CoA	C45H86N7O25P3S	c
doscoa_c	docosanoyl-CoA	C43H81N7O24P3S	c
eiscoa_c	1-eicosanoyl-CoA	C41H76N7O23P3S	c
octdcoa_c	octadecanoyl-CoA	C39H71N7O22P3S	c
hexdcoa_c	hexadecanoyl-CoA	C37H66N7O21P3S	c
dodcoa_c	dodecanoyl-CoA	C33H56N7O19P3S	c
decoa_c	1-decanoyl-CoA	C31H51N7O18P3S	c
hexcoa_c	hexacosanoyl-CoA	C27H41N7O16P3S	c
butcoa_c	butanoyl-CoA	C25H36N7O15P3S	c
c5tetdcoa_c	c5-tetradecanoyl-CoA	C35H55N7O16P3S	c
c3dodcoa_c	c3-dodecanoyl-CoA	C33H50N7O15P3S	c
t2dodcoa_c	t2-dodecanoyl-CoA	C33H51N7O16P3S	c
d2hdodcoa_c	d2h-dodecanoyl-CoA	C33H57N7O19P3S	c
nodcoa_c	nonadecan-1-ol-CoA	C40H76N7O25P3S	c
hepdcoa_c	heptadecanoyl-CoA	C38H71N7O24P3S	c
pentdcoa_c	pentadecanoyl-CoA	C36H66N7O23P3S	c
trdcalcoa_c	tridecanoyl-CoA	C34H61N7O22P3S	c
undcoa_c	undecanoyl-CoA	C32H56N7O21P3S	c
nndccoa_c	Nonanoyl-CoA	C30H51N7O20P3S	c
hepcoa_c	heptanoyl-CoA	C28H46N7O19P3S	c
ptcoa_c	Pentanoyl-CoA	C26H41N7O18P3S	c
3hmp_c	3-Hydroxy-2-methylpropanoate	C4H7O3	c
arabl__D_c	arabl__D_c	C5H12O5	c
LM_c	lipomannoside	C74H135O38P1	c
LAM_c	lipoarabinomannan	C79H143O42P1	c
hoa_c	2-hydroxy-3-oxoadipate	C6H8O6	c
hla_c	5-hydroxylevulinc acid	C5H8O4	c
mthgxl_c	Methylglyoxal	C3H4O2	c
lald__L_c	L-Lactaldehyde	C3H6O2	c
lgt__s_c	(R)-S-Lactoylglutathione	C13H20N3O8S	c
alatrna_c	L-Alanyl-tRNA-Ala	C3H6NOR	c
argtrna_c	L-Arginyl-tRNA(Arg)	C6H14N4OR	c
asntrna_c	L-Asparaginyl-tRNA(Asn)	C14H24N2O12PR2	c
asptrna_c	L-Aspartyl-tRNA(Asp)	C4H5NO3R	c
cystrna_c	L-Cysteinyl-tRNA(Cys)	C3H6NOSR	c
fmettrna_c	N-Formylmethionyl-tRNA	C6H9NO2SR	c
glntrna_c	L-Glutaminyl-tRNA(Gln)	C5H9N2O2R	c
trnagly_c	TRNA(Gly)	R	c
glytrna_c	Glycyl-tRNA(Gly)	C2H4NOR	c
histrna_c	L-Histidyl-tRNA(His)	C6H8N3OR	c
iletrna_c	L-Isoleucyl-tRNA(Ile)	C6H12NOR	c
leutrna_c	L-Leucyl-tRNA(Leu)	C6H12NOR	c
lystrna_c	L-Lysine-tRNA (Lys)	C6H14N2OR	c
trnaphe_c	tRNA(Phe)	R	c
trnapro_c	tRNA(Pro)	R	c
selnp_c	Selenophosphate	H2O3PSe	c
sertrna[sec]_c	L-Seryl-tRNA(Sec)	C3H6NO2R	c
sectrna_c	L-Selenocysteinyl-tRNA(Sec)	C3H6NOSeR	c
sertrna_c	L-Seryl-tRNA(Ser)	C3H6NO2R	c
trnathr_c	tRNA(Thr)	R	c
trnatrp_c	tRNA(Trp)	R	c
trnatyr_c	TRNA(Tyr)	R	c
tyrtrna_c	L-Tyrosyl-tRNA(Tyr)	C9H10NO2R	c
valtrna_c	L-Valyl-tRNA(Val)	C5H10NOR	c
hipecoa_c	(2E)-3-[(3aS,4S,5R,7aS)-5-hydroxy-7a-methyl-1-oxo-octahydro-1H-inden-4-yl]prop-2-enoyl-CoA	C34H52N7O19P3S	c
hipohcoa_c	3-[(3aS,4S,5R,7aS)-5-hydroxy-7a-methyl-1-oxo-octahydro-1H-inden-4-yl]-3-hydroxypropanoyl-CoA	C34H54N7O20P3S	c
chsterol_c	Cholesterol	C27H46O	c
chol4en3one_c	Cholest-4-en-3-one	C27H44O	c
cholenec3coa_c	CoA-20-ene-cholest-4-en-3-one C5 side chain	C43H64N7O18P3S	c
cholc3coa_c	CoA-cholest-4-en-3-one C3 side chain	C43H66N7O18P3S	c
4hoxoh_c	4-Hydroxy-2-oxohexanoic acid	C6H10O4	c
hcholc5coa_c	CoA-22-hydroxy-cholest-4-en-3-one C5 side chain	C45H70N7O19P3S	c
cholenec5coa_c	CoA-22-ene-cholest-4-en-3-one C5 side chain	C45H68N7O18P3S	c
3hsa_c	Secophenol	C19H24O3	c
34dhsa_c	3,4-Dihydroxy-9,10-secoandrosta-1,3,5(10)-triene-9,17-dione	C19H24O4	c
ocholc5coa_c	CoA-22-one-cholest-4-en-3-one C5 side chain	C45H68N7O19P3S	c
hcholc8coa_c	CoA-24-hydroxy-cholest-4-en-3-one C8 side chain	C48H76N7O19P3S	c
ocholc8coa_c	CoA-24-one-cholest-4-en-3-one C8 side chain	C48H74N7O19P3S	c
hipocoa_c	3-[(3aS,4S,5R,7aS)-5-hydroxy-7a-methyl-1-oxo-octahydro-1H-inden-4-yl]-3-oxopropanoyl-CoA	C34H52N7O20P3S	c
49dsha_c	9,10-disecoandrosta-1(10),2-dien-4-oate	C19H24O6	c
hhd_c	(2Z,4Z)-2-Hydroxyhexa-2,4-dienoic acid	C6H8O3	c
hip_c	3-[(3aS,4S,7aS)-7a-Methyl-1,5-dioxo-octahydro-1H-inden-4-yl]propanoic acid	C13H18O4	c
9ohadd_c	9alpha-Hydroxyandrosta-1,4-diene-3,17-dione	C19H24O3	c
hia_c	3-[(3aS,4S,5R,7aS)-5-hydroxy-7a-methyl-1-oxo-octahydro-1H-indene-4-carboxylate	C11H20O4	c
5ohhip_c	3-[(3aS,4S,7aS)-7a-Methyl-1-hydroxy-5-oxo-octahydro-1H-inden-4-yl]propanoic acid	C13H20O4	c
5ohhipcoa_c	5-hydroxy-3-[(3aS,4S,5R,7aS)-7a-methyl-1,5-dioxo-octahydro-1H-inden-4-yl]propanoyl-CoA	C34H54N7O19P3S	c
andrs14dn317dn_c	Androsta-1,4-diene-3,17-dione	C19H24O2	c
hcholc3coa_c	CoA-20-hydroxy-cholest-4-en-3-one C5 side chain	C43H66N7O19P3S	c
hchol_c	26-Hydroxycholest-4-en-3-one	C27H44O2	c
hipcoa_c	3-[(3aS,4S,7aS)-7a-Methyl-1,5-dioxo-octahydro-1H-inden-4-yl]propanoyl-CoA;	C34H52N7O19P3S	c
cholc5coa_c	CoA-cholest-4-en-3-one C5 side chain	C45H70N7O18P3S	c
cholenec8coa_c	CoA-24-ene-cholest-4-en-3-one C8 side chain	C48H74N7O18P3S	c
cchol_c	26-Carboxycholest-4-en-3-one	C27H42O3	c
ochol_c	26-Oxocholest-4-en-3-one	C27H42O2	c
andrstndn_c	Androstenedione	C19H26O2	c
cholc8coa_c	CoA-cholest-4-en-3-one C8 side chain	C48H76N7O18P3S	c
hia_e	3-[(3aS,4S,5R,7aS)-5-hydroxy-7a-methyl-1-oxo-octahydro-1H-indene-4-carboxylate	C11H20O4	e
2maacoa_c	2-Methylacetoacetyl-CoA	C26H38N7O18P3S	c
chsterol_e	Cholesterol	C27H46O	e
mptamp_c	Adenylated molybdopterin	C20H26N10O12P2S2	c
mobd_c	Molybdate	H2MoO4	c
mpt_c	Molybdopterin	C10H14N5O6PS2	c
mocogdp_c	Molybdopterin guanine dinucleotide	C20H24N10O13P2S2	c
moadcosh_c	MOAD-COSH	CHOSR	c
moadcoo_c	MOAD-COOH	CHO2R	c
mobd_e	Molybdate	H2MoO4	e
phbz1_c	p-hydroxybenzoic acid derivative I	C14H19O7	c
phbz1g_c	Glycosylated p-HBAD I	C26H42O15	c
phbz2_c	p-hydroxybenzoic acid derivative II	C29H48O15	c
iacgam3p_c	1-O-(2-Acetamido-2-deoxy-alpha-D-glucopyranosyl)-1D-myo-inositol 3-phosphate	C14H26NO14P	c
L2aadp6sa_c	L-2-Aminoadipate 6-semialdehyde	C6H11NO3	c
2mp2coa_c	2-Methylprop-2-enoyl-CoA	C25H36N7O17P3S	c
3hibutcoa_c	(S)-3-Hydroxyisobutyryl-CoA	C25H38N7O18P3S	c
ibcoa_c	2-Methylpropanoyl-CoA	C25H38N7O17P3S	c
2mpdhl_c	S-(2-Methylpropanoyl)-dihydrolipoamide	C12H22NO2S2	c
4hba_e	4-Hydroxybenzyl alcohol	C7H8O2	e
pydxn_e	Pyridoxine	C8H11NO3	e
glyald_c	D-Glyceraldehyde	C3H6O3	c
glyclt_e	Glycolate	C2H3O3	e
oh1_c	hydroxyl	HO	null
adocbl_e	Cobamide coenzyme	C72H100CoN18O17P	e
cbl2_c	Cob(II)alamin	C62H88CoN13O14P	c
aqcobal_c	Aquacob(III)alamin	C62H90CoN13O15P	c
drib_c	Deoxyribose	C5H10O4	c
pheme_e	Heme (protoheme)	C34H30FeN4O4	e
hemeO_c	Heme O	C49H56FeN4O5	c
hemeA_c	Heme A	C49H54FeN4O6	c
acald_e	Acetaldehyde	C2H4O	e
ocdcea_e	(9Z)-Octadecenoic acid	C18H33O2	e
sl1278_c	SL1278_(SL-1_precursor)	C67H128O17S	c
hphthiocnylcoa_c	hydroxyphthioceranoyl-CoA	C60H108N7O18P3S	c
sl659_c	SL659	C28H52O15S	c
hdcaMAS_c	hexadecanoyl-MAS	C16H31OSR	c
mas_c	Mycocerosic acid synthase	HSR	c
scys__L_c	S-Sulfo-L-cysteine	C3H6NO5S2	c
cysOsh_c	CysO-SH	H2SY	c
cysOcys__L_c	CysO-Cysteine	C3H7NO2SY	c
cysO_c	CysO	Y	c
cysOamp_c	CysO-amp	C10H12N5O7PY	c
n6hlysmal_c	N6-Hydroxy-L-lysine coupled to malonyl group	C9H16N2O6	c
n6hlys_c	N6-Hydroxy-L-lysine	C6H14N2O3	c
mcbtm_c	Mycobactin with malonyl group	C30H41N5O12	c
etoh_c	Ethanol	C2H6O	c
etoh_e	Ethanol	C2H6O	e
5mdr1p_c	S-Methyl-5-thio-D-ribose 1-phosphate	C6H11O7PS	c
pmtri_c	PENTA-METHYL-TRICONTANOYL	C31H62O2	c
pmtricoa_c	PENTA-METHYL-TRICONTANOYL-COA	C52H92N7O17P3S	c
3hmbcoa_c	(2S,3S)-3-Hydroxy-2-methylbutanoyl-CoA	C26H40N7O18P3S	c
2mb2coa_c	2-Methylbut-2-enoyl-CoA	C26H38N7O17P3S	c
2mbcoa_c	2-Methylbutanoyl-CoA	C26H40N7O17P3S	c
2mbdhl_c	S-(2-Methylbutanoyl)-dihydrolipoamide	C13H25NO2S2	c
malt1p_c	alpha-maltose 1-phosphate	C12H21O14P	c
14glucan_c	Amylose monomer	C6H10O5	c
2sephchc_c	2-Succinyl-5-enolpyruvyl-6-hydroxy-3-cyclohexene-1-carboxylate	C14H13O9	c
aact_c	Aminoacetone	C3H8NO	c
2aobut_c	L-2-Amino-3-oxobutanoic acid	C4H7NO3	c
barb_c	Barbiturate	C4H4N2O3	c
tbsinyldp_c	tuberculosinyl diphosphate	C20H33O7P2	null
tbsinol_c	tuberculosinol	C20H34O	null
isotbsinol__13S_c	(13S)-edaxadiene	C20H34O	null
isotbsinol__13R_c	(13R)-edaxadiene	C20H34O	null
hercyn_c	hercynine	C9H15N3O2	null
ergoth_c	ergothioneine	C9H15N3O2S	c
ppap_c	Propanoyl phosphate	C3H5O5P	c
btn_e	Biotin	C10H15N2O3S	e
hepdp_c	all-trans-Heptaprenyl diphosphate	C35H57O7P2	c
hexdp_c	all-trans-Hexaprenyl diphosphate	C30H49O7P2	c
pendp_c	all-trans-Pentaprenyl diphosphate	C25H41O7P2	c
ppgpp_c	Guanosine 3,5-bis(diphosphate)	C10H11N5O17P4	c
nodcoa_e	nonadecan-1-ol-CoA	C40H76N7O25P3S	e
octscoa_e	octacosanoyl-CoA	C49H96N7O27P3S	e
rbzn_c	Rhamnose-benzoic acid	C13H16O7	c
gluhercyso_c	gamma glutamyl-hercynylcysteine sulfoxide	C17H28O9N5S	c
hercyso_c	hercynylcysteine sulfoxide	C12H22O5N4S	c
c78mycolatepp_c	C78-alpha-mycolate-PP	c	c
mycobilin_c	mycobilin	C34H32N4O7	c
tre6mmp_c	cytoplasmic_trehalosemonomycolate-P	C94H180O16P	c
tre6mm_c	alpha,alpha-Trehalose 6-mycolate	C94H180O13	c
ppm_c	D-Mannosyl-1-phosphoundecaprenol	C61H100O9P	c
c78mycolateACP_c	C78-alpha-mycolate-ACP	C93H180O9N2PSR	c
mmycolate87_c	methoxy-mycolate C87 (26)	C87H172O4	c
amycolate82_c	alpha-mycolate C82 (26)	C82H160O3	c
malt6p_c	Maltose 6-phosphate	C12H21O14P	c
nmn_c	Nicotinamide D-ribonucleotide	C11H15N2O8P	c
acon_T_c	Trans-Aconitate	C6H3O6	c
aconm_c	E-3-carboxy-2-pentenedioate 6-methyl ester	C7H6O6	c
man6pglyc_c	2(alpha-D-Mannosyl-6-phosphate)-D-glycerate	C9H14O12P	c
dhocdc_c	dihydroxyoctadecadienoate	C18H31O4	c
epox_c	an epoxide	C18H29O3	c
8oxdgtp_c	8-oxo-dGTP	C10H12N5O14P3	null
8oxdgmp_c	8-oxo-dGMP	C10H12N5O8P	null
8oxgtp_c	8-oxo-GTP	C10H12N5O15P3	null
ptdcacoa_c	pentadecanoyl-CoA	C36H64N7O17P3S	c
12dgr_TB_c	1,2-Diacyl-sn-glycerol	C41H80O5	c
tag_TB_c	Triacylglycerol	C60H116O6	c
ptdca_c	Pentadecanoic acid	C15H30O2	c
nondca_c	Nonadecanoic acid	C19H38O2	c
pc_TB_c	Phosphatidylcholine	C46H92NO8P	c
cholp_c	Choline phosphate	C5H15NO4P	c
pc_TB_e	Phosphatidylcholine	C46H92NO8P	e
accb_c	apo-[acetyl-CoA:carbon-dioxide ligase (ADP-forming)]	C7H13N3O2R2	c
bccp_c	[Acetyl-CoA:carbon-dioxide ligase (ADP-forming)]	C7H13N3O2R2	c
bccpco2_c	[Acetyl-CoA:carbon-dioxide ligase (ADP-forming)]-CO2	C8H13N3O4R2	c
gmhep1p_c	D-Glycero-D-manno-heptose 1-phosphate	C7H13O10P	c
ap4a_c	P1,P4-Bis(5'-adenosyl) tetraphosphate	C20H24N10O19P4	c
csn_c	Cytosine	C4H5N3O	c
