# Supplementary material for: Rewiring of Metabolic Network in Mycobacterium tuberculosis During Adaptation to Different Stresses
Source: Front Microbiol. 2019 Oct 29;10:2417. doi: 10.3389/fmicb.2019.02417 (PMC6828651; doi:10.3389/fmicb.2019.02417)
Supplement: Supplementary file 4 [file Data_Sheet_2.ZIP]

Archive with 14 entries (12 files):
- Escher_json_flux_data/
- Escher_json_flux_data/acid_fba1.json
- Escher_json_flux_data/acid_fba2.json
- Escher_json_flux_data/iron_fba1.json
- Escher_json_flux_data/iron_fba2.json
- Escher_json_flux_data/oxid_fba1.json
- Escher_json_flux_data/oxid_fba2.json
- Escher_json_flux_data/pbs_fba1.json
- Escher_json_flux_data/pbs_fba2.json
- Escher_json_maps/
- Escher_json_maps/iek1011_Arabinogalactan_peptidoglycan_complex.json
- Escher_json_maps/iek1011_central_carbon.json
- Escher_json_maps/iek1011_nitrogen.json
- Escher_json_maps/iek1011_sulfur_and_folate.json
