# Supplementary material for: Rewiring of Metabolic Network in Mycobacterium tuberculosis During Adaptation to Different Stresses
Source: Front Microbiol. 2019 Oct 29;10:2417. doi: 10.3389/fmicb.2019.02417 (PMC6828651; doi:10.3389/fmicb.2019.02417)
Supplement: Supplementary file 4 [file Data_Sheet_2.ZIP › Escher_json_flux_data/acid_fba1.json]

[{"CYO1a": 0.0, "O2t": 3.80782671518, "FPRA": 3.13, "ATPM": 3.15, "CYTBD2": 6.67e-05, "NADH10": 0.0, "ACONT": 1.6, "ICDHy": 1.59453762571, "CYTBD": 7.60767262415, "CITabc": 1.0, "GLYK": 0.99947754194, "GLPD2": 0.995, "PDH": 0.929876962828, "TPI": 0.92665321462, "ASNt2r": 0.864156223357, "ASNN": 0.862169083017, "GAPD": 0.83039272384, "ASPTA": 0.828, "ENO": 0.809, "PYK": 0.803, "GLUDx": 0.744, "CS": 0.597714277388, "HCO3E": 0.308, "ACCOAC": 0.28027694018, "ME1": 0.223586354088, "PPA": 0.145, "FBP": 0.0676, "INSK": 0.0101, "ADA": 0.01103726878, "GLNS": 0.0486, "NTD7": 0.00655, "ADK1": 0.04231158896, "biomass": 0.04166, "NDPK1": 0.002195482, "ADSS": 0.0, "ADSL1r": 0.0, "FUM": -0.00638, "FAS80_L": 0.03060297774, "MCOATA": 0.03032964648, "NDPK2": 0.0189, "ACLS": 0.02641657762, "DHAD1": 0.0264, "KARA1i": 0.0264, "FAS100": 0.02405123452, "FAS120": 0.02405123452, "FAS140": 0.02405123452, "SULabc": 0.0222756503, "SADT": 0.0223, "PGCD": 0.021, "PSERT": 0.021, "FAS160": 0.0208037542, "DXPS": 0.0198, "MEPCT": 0.0198097466, "MECDPS": 0.0198, "MECDPDH": 0.0198, "DXPRIi": 0.0198097466, "CDPMEK": 0.0198097466, "PRPPS": 0.01929191944, "PSP_L": 0.01863916218, "IPDPS": 0.017826314, "AP4A1": 0.0177, "CBPS": 0.0169, "UMPK": 0.01463736598, "G1PACT": 0.01375454892, "GF6PTAr": 0.0138, "IMPD": 0.013158311, "GMPS2": 0.013158311, "DHORD2": 0.01287056538, "ASPCT": 0.01287056538, "OMPDC": 0.01287056538, "GALUi": 0.00243765158, "CTPS1": 0.011962669, "ASPK": 0.01157246634, "TRE6PS": 0.00152404778, "CYTK1": 0.01129615066, "TRE6PP": 0.00125363272, "FADE233": 0.01049694522, "MMSAD1": 0.01049694522, "ECOAH12": 0.01049694522, "3HIBD": 0.0105, "PPCOAC": 0.0105, "BKDC": 0.0105, "PDHc": 0.0105, "BKDA2": 0.01049694522, "3HBCOAHL": 0.0105, "NDPK3": 0.01048794666, "FRD": 0.01039696122, "NTD11": 0.0, "MAK": 0.0, "MTI": 0.0, "GLGE": 0.0, "GLGB": 0.0098, "GHMT2": 0.00977986492, "HSDy": 0.00921, "FAS180": 0.00915, "IPMD": 0.0075282186, "IPPS": 0.00753, "OMCDC": 0.00753, "TRDR": 0.00688961246, "FASm180": 0.00655, "MTHFR2": 0.0063840267, "METS": 0.00638, "FAS260": 0.00635764928, "FAS240_L": 0.00636, "METAT": 0.00593055096, "HSK": 0.00465, "THRS": 0.00465, "HSST": 0.00455, "APSR": 0.00455, "AHC": 0.00448494896, "FDH": 0.004420126, "UAGDP": 0.00417, "OCBT": 0.0040166972, "ACGK": 0.0040166972, "ARGSS": 0.00402, "ARGSL": 0.00402, "ORNTAC": 0.0040166972, "MN6PP": 0.0039604079, "P5CR": 0.0037503298, "G5SADs": 0.0037503298, "GLU5K": 0.00375, "G5SD": 0.00375, "ALAR": 0.00347269428, "PYDXNK": 0.00324330768, "ICL": 0.00317665168, "GK1": 0.00301, "UDCPDP": 0.0029957706, "DB4PS": 0.00292, "RBFSa": 0.002924532, "MAN1PT2": 0.00288, "FAS161": 0.00273951994, "KARA2i": 0.00265487346, "ACHBS": 0.00265487346, "SHSL4r": 0.00265487346, "DHAD2": 0.00265, "AACPS10": 0.00256, "CYST_II": 0.00238, "THDPS": 0.00236483654, "DHDPS": 0.00236483654, "SDPDS": 0.00236, "DHDPRy": 0.00236483654, "DAPE": 0.00236483654, "DAPDC": 0.00228, "PIabc": 0.00226, "DCPT": 0.00216, "DCPE": 0.00216, "DCPDPP": 0.00216, "MTHFC": 0.00215, "MTHFD": 0.00215437022, "DDPA": 0.00215396026, "SHK3Dr": 0.00215396026, "PSCVT": 0.00215, "DHQS": 0.00215396026, "DHQD": 0.00215, "SHKK": 0.00215, "CHORS": 0.00215, "IG3PS": 0.00212104222, "HSTPT": 0.00212, "PRAMPC": 0.00212104222, "PRATPP": 0.00212104222, "HISTP": 0.00212104222, "IGPDH": 0.00212104222, "HISTD": 0.00212104222, "ATPPRT": 0.00212104222, "PRMICIi": 0.00212, "AICART": 0.00212, "GRTT": 0.00198, "DMPPS": 0.0019834326, "DMATT": 0.00198, "ACCC": 0.00196, "ACChex": 0.00196335248, "SHSL2r": 0.0019, "UAPGR": 0.00185, "UAGCVT": 0.00185, "ALAALAr": 0.00174, "UAMAGS": 0.0017, "UAMAS": 0.00169564532, "AGPAT160190": 0.00154271146, "APRAUR": 0.00146, "GTPCII2": 0.0, "DHPPDA2": 0.0, "RBFSb": 0.00146, "RBFK": 0.00146, "PMDPHT": 0.00146, "UDCPDPS": 0.0014251886, "CHORM": 0.00136, "DASYN160190": 0.00126, "MYCOE": 0.00123, "MYCOPP": 0.00123, "PPM1": 0.00123, "QULNS": 0.001199808, "ASPO6": 0.0012, "NNDPR": 0.0012, "NADS2": 0.0012, "NNAT": 0.001199808, "INO1": 0.0010617051, "PPNDH": 0.00100392932, "TYRt2r": 0.001, "ALAt2r": 0.001, "GLUt2r": 0.001, "ILEt2r": 0.001, "THRt2r": 0.001, "GLYt2r": 0.001, "Gln_LT": 0.001, "SERt2r": 0.001, "SERD_D": 0.001, "PHEt2r": 0.001, "HISt2r": 0.001, "PROt2r": 0.001, "VALt2r": 0.001, "LEUt2r": 0.001, "PROabc": 0.001, "METabc": 0.001, "ARGt5r": 0.001, "LYSt5r": 0.001, "ASPt2r": 0.001, "DSERt2r": 0.001, "FAS200": 0.00097967656, "UDPGALM": 0.0009136038, "UDPG4E": 0.000914, "HXPRT": 0.000905, "INSH": 0.000905, "TRPt2r": 0.000838, "UAGPT1": 0.000827, "UAGPT2": 0.000827, "UAAGLS1": 0.000827, "UAAGLS2": 0.00082728428, "PAPPT1": 0.000827, "UGLDDS2": 0.000827, "UGLDDS1": 0.000827, "PAPPT2": 0.000827, "PANTS": 0.000816536, "PPNCL3": 0.000817, "DPR": 0.000816536, "MOHMT": 0.000816536, "ASP1DC": 0.000817, "PNTK": 0.000816536, "PPCDC": 0.000817, "PTPATi": 0.000817, "DPCOAK": 0.000816536, "NDPK7": 0.000808204, "NDPK5": 0.000808, "RNDR3": 0.000808, "RNDR2": 0.000808, "G1SATi": 0.000799872, "GSEALD": 0.000799872, "PPTGS_TB2": 0.000785291, "PPTGS_TB1": 0.000785291, "MYCSacp58": 0.00075200466, "PGPP160190": 0.00074354768, "PGSA160190": 0.000744, "AGPAT160": 0.00074104808, "AACPS3": 0.000741, "MYCSacp50": 0.00067443374, "FAMPL1": 0.00067443374, "MYC2CYC1": 0.000674, "MYC1CYC1": 0.00067443374, "MYCON1": 0.000674, "FACOAL160": 0.000611, "CAT": 0.000599904, "RNDR1": 0.00057, "NADK": 0.000566576000001, "PTAr": 0.000546, "NAGINS": 0.000545746, "MSHS": 0.000545746, "CIGAMS": 0.000545746, "ACKr": 0.000546, "IGAMD": 0.000546, "NAGINSP": 0.000546, "FMNAT": 0.000537414, "MYCSacp56": 0.00053691408, "CDPPT160190": 0.0005159591, "G16MTM1": 0.0005159591, "MI3PP": 0.000516, "AGPAT190": 0.00050896022, "G3PAT190": 0.000509, "NPHS": 0.000491588, "SUCBZS": 0.000491588, "SUCBZL": 0.000491588, "SEPHCHCS": 0.000492, "OPP": 0.000492, "DHNAOT": 0.000491588, "PPTTm": 0.000491588, "AMMQT8": 0.000492, "ICHORSi": 0.000491588, "SHCHCS3": 0.000492, "HEXTT": 0.000492, "FRTT": 0.000492, "GGTT": 0.000491588, "NDPK4": 0.00045538546, "MYC2CYC2": 0.0004451371, "FAMPL2": 0.000445, "MYC1CYC2": 0.0004451371, "MYCON2": 0.000445, "DASYN160": 0.000439, "NDPK8": 0.000424932, "TMDS3": 0.000425, "DTMPK": 0.000424932, "RNDR4": 0.000425, "FAS181": 0.00041, "PPBNGS": 0.000399936, "MYC1M2": 0.00039876952, "FAMPL5": 0.00039876952, "MYC1CYC5": 0.00039876952, "MYCON5": 0.000399, "PPND": 0.000356, "MYC2CYC3": 0.000353, "FAMPL3": 0.00035323514, "MYC1CYC3": 0.000353, "MYCON3": 0.000353, "FASm220": 0.0003266144, "FASm2002": 0.00030645096, "FASm2202": 0.00030645096, "FASm2402": 0.00030645096, "MANAT1": 0.00029116174, "PGSA160": 0.00027024842, "PGPP160": 0.00027, "TRESULT": 0.00026970684, "AACPS11": 0.000269, "FASPHDCA": 0.000269, "CHRPL": 0.000269, "MAS3": 0.000266624, "PKS2": 0.000266624, "CLPNS160190": 0.00024408594, "DASYN190190": 0.000242, "PGSA190": 0.000242, "PGPP190": 0.000242, "CMCBTFU": 0.000233, "CMCBTFL": 0.000233296, "G16MTM7": 0.00022479736, "G16MTM6": 0.00022479736, "G16MTM2": 0.00022113128, "TREY": 0.0, "PSSA160": 0.00016918126, "PSD160": 0.000169, "G16MTM8": 0.000159, "GMT1": 0.00015651662, "TDMS1": 0.0001378946, "G16MTM4": 0.000106, "G16MTM9": 0.000101, "HMBS": 0.0001, "FE3Ri": 0.0001, "UPP3S": 0.0001, "FASm340": 9.8e-05, "FASm300": 9.8e-05, "FASm2602": 9.8e-05, "FASm320": 9.8e-05, "FASm2802": 9.8e-05, "TDMS2": 9.18e-05, "MYC1M1": 9.18e-05, "FAMPL4": 9.18e-05, "MYC1CYC4": 9.18e-05, "MYCON4": 9.18e-05, "TDMS3": 9.15e-05, "GLYCTO3": 6.67e-05, "FCLT": 6.67e-05, "PPPGO": 6.67e-05, "HEMEOS": 6.67e-05, "UPPDC1": 6.67e-05, "GCALDD": 6.67e-05, "ISCS": 6.67e-05, "CPPPGO": 6.67e-05, "MANAT3": 5.31e-05, "PATS": 5.21e-05, "G16MTM5": 5.05e-05, "FASm1801": 4.9e-05, "FASm2001": 4.9e-05, "FASm2601": 4.9e-05, "FASm2201": 4.9e-05, "FASm2401": 4.9e-05, "FASm1601": 4.9e-05, "FASm2801": 4.9e-05, "TATS": 4.9e-05, "G16MTM10": 4.81e-05, "TMHAS1": 4.61e-05, "TDMS4": 4.6e-05, "TMHAS3": 4.6e-05, "TMHAS2": 4.58e-05, "TMHAS4": 4.57e-05, "UAGPT3": 4.11e-05, "UAAGDS": 4.11e-05, "UGMDDS": 4.11e-05, "PAPPT3": 4.11e-05, "UAMRH": 4.07e-05, "UGAGDS": 4.07e-05, "PGPPT3": 4.07e-05, "UGMAS": 4.07e-05, "UGMAGS": 4.07e-05, "UGGPT3": 4.07e-05, "UGMDDS2": 4.07e-05, "DHPS2": 3.33e-05, "TMPPP": 3.33e-05, "AHMMPS": 3.33e-05, "DNMPPA": 3.33e-05, "GTPCI": 3.33e-05, "DHFR": 3.33e-05, "DHFS": 3.33e-05, "GLUPRT": 3.33e-05, "PRAIS": 3.33e-05, "PRFGS": 3.33e-05, "UPP3MT": 3.33e-05, "SHCHF": 3.33e-05, "DNTPPA": 3.33e-05, "HPPK2": 3.33e-05, "SHCHD2": 3.33e-05, "HMPK1": 3.33e-05, "GARFT": 3.33e-05, "TMPKr": 3.33e-05, "PMPK": 3.33e-05, "PRAGSr": 3.33e-05, "HEMEAS_1": 3.33e-05, "DHNPA2": 3.33e-05, "ADCL": 3.33e-05, "THZPSN": 3.33e-05, "ADCS": 3.33e-05, "TDPGDH": 3.05e-05, "G1PTT": 3.05e-05, "GALFT": 3.05e-05, "TDPDRE": 3.05e-05, "TDPDRR": 3.05e-05, "EMB": 3.05e-05, "AFTA": 3.05e-05, "O16RHAT": 3.05e-05, "ACGAMT": 3.05e-05, "4HBAt": -3.33e-05, "DADK": -0.000145, "FACOALPHDCA": -0.00026883198, "PHDCATA": -0.000269, "PAPR": -0.00027, "TYRTA": -0.00035628296, "URIDK2r": -0.000424932, "PHETA1": -0.00100392932, "GLUR": -0.00174, "IMPC": -0.00212, "HDECH": -0.00228375954, "SDPTA": -0.00236, "ILETA": -0.00265487346, "PMANM": -0.00288449674, "ACOTA": -0.0040166972, "AGPR": -0.0040166972, "SIRA2": -0.00428, "TALA": -0.00669, "TKT1": -0.00669, "PPGKr": -0.0068, "MAN6PI": -0.00684490464, "IPPMIb": -0.0075282186, "LEUTA": -0.0075282186, "IPPMIa": -0.00753, "TKT2": -0.00884, "ASAD": -0.0116, "PGMT": -0.0221, "RPI": -0.0126, "DHORTS": -0.0129, "ORPT": -0.01287056538, "PGAMT": -0.0138, "RPE": -0.0155, "ADATT": -0.01772807972, "VPAMTr": -0.021, "VALTA": -0.02859622882, "PGI": -0.0314, "FBA": -0.0676, "MDH": -0.23, "PGM": -0.80937477566, "PGK": -0.83, "GLYCt": -1.0, "SUCOAS": -1.57261970501, "KGD2": -1.57953849275, "SUCCt2r": -1.59311210565, "NH4t": -1.56, "H2Ot": -4.3650969007, "CO2t": -4.41528472539}, {"CYO1a": 4.1, "O2t": 3.8634858923, "FPRA": 3.17048259314, "ATPM": 3.15, "CYTBD2": 2.60600525887, "NADH10": 2.61, "ACONT": 1.61626733643, "ICDHy": 1.61309068475, "CYTBD": 1.00829954686, "CITabc": 1.0, "GLYK": 0.99947754194, "GLPD2": 0.99542898148, "PDH": 0.948430021868, "TPI": 0.92665321462, "ASNt2r": 0.901262341437, "ASNN": 0.899275201097, "GAPD": 0.83039272384, "ASPTA": 0.825824282357, "ENO": 0.80937477566, "PYK": 0.80321415162, "GLUDx": 0.741656680097, "CS": 0.616267336428, "HCO3E": 0.308, "ACCOAC": 0.28027694018, "ME1": 0.242139413128, "PPA": 0.135, "FBP": 0.06757595886, "INSK": 0.05909501982, "ADA": 0.05, "GLNS": 0.0486, "NTD7": 0.04551505104, "ADK1": 0.04231158896, "biomass": 0.04166, "NDPK1": 0.04115821322, "ADSS": 0.03896273122, "ADSL1r": 0.03896273122, "FUM": 0.0325824672, "FAS80_L": 0.03060297774, "MCOATA": 0.03032964648, "NDPK2": 0.0287306107, "ACLS": 0.02641657762, "DHAD1": 0.02641657762, "KARA1i": 0.02641657762, "FAS100": 0.02405123452, "FAS120": 0.02405123452, "FAS140": 0.02405123452, "SULabc": 0.0222756503, "SADT": 0.0222756503, "PGCD": 0.02101794818, "PSERT": 0.021, "FAS160": 0.0208037542, "DXPS": 0.0198430746, "MEPCT": 0.0198097466, "MECDPS": 0.0198097466, "MECDPDH": 0.0198097466, "DXPRIi": 0.0198097466, "CDPMEK": 0.0198097466, "PRPPS": 0.01929191944, "PSP_L": 0.01863916218, "IPDPS": 0.017826314, "AP4A1": 0.0177, "CBPS": 0.01688726258, "UMPK": 0.01463736598, "G1PACT": 0.01375454892, "GF6PTAr": 0.01375454892, "IMPD": 0.013158311, "GMPS2": 0.013158311, "DHORD2": 0.01287056538, "ASPCT": 0.01287056538, "OMPDC": 0.01287056538, "GALUi": 0.01223608358, "CTPS1": 0.011962669, "ASPK": 0.01157246634, "TRE6PS": 0.01132247978, "CYTK1": 0.01129615066, "TRE6PP": 0.01105206472, "FADE233": 0.01049694522, "MMSAD1": 0.01049694522, "ECOAH12": 0.01049694522, "3HIBD": 0.01049694522, "PPCOAC": 0.01049694522, "BKDC": 0.01049694522, "PDHc": 0.0105, "BKDA2": 0.01049694522, "3HBCOAHL": 0.01049694522, "NDPK3": 0.01048794666, "FRD": 0.01039696122, "NTD11": 0.01, "MAK": 0.01, "MTI": 0.01, "GLGE": 0.01, "GLGB": 0.0098, "GHMT2": 0.00977986492, "HSDy": 0.0092076298, "FAS180": 0.00915, "IPMD": 0.0075282186, "IPPS": 0.00753, "OMCDC": 0.00753, "TRDR": 0.00688961246, "FASm180": 0.00655174322, "MTHFR2": 0.0063840267, "METS": 0.00638, "FAS260": 0.00635764928, "FAS240_L": 0.00636, "METAT": 0.00593055096, "HSK": 0.0046536786, "THRS": 0.0046536786, "HSST": 0.0045539512, "APSR": 0.00455, "AHC": 0.00448494896, "FDH": 0.004420126, "UAGDP": 0.00416525012, "OCBT": 0.0040166972, "ACGK": 0.0040166972, "ARGSS": 0.0040166972, "ARGSL": 0.00402, "ORNTAC": 0.0040166972, "MN6PP": 0.0039604079, "P5CR": 0.0037503298, "G5SADs": 0.0037503298, "GLU5K": 0.0037503298, "G5SD": 0.0037503298, "ALAR": 0.00347269428, "PYDXNK": 0.00324330768, "ICL": 0.00317665168, "GK1": 0.003007852, "UDCPDP": 0.0029957706, "DB4PS": 0.002924532, "RBFSa": 0.002924532, "MAN1PT2": 0.00288449674, "FAS161": 0.00273951994, "KARA2i": 0.00265487346, "ACHBS": 0.00265487346, "SHSL4r": 0.00265487346, "DHAD2": 0.00265487346, "AACPS10": 0.0025606319, "CYST_II": 0.002378786, "THDPS": 0.00236483654, "DHDPS": 0.00236483654, "SDPDS": 0.00236483654, "DHDPRy": 0.00236483654, "DAPE": 0.00236483654, "DAPDC": 0.00228305796, "PIabc": 0.00226126314, "DCPT": 0.00216, "DCPE": 0.00216, "DCPDPP": 0.00216, "MTHFC": 0.00215437022, "MTHFD": 0.00215437022, "DDPA": 0.00215396026, "SHK3Dr": 0.00215396026, "PSCVT": 0.00215396026, "DHQS": 0.00215396026, "DHQD": 0.00215396026, "SHKK": 0.00215, "CHORS": 0.00215, "IG3PS": 0.00212104222, "HSTPT": 0.00212104222, "PRAMPC": 0.00212104222, "PRATPP": 0.00212104222, "HISTP": 0.00212104222, "IGPDH": 0.00212104222, "HISTD": 0.00212104222, "ATPPRT": 0.00212104222, "PRMICIi": 0.00212, "AICART": 0.00212, "GRTT": 0.0019834326, "DMPPS": 0.0019834326, "DMATT": 0.0019834326, "ACCC": 0.00196335248, "ACChex": 0.00196335248, "SHSL2r": 0.00189907774, "UAPGR": 0.00185270352, "UAGCVT": 0.00185270352, "ALAALAr": 0.00174, "UAMAGS": 0.00169564532, "UAMAS": 0.00169564532, "AGPAT160190": 0.00154271146, "APRAUR": 0.001462266, "GTPCII2": 0.001462266, "DHPPDA2": 0.001462266, "RBFSb": 0.001462266, "RBFK": 0.00146, "PMDPHT": 0.00146, "UDCPDPS": 0.0014251886, "CHORM": 0.00136, "DASYN160190": 0.00126, "MYCOE": 0.00122897, "MYCOPP": 0.00122897, "PPM1": 0.00123, "QULNS": 0.001199808, "ASPO6": 0.001199808, "NNDPR": 0.0012, "NADS2": 0.0012, "NNAT": 0.001199808, "INO1": 0.00106, "PPNDH": 0.00100392932, "TYRt2r": 0.001, "ALAt2r": 0.001, "GLUt2r": 0.001, "ILEt2r": 0.001, "THRt2r": 0.001, "GLYt2r": 0.001, "Gln_LT": 0.001, "SERt2r": 0.001, "SERD_D": 0.001, "PHEt2r": 0.001, "HISt2r": 0.001, "PROt2r": 0.001, "VALt2r": 0.001, "LEUt2r": 0.001, "PROabc": 0.001, "METabc": 0.001, "ARGt5r": 0.001, "LYSt5r": 0.001, "ASPt2r": 0.001, "DSERt2r": 0.001, "FAS200": 0.00097967656, "UDPGALM": 0.0009136038, "UDPG4E": 0.000914, "HXPRT": 0.00090498018, "INSH": 0.00090498018, "TRPt2r": 0.00083836584, "UAGPT1": 0.00082728428, "UAGPT2": 0.00082728428, "UAAGLS1": 0.00082728428, "UAAGLS2": 0.00082728428, "PAPPT1": 0.00082728428, "UGLDDS2": 0.000827, "UGLDDS1": 0.000827, "PAPPT2": 0.000827, "PANTS": 0.000816536, "PPNCL3": 0.000816536, "DPR": 0.000816536, "MOHMT": 0.000816536, "ASP1DC": 0.000816536, "PNTK": 0.000816536, "PPCDC": 0.000816536, "PTPATi": 0.000817, "DPCOAK": 0.000816536, "NDPK7": 0.000808204, "NDPK5": 0.000808204, "RNDR3": 0.000808, "RNDR2": 0.000808, "G1SATi": 0.000799872, "GSEALD": 0.000799872, "PPTGS_TB2": 0.000785291, "PPTGS_TB1": 0.000785291, "MYCSacp58": 0.00075200466, "PGPP160190": 0.00074354768, "PGSA160190": 0.00074354768, "AGPAT160": 0.00074104808, "AACPS3": 0.00074104808, "MYCSacp50": 0.00067443374, "FAMPL1": 0.00067443374, "MYC2CYC1": 0.00067443374, "MYC1CYC1": 0.00067443374, "MYCON1": 0.000674, "FACOAL160": 0.000611, "CAT": 0.000599904, "RNDR1": 0.00057, "NADK": 0.000566576000001, "PTAr": 0.000545746, "NAGINS": 0.000545746, "MSHS": 0.000545746, "CIGAMS": 0.000545746, "ACKr": 0.000545746, "IGAMD": 0.000546, "NAGINSP": 0.000546, "FMNAT": 0.000537414, "MYCSacp56": 0.00053691408, "CDPPT160190": 0.0005159591, "G16MTM1": 0.0005159591, "MI3PP": 0.0005159591, "AGPAT190": 0.00050896022, "G3PAT190": 0.00050896022, "NPHS": 0.000491588, "SUCBZS": 0.000491588, "SUCBZL": 0.000491588, "SEPHCHCS": 0.000491588, "OPP": 0.000491588, "DHNAOT": 0.000491588, "PPTTm": 0.000491588, "AMMQT8": 0.000491588, "ICHORSi": 0.000491588, "SHCHCS3": 0.000492, "HEXTT": 0.000492, "FRTT": 0.000492, "GGTT": 0.000491588, "NDPK4": 0.00045538546, "MYC2CYC2": 0.0004451371, "FAMPL2": 0.0004451371, "MYC1CYC2": 0.0004451371, "MYCON2": 0.000445, "DASYN160": 0.000439, "NDPK8": 0.000424932, "TMDS3": 0.000424932, "DTMPK": 0.000424932, "RNDR4": 0.000425, "FAS181": 0.00041, "PPBNGS": 0.000399936, "MYC1M2": 0.00039876952, "FAMPL5": 0.00039876952, "MYC1CYC5": 0.00039876952, "MYCON5": 0.000399, "PPND": 0.00035628296, "MYC2CYC3": 0.00035323514, "FAMPL3": 0.00035323514, "MYC1CYC3": 0.00035323514, "MYCON3": 0.000353, "FASm220": 0.0003266144, "FASm2002": 0.00030645096, "FASm2202": 0.00030645096, "FASm2402": 0.00030645096, "MANAT1": 0.00029116174, "PGSA160": 0.00027024842, "PGPP160": 0.00027, "TRESULT": 0.00026970684, "AACPS11": 0.00026883198, "FASPHDCA": 0.000269, "CHRPL": 0.000269, "MAS3": 0.000266624, "PKS2": 0.000266624, "CLPNS160190": 0.00024408594, "DASYN190190": 0.0002420446, "PGSA190": 0.000242, "PGPP190": 0.0002420446, "CMCBTFU": 0.000233296, "CMCBTFL": 0.000233296, "G16MTM7": 0.00022479736, "G16MTM6": 0.00022479736, "G16MTM2": 0.00022113128, "TREY": 0.000202, "PSSA160": 0.00016918126, "PSD160": 0.000169, "G16MTM8": 0.00015926618, "GMT1": 0.00015651662, "TDMS1": 0.0001378946, "G16MTM4": 0.00010606636, "G16MTM9": 0.0001008172, "HMBS": 0.0001, "FE3Ri": 0.0001, "UPP3S": 0.0001, "FASm340": 9.8e-05, "FASm300": 9.8e-05, "FASm2602": 9.8e-05, "FASm320": 9.8e-05, "FASm2802": 9.8e-05, "TDMS2": 9.18e-05, "MYC1M1": 9.18e-05, "FAMPL4": 9.18e-05, "MYC1CYC4": 9.18e-05, "MYCON4": 9.18e-05, "TDMS3": 9.15e-05, "GLYCTO3": 6.67e-05, "FCLT": 6.67e-05, "PPPGO": 6.67e-05, "HEMEOS": 6.67e-05, "UPPDC1": 6.67e-05, "GCALDD": 6.67e-05, "ISCS": 6.67e-05, "CPPPGO": 6.67e-05, "MANAT3": 5.31e-05, "PATS": 5.21e-05, "G16MTM5": 5.05e-05, "FASm1801": 4.9e-05, "FASm2001": 4.9e-05, "FASm2601": 4.9e-05, "FASm2201": 4.9e-05, "FASm2401": 4.9e-05, "FASm1601": 4.9e-05, "FASm2801": 4.9e-05, "TATS": 4.9e-05, "G16MTM10": 4.81e-05, "TMHAS1": 4.61e-05, "TDMS4": 4.6e-05, "TMHAS3": 4.6e-05, "TMHAS2": 4.58e-05, "TMHAS4": 4.57e-05, "UAGPT3": 4.11e-05, "UAAGDS": 4.11e-05, "UGMDDS": 4.11e-05, "PAPPT3": 4.11e-05, "UAMRH": 4.07e-05, "UGAGDS": 4.07e-05, "PGPPT3": 4.07e-05, "UGMAS": 4.07e-05, "UGMAGS": 4.07e-05, "UGGPT3": 4.07e-05, "UGMDDS2": 4.07e-05, "DHPS2": 3.33e-05, "TMPPP": 3.33e-05, "AHMMPS": 3.33e-05, "DNMPPA": 3.33e-05, "GTPCI": 3.33e-05, "DHFR": 3.33e-05, "DHFS": 3.33e-05, "GLUPRT": 3.33e-05, "PRAIS": 3.33e-05, "PRFGS": 3.33e-05, "UPP3MT": 3.33e-05, "SHCHF": 3.33e-05, "DNTPPA": 3.33e-05, "HPPK2": 3.33e-05, "SHCHD2": 3.33e-05, "HMPK1": 3.33e-05, "GARFT": 3.33e-05, "TMPKr": 3.33e-05, "PMPK": 3.33e-05, "PRAGSr": 3.33e-05, "HEMEAS_1": 3.33e-05, "DHNPA2": 3.33e-05, "ADCL": 3.33e-05, "THZPSN": 3.33e-05, "ADCS": 3.33e-05, "TDPGDH": 3.05e-05, "G1PTT": 3.05e-05, "GALFT": 3.05e-05, "TDPDRE": 3.05e-05, "TDPDRR": 3.05e-05, "EMB": 3.05e-05, "AFTA": 3.05e-05, "O16RHAT": 3.05e-05, "ACGAMT": 3.05e-05, "4HBAt": -3.33e-05, "DADK": -0.000145, "FACOALPHDCA": -0.00026883198, "PHDCATA": -0.000269, "PAPR": -0.00026970684, "TYRTA": -0.00035628296, "URIDK2r": -0.000424932, "PHETA1": -0.00100392932, "GLUR": -0.00174, "IMPC": -0.00212104222, "HDECH": -0.00228375954, "SDPTA": -0.00236483654, "ILETA": -0.00265487346, "PMANM": -0.00288449674, "ACOTA": -0.0040166972, "AGPR": -0.00402, "SIRA2": -0.00427786374, "TALA": -0.00668749706, "TKT1": -0.00669, "PPGKr": -0.0068, "MAN6PI": -0.00684490464, "IPPMIb": -0.0075282186, "LEUTA": -0.0075282186, "IPPMIa": -0.0075282186, "TKT2": -0.00884, "ASAD": -0.01157246634, "PGMT": -0.0123, "RPI": -0.0126, "DHORTS": -0.01287056538, "ORPT": -0.01287056538, "PGAMT": -0.01375454892, "RPE": -0.0155, "ADATT": -0.01772807972, "VPAMTr": -0.021, "VALTA": -0.02859622882, "PGI": -0.03144755092, "FBA": -0.06757595886, "MDH": -0.21, "PGM": -0.80937477566, "PGK": -0.83039272384, "GLYCt": -1.0, "SUCOAS": -1.59117276405, "KGD2": -1.59809155179, "SUCCt2r": -1.61166516469, "NH4t": -1.63260074405, "H2Ot": -4.3650969007, "CO2t": -4.48949696155}]
