# Supplementary material for: Rewiring of Metabolic Network in Mycobacterium tuberculosis During Adaptation to Different Stresses
Source: Front Microbiol. 2019 Oct 29;10:2417. doi: 10.3389/fmicb.2019.02417 (PMC6828651; doi:10.3389/fmicb.2019.02417)
Supplement: Supplementary file 4 [file Data_Sheet_2.ZIP › Escher_json_flux_data/acid_fba2.json]

[{"SHSL2r": 0.0, "EX_co2": 0.0, "MTI": 1.13480222589e-05, "PUNP1": 6.00594794257e-05, "PUNP5": -6.79113496241e-05, "GLUDC": 0.000226753843114, "ACGS": 2.28851492062e-05, "ADNCYC": 1.08631058447e-06, "NTD2": 2.97567297276e-06, "CSND": 0.000417224654235, "GALKr": -1.44714786583e-05, "GALT": -1.44714786583e-05, "CMPN": 0.000425803550048, "NTD5": 1.67059703325e-06, "NTD10": 0.00125590879872, "HSST": 0.00349396507369, "GTHS": 9.27543311935e-06, "GLUCYS": 9.27543311935e-06, "NTD9": 8.98420355132e-06, "PUNP3": 7.85187019821e-06, "NTD4": 9.29636684335e-08, "PUNP7": 1.98185641251e-16, "DHAD2": 0.00349396507369, "ILETA": -0.00349396507369, "KARA2i": 0.00349396507369, "ACHBS": 0.00349396507369, "SHSL4r": 0.00349396507369, "PPND": 0.000374858312428, "TYRTA": -0.000374858312428, "NTD7": 0.00766254820031, "DHORD2": 0.015900793186, "ORPT": -0.015900793186, "ASPCT": 0.015900793186, "DHORTS": -0.015900793186, "OMPDC": 0.015900793186, "ME1": 0.21590900031, "CBPS": 0.0199607307502, "MDH": -0.222115313153, "UMPK": 0.017584653209, "ADATT": -0.0196107420105, "AP4A1": 0.0196107420105, "HSDy": -0.00983226890004, "SULabc": 0.0240410029445, "SADT": 0.0240410029445, "EX_so4": -0.0240410029445, "PIabc": 0.00650523508114, "EX_pi": -0.00650523508114, "INSK": 0.0110930120551, "SIRA2": -0.00417226015692, "PRPPS": 0.0220893596575, "CHORM": 0.00133715307754, "ASPK": 0.0120510617276, "ASAD": -0.0120510617276, "APSR": 0.00443026093402, "ADA": 0.0118911802905, "OCBT": 0.00405993756425, "ACOTA": -0.00405993756425, "ACGK": 0.00405993756425, "AGPR": -0.00405993756425, "ORNTAC": 0.00405993756425, "GLNS": 0.0526788538747, "NDPK2": 0.0212470791846, "RPI": -0.0141841330809, "IMPD": 0.0138893746361, "MTHFR2": 0.00617773407307, "METS": 0.00617773407307, "TALA": -0.00747942302658, "TKT1": -0.00747942302658, "PPNDH": 0.000962294765117, "PHETA1": -0.000962294765117, "RPE": -0.017055296135, "TKT2": -0.00957587310847, "DDPA": 0.00209645008189, "SHK3Dr": 0.00209645008189, "PSCVT": 0.00209645008189, "DHQS": 0.00209645008189, "DHQD": 0.00209645008189, "SHKK": 0.00209645008189, "CHORS": 0.00209645008189, "TRDR": 0.00667232196774, "CAT": 0.000645986178034, "QULNS": 0.00129197235607, "ASPO6": 0.00129197235607, "NNDPR": 0.00129197235607, "NADS2": 0.00129197235607, "NNAT": 0.00129197235607, "CTPS1": 0.0118844809828, "GHMT2": 0.00939744333634, "ASNN": 0.852958999599, "EX_asn_L": -0.854859892257, "ASNt2r": 0.854859892257, "ASPTA": 0.814601246352, "EX_nh4": 1.53072510689, "NH4t": -1.53072510689, "GLUDx": 0.727735271124, "PPA": 0.145507432111, "TRE6PP": 0.00121056942858, "ADK1": 0.0427732133433, "TRE6PS": 0.00146924768687, "PSP_L": 0.0179120752403, "GALUi": 0.00235766989798, "PGCD": 0.0201968904282, "PSERT": 0.0201968904282, "UDPG4E": 0.000888422211102, "FBP": 0.0669461124855, "FBA": -0.0669461124855, "EX_h": -4.38845772025, "EX_trp_L": -0.000813253287536, "TRPt2r": 0.000813253287536, "ARGSS": 0.00383493632629, "ARGSL": 0.00383493632629, "IG3PS": 0.00199857252795, "PRAMPC": 0.00199857252795, "PRATPP": 0.00199857252795, "IMPC": -0.00199857252795, "HISTP": 0.00199857252795, "IGPDH": 0.00199857252795, "HISTD": 0.00199857252795, "HSTPT": 0.00199857252795, "ATPPRT": 0.00199857252795, "PRMICIi": 0.00199857252795, "AICART": 0.00199857252795, "MTHFC": 0.00203045399562, "MTHFD": 0.00203045399562, "HSK": 0.00443321625484, "THRS": 0.00443321625484, "PPGKr": -0.00655587763525, "HCO3E": 0.298114182083, "EX_cit": -0.981427946785, "CITabc": 0.981427946785, "MN6PP": 0.00380009986118, "NADH5": 2.5157524656, "ACONT": 1.56902507774, "ICDHy": 1.56444059626, "PGI": -0.0301738539043, "DAPDC": 0.00214056367629, "THDPS": 0.00221879282758, "DHDPS": 0.00221879282758, "DHDPRy": 0.00221879282758, "DAPE": 0.00221879282758, "SDPDS": 0.00221879282758, "SDPTA": -0.00221879282758, "MAN6PI": -0.00655940103599, "LEUTA": -0.00717451166016, "IPMD": 0.00717451166016, "IPPMIb": -0.00717451166016, "IPPMIa": -0.00717451166016, "IPPS": 0.00717451166016, "OMCDC": 0.00717451166016, "ATPS4r": 5.01941028175, "URIDK2r": -0.000408159309798, "TMDS3": 0.000408159309798, "RNDR4": 0.000408159309798, "CS": 0.590185528725, "KGD2": -1.54458920165, "CYO1b": 3.97407193561, "QRr": 3.97407193561, "CYO1a": 3.97407193561, "CYST_II": 0.00228481518791, "PGMT": -0.0211331045777, "ACLS": 0.0252473653641, "DHAD1": 0.0252473653641, "KARA1i": 0.0252473653641, "SUCCt2r": -1.55743338762, "EX_succ": 1.55743338762, "O2t": 3.75456561344, "EX_o2": -3.75456561344, "CYTBD": 3.52734439873, "FPRA": 3.06411296089, "P5CR": 0.00450074872773, "G5SADs": 0.00450074872773, "G5SD": 0.00450074872773, "GLU5K": 0.00450074872773, "VALTA": -0.0273159707473, "SUCOAS": -1.53887644375, "VPAMTr": -0.020065560206, "PDH": 0.91033681439, "FASm1801": 4.68657574717e-05, "TDPGDH": 2.91316910815e-05, "FAS100": 0.0230073408461, "DHPS2": 3.18814676678e-05, "UAMRH": 3.89352423893e-05, "AGPAT160190": 0.00147575328651, "G1PACT": 0.0131575614102, "FASm340": 9.37315149434e-05, "PANTS": 0.000781095957861, "AHC": 0.00429028910406, "AACPS10": 0.00244949301275, "AACPS11": 0.000257163888575, "PPNCL3": 0.000781095957861, "UAMAGS": 0.00162204937127, "DASYN190190": 0.000231539158937, "GLYCTO2": 6.37629353356e-05, "TDMS1": 0.000131909572476, "TDMS3": 8.75544805827e-05, "TDMS2": 8.77935915902e-05, "TDMS4": 4.39964253816e-05, "MYCSacp58": 0.000719365466089, "MYCSacp56": 0.000513610444128, "MYCSacp50": 0.000645161350093, "UGLDDS1": 0.000791377731184, "TMHAS4": 4.37174625395e-05, "TMHAS3": 4.39964253816e-05, "TMHAS2": 4.38370180432e-05, "TMHAS1": 4.40761290507e-05, "MYCOE": 0.00117562912025, "AHMMPS": 3.18814676678e-05, "MYC1M2": 0.000381461760645, "MYC1M1": 8.77935915902e-05, "UGAGDS": 3.89352423893e-05, "DNMPPA": 3.18814676678e-05, "G1SATi": 0.000765155224027, "UAGPT1": 0.000791377731184, "ECOAH12": 0.0100413472048, "UAGPT3": 3.92939089006e-05, "UAGPT2": 0.000791377731184, "PMPK": 3.18814676678e-05, "FASm300": 9.37315149434e-05, "G1PTT": 2.91316910815e-05, "PMANM": -0.00275930117481, "TMPPP": 3.18814676678e-05, "DPR": 0.000781095957861, "HMBS": 9.56444030034e-05, "PPBNGS": 0.000382577612014, "FCLT": 6.37629353356e-05, "AGPAT190": 0.000486869863122, "MOHMT": 0.000781095957861, "UDCPDP": 0.00286574542499, "PGPPT3": 3.89352423893e-05, "NPHS": 0.0004702516481, "MYCOPP": 0.00117562912025, "PPTGS_TB2": 0.000751207081923, "UAPGR": 0.00177229078765, "MEPCT": 0.0189499458634, "MMSAD1": 0.0100413472048, "THZPSN": 3.18814676678e-05, "MYC2CYC1": 0.000645161350093, "MYC2CYC2": 0.000425816852538, "MYC2CYC3": 0.000337903705444, "SHCHF": 3.18814676678e-05, "G16MTM10": 4.59890171108e-05, "DHFR": 3.18814676678e-05, "DHFS": 3.18814676678e-05, "UGMAS": 3.89352423893e-05, "FASm2001": 4.68657574717e-05, "UGMAGS": 3.89352423893e-05, "FASm2002": 0.000293150095205, "GLUPRT": 3.18814676678e-05, "UGGPT3": 3.89352423893e-05, "GF6PTAr": 0.0131575614102, "GALFT": 2.91316910815e-05, "UAAGDS": 3.92939089006e-05, "EX_fe3": -0.000223170273675, "HMPK1": 3.18814676678e-05, "MECDPDH": 0.0189499458634, "FE3Ri": 9.56444030034e-05, "NAGINS": 0.00052205903306, "BKDA2": 0.0100413472048, "PRFGS": 3.18814676678e-05, "PSSA160": 0.000161838300249, "AGPAT160": 0.000708884433594, "TRESULT": 0.000258000777102, "DXPS": 0.0189818273311, "PGPP160190": 0.000711275543669, "PAPR": -0.000258000777102, "UPP3MT": 3.18814676678e-05, "FMNAT": 0.000514088666143, "FAS260": 0.00608170877231, "GSEALD": 0.000765155224027, "AMYL2": 0.0187463029887, "FAMPL4": 8.77935915902e-05, "FAMPL5": 0.000381461760645, "FAMPL2": 0.000425816852538, "FAMPL3": 0.000337903705444, "FASm220": 0.000312438383145, "PPTGS_TB1": 0.000751207081923, "PGSA160190": 0.000711275543669, "DMATT": 0.00189734584458, "CMCBTFL": 0.000223170273675, "CMCBTFU": 0.000223170273675, "UPP3S": 9.56444030034e-05, "SUCBZS": 0.0004702516481, "SUCBZL": 0.0004702516481, "3HIBD": 0.0100413472048, "DNTPPA": 3.18814676678e-05, "UAAGLS1": 0.000791377731184, "UAAGLS2": 0.000791377731184, "TDPDRE": 2.91316910815e-05, "FRD": 0.00994570280181, "biomass": 0.0398518345848, "MAS3": 0.000255051741342, "TDPDRR": 2.91316910815e-05, "PPCOAC": 0.0100413472048, "FAMPL1": 0.000645161350093, "ASP1DC": 0.000781095957861, "PGAMT": -0.0131575614102, "SEPHCHCS": 0.0004702516481, "PATS": 4.98546450655e-05, "DXPRIi": 0.0189499458634, "PPPGO": 6.37629353356e-05, "INO1": 0.00052205903306, "HEMEOS": 6.37629353356e-05, "FAS161": 0.00262061679046, "FAS160": 0.0199008106366, "NDPK8": 0.000406488712765, "NDPK7": 0.000773125590944, "NDPK4": 0.000435620403846, "NDPK5": 0.000773125590944, "MCOATA": 0.0290132514291, "HPPK2": 3.18814676678e-05, "CDPPT160190": 0.000493564971332, "DTMPK": 0.000406488712765, "AACPS3": 0.000708884433594, "FASm2602": 9.37315149434e-05, "FASm2601": 4.68657574717e-05, "MSHS": 0.00052205903306, "MAN1PT2": 0.00275930117481, "G16MTM9": 9.64414396951e-05, "G16MTM1": 0.000493564971332, "G16MTM5": 4.82605716821e-05, "G16MTM4": 0.000101462770853, "G16MTM7": 0.000215040499419, "G16MTM6": 0.000426574037395, "UDPGALM": 0.000873950732444, "PGSA160": 0.000258518850951, "FASm180": 0.00626737846964, "UPPDC1": 6.37629353356e-05, "UDCPDPS": 0.00136333126114, "IPDPS": 0.0170526000188, "FACOALPHDCA": -0.000257163888575, "PKS2": 0.000255051741342, "BKDC": 0.0100413472048, "EMB": 2.91316910815e-05, "DHNAOT": 0.0004702516481, "FASm2202": 0.000293150095205, "FASm2201": 4.68657574717e-05, "FAS120": 0.0230073408461, "PPTTm": 0.0004702516481, "FASm2402": 0.000293150095205, "EX_4hba": 3.18814676678e-05, "CIGAMS": 0.00052205903306, "PRAIS": 3.18814676678e-05, "GRTT": 0.00189734584458, "AMMQT8": 0.0004702516481, "GCALDD": 6.37629353356e-05, "ICHORSi": 0.0004702516481, "MECDPS": 0.0189499458634, "DMPPS": 0.00189734584458, "FASm320": 9.37315149434e-05, "NADK": 0.000541984950353, "PNTK": 0.000781095957861, "UAGCVT": 0.00177229078765, "AFTA": 2.91316910815e-05, "GMT1": 0.000149723342535, "ACChex": 0.00187813726031, "GARFT": 3.18814676678e-05, "PPCDC": 0.000781095957861, "MYC1CYC2": 0.000425816852538, "MYC1CYC1": 0.000645161350093, "ACCC": 0.00187813726031, "MYC1CYC5": 0.000381461760645, "MYC1CYC4": 8.77935915902e-05, "OPP": 0.0004702516481, "UGMDDS": 3.92939089006e-05, "HDECH": -0.0021846377201, "FAS80_L": 0.0292747193158, "O16RHAT": 2.91316910815e-05, "TMPKr": 3.18814676678e-05, "FADE233": 0.0100413472048, "INSH": 0.000865701402685, "G3PAT190": 0.000486869863122, "DCPT": 0.00206835006678, "DCPE": 0.00206835006678, "PRAGSr": 3.18814676678e-05, "SHCHCS3": 0.0004702516481, "FASPHDCA": 0.000257163888575, "FAS181": 0.000392500718825, "FAS180": 0.00875018761611, "FAS240_L": 0.00608170877231, "DADK": -0.00013916260637, "PGPP160": 0.000258518850951, "ALAALAr": 0.00166098461366, "MYCON3": 0.000337903705444, "PHDCATA": -0.000257163888575, "IGAMD": 0.00052205903306, "FACOAL160": 0.000584347450516, "NAGINSP": 0.00052205903306, "4HBAt": -3.18814676678e-05, "RBFK": 0.00139879939393, "ISCS": 6.37629353356e-05, "PTPATi": 0.000781095957861, "MYCON1": 0.000645161350093, "MYCON2": 0.000425816852538, "MYCON4": 8.77935915902e-05, "MYCON5": 0.000381461760645, "FASm1601": 4.68657574717e-05, "DASYN160": 0.0004203571512, "GLGB": 0.00937315149434, "GLGC": 0.0187463029887, "HEMEAS_1": 3.18814676678e-05, "PPM1": 0.00117562912025, "RNDR3": 0.000773125590944, "RNDR2": 0.000773125590944, "RNDR1": 0.000545651319135, "HEXTT": 0.0004702516481, "GLUR": -0.00166098461366, "DCPDPP": 0.00206835006678, "DASYN160190": 0.001204840515, "PDHc": 0.0100413472048, "CHRPL": 0.000257163888575, "FRTT": 0.0004702516481, "ADCL": 3.18814676678e-05, "UGLDDS2": 0.000791377731184, "FASm2801": 4.68657574717e-05, "FASm2802": 9.37315149434e-05, "GTPCI": 3.18814676678e-05, "PGSA190": 0.000231539158937, "PAPPT3": 3.92939089006e-05, "PAPPT2": 0.000791377731184, "PAPPT1": 0.000791377731184, "DHNPA2": 3.18814676678e-05, "CLPNS160190": 0.000233491898832, "PSD160": 0.000161838300249, "ALAR": 0.00332196922732, "UGMDDS2": 3.89352423893e-05, "MI1PS": 0.000493564971351, "MI1PP": 0.000493564971351, "FAS140": 0.0230073408461, "ACGAMT": 2.91316910815e-05, "FAS200": 0.000937155742095, "MANAT3": 5.0771237261e-05, "MANAT2": 0.000211533537976, "MANAT1": 6.6990933937e-05, "UAMAS": 0.00162204937127, "PGPP190": 0.000231539158937, "TATS": 4.68657574717e-05, "CPPPGO": 6.37629353356e-05, "UAGDP": 0.00398446612545, "FASm2401": 4.68657574717e-05, "SHCHD2": 3.18814676678e-05, "G16MTM8": 0.000152353563618, "GGTT": 0.0004702516481, "DPCOAK": 0.000781095957861, "METAT": 0.00567314776415, "ADCS": 3.18814676678e-05, "MYC1CYC3": 0.000337903705444, "ACCOAC": 0.268112104128, "3HBCOAHL": 0.0100413472048, "CDPMEK": 0.0189499458634, "GMPS2": 0.0126334658374, "FUM": -0.00617201334263, "GK1": 0.00291408459019, "H2CO3TP": -4.32037354416, "H2CO3D": 4.32037354416, "EX_h2co3": 4.32037354416, "NDPK1": 0.00213697381579, "TYRt2r": 0.001, "ATPM": 3.15, "EX_arg_L": -0.001, "EX_pro_L": -0.001, "EX_phe_L": -0.001, "EX_ala_L": -0.001, "EX_glu_L": -0.001, "ALAt2r": 0.001, "GLUt2r": 0.001, "ILEt2r": 0.001, "THRt2r": 0.001, "EX_met_L": -0.001, "EX_his_L": -0.001, "EX_thr_L": -0.001, "EX_ser_L": -0.001, "SERt2r": 0.001, "EX_leu_L": -0.001, "Gln_LT": 0.001, "GLYCt": -1.0, "PHEt2r": 0.001, "GLYt2r": 0.001, "HISt2r": 0.001, "PROt2r": 0.001, "EX_gly": -0.001, "VALt2r": 0.001, "LEUt2r": 0.001, "EX_glyc": -1.0, "EX_val_L": -0.001, "METabc": 0.001, "EX_lys_L": -0.001, "ARGt5r": 0.001, "EX_gln_L": -0.001, "EX_tyr_L": -0.001, "EX_asp_L": -0.001, "LYSt5r": 0.001, "ASPt2r": 0.001, "EX_ile_L": -0.001, "GLYK": 0.999500218142, "GLPD2": 0.995627377006, "TPI": 0.927389292164, "FDH": 0.00433862604895, "PMDPHT": 0.0014355815271, "APRAUR": 0.0014355815271, "DB4PS": 0.00287116305419, "GTPCII": 0.0014355815271, "RBFSb": 0.0014355815271, "RBFSa": 0.00287116305419, "DHPPDA": 0.0014355815271, "PGK": -0.831885479239, "GAPD": 0.831885479239, "PGM": -0.811688588811, "ENO": 0.811688588811, "PYK": 0.80572339786, "CYTK1": 0.0103730857779, "NDPK3": 0.00959213156587, "PYDXNK": 0.00302635813635, "ICL": 0.00296259520102, "HXPRT": 0.000797790053061, "LDH_L": -3.58403922963e-05, "EX_ac": 0.00240950400207, "ACt2r": -0.00240950400207, "HSERTA": 0.00188744496901, "FORt": -2.16840434497e-19, "ACHMSSH": 0.00188744496901}, {"SHSL2r": 0.00234941829419, "EX_co2": 0.083106410928, "MTI": 5.77384255305e-05, "PUNP1": 0.000181814164249, "PUNP5": -0.000195785410353, "GLUDC": 0.000628725150433, "ACGS": 6.18401995637e-05, "ADNCYC": 2.83709389723e-06, "NTD2": 7.22259435977e-06, "CSND": 0.00101200038552, "GALKr": -3.50452303563e-05, "GALT": -3.50452303563e-05, "CMPN": 0.00102004977859, "NTD5": 3.28745165288e-06, "NTD10": 0.00242749618006, "HSST": 0.00659956801719, "GTHS": 1.67430932057e-05, "GLUCYS": 1.67430932057e-05, "NTD9": 1.60571542221e-05, "PUNP3": 1.39712461035e-05, "NTD4": 1.42614781853e-07, "PUNP7": 2.59490280965e-16, "DHAD2": 0.004250149723, "ILETA": -0.004250149723, "KARA2i": 0.004250149723, "ACHBS": 0.004250149723, "SHSL4r": 0.004250149723, "PPND": 0.000453111797995, "TYRTA": -0.000453111797995, "NTD7": 0.00898948486573, "DHORD2": 0.0184501476598, "ORPT": -0.0184501476598, "ASPCT": 0.0184501476598, "DHORTS": -0.0184501476598, "OMPDC": 0.0184501476598, "ME1": 0.248467888092, "CBPS": 0.0229298276703, "MDH": -0.254782531257, "UMPK": 0.0201421718652, "ADATT": -0.0223757942934, "AP4A1": 0.0223757942934, "HSDy": -0.0111717836993, "SULabc": 0.027300831618, "SADT": 0.027300831618, "EX_so4": -0.027300831618, "PIabc": 0.00736955977415, "EX_pi": -0.00736955977415, "INSK": 0.012454677589, "SIRA2": -0.00466445653974, "PRPPS": 0.0246809373982, "CHORM": 0.00149340347534, "ASPK": 0.0134227644552, "ASAD": -0.0134227644552, "APSR": 0.00492503732461, "ADA": 0.0131352842549, "OCBT": 0.00447968001053, "ACOTA": -0.00447968001053, "ACGK": 0.00447968001053, "AGPR": -0.00447968001053, "ORNTAC": 0.00447968001053, "GLNS": 0.058109654647, "NDPK2": 0.0234300979924, "RPI": -0.0155744117864, "IMPD": 0.0151738652739, "MTHFR2": 0.00668261028929, "METS": 0.00668261028929, "TALA": -0.00808647583325, "TKT1": -0.00808647583325, "PPNDH": 0.00104029167735, "PHETA1": -0.00104029167735, "RPE": -0.0184332451162, "TKT2": -0.010346769283, "DDPA": 0.00226029344973, "SHK3Dr": 0.00226029344973, "PSCVT": 0.00226029344973, "DHQS": 0.00226029344973, "DHQD": 0.00226029344973, "SHKK": 0.00226029344973, "CHORS": 0.00226029344973, "TRDR": 0.00719111911731, "CAT": 0.000695184101879, "QULNS": 0.00139036820376, "ASPO6": 0.00139036820376, "NNDPR": 0.00139036820376, "NADS2": 0.00139036820376, "NNAT": 0.00139036820376, "CTPS1": 0.0125958234617, "GHMT2": 0.00995817321914, "ASNN": 0.899307697821, "EX_asn_L": -0.901227599405, "ASNt2r": 0.901227599405, "ASPTA": 0.856618173559, "EX_nh4": 1.60951668117, "NH4t": -1.60951668117, "GLUDx": 0.763308448213, "PPA": 0.152614904627, "TRE6PP": 0.00126895204592, "ADK1": 0.0447952867925, "TRE6PS": 0.00153021708679, "PSP_L": 0.0186459012969, "GALUi": 0.00244795255692, "PGCD": 0.0209609395424, "PSERT": 0.0209609395424, "UDPG4E": 0.000917735470124, "FBP": 0.0690290913398, "FBA": -0.0690290913398, "EX_h": -4.49833228336, "EX_trp_L": -0.000833474145534, "TRPt2r": 0.000833474145534, "ARGSS": 0.00392850765816, "ARGSL": 0.00392850765816, "IG3PS": 0.00204061467852, "PRAMPC": 0.00204061467852, "PRATPP": 0.00204061467852, "IMPC": -0.00204061467852, "HISTP": 0.00204061467852, "IGPDH": 0.00204061467852, "HISTD": 0.00204061467852, "HSTPT": 0.00204061467852, "ATPPRT": 0.00204061467852, "PRMICIi": 0.00204061467852, "AICART": 0.00204061467852, "MTHFC": 0.00207281496086, "MTHFD": 0.00207281496086, "HSK": 0.00452287839366, "THRS": 0.00452287839366, "PPGKr": -0.00668835384398, "HCO3E": 0.303864813517, "EX_cit": -1.0, "CITabc": 1.0, "MN6PP": 0.00386432225408, "NADH5": 2.55777418927, "ACONT": 1.59454082218, "ICDHy": 1.58961018888, "PGI": -0.0306554927587, "DAPDC": 0.00217196931305, "THDPS": 0.00225098075585, "DHDPS": 0.00225098075585, "DHDPRy": 0.00225098075585, "DAPE": 0.00225098075585, "SDPDS": 0.00225098075585, "SDPTA": -0.00225098075585, "MAN6PI": -0.00665121644065, "LEUTA": -0.00727484582462, "IPMD": 0.00727484582462, "IPPMIb": -0.00727484582462, "IPPMIa": -0.00727484582462, "IPPS": 0.00727484582462, "OMCDC": 0.00727484582462, "ATPS4r": 5.08950759099, "URIDK2r": -0.000413841051545, "TMDS3": 0.000413841051545, "RNDR4": 0.000413841051545, "CS": 0.598308382385, "KGD2": -1.56528238056, "CYO1b": 4.02687444603, "QRr": 4.02687444603, "CYO1a": 4.02687444603, "CYST_II": 0.00231503824554, "PGMT": -0.0214111415835, "ACLS": 0.0255782175832, "DHAD1": 0.0255782175832, "KARA1i": 0.0255782175832, "SUCCt2r": -1.57779276518, "EX_succ": 1.57779276518, "O2t": 3.80331217594, "EX_o2": -3.80331217594, "CYTBD": 3.57187238827, "FPRA": 3.1025458216, "P5CR": 0.00455575621501, "G5SADs": 0.00455575621501, "G5SD": 0.00455575621501, "GLU5K": 0.00455575621501, "VALTA": -0.0276489199723, "SUCOAS": -1.55643183179, "VPAMTr": -0.0202762158081, "PDH": 0.919822176735, "FASm1801": 4.73344150464e-05, "TDPGDH": 2.94230079923e-05, "FAS100": 0.0232374142546, "DHPS2": 3.22002823445e-05, "UAMRH": 3.93245948132e-05, "AGPAT160190": 0.00149051081937, "G1PACT": 0.0132891370243, "FASm340": 9.46688300928e-05, "PANTS": 0.00078890691744, "AHC": 0.0043331919951, "AACPS10": 0.00247398794288, "AACPS11": 0.000259735527461, "PPNCL3": 0.00078890691744, "UAMAGS": 0.00163826986498, "DASYN190190": 0.000233854550527, "GLYCTO2": 6.4400564689e-05, "TDMS1": 0.0001332286682, "TDMS3": 8.84300253885e-05, "TDMS2": 8.86715275061e-05, "TDMS4": 4.44363896354e-05, "MYCSacp58": 0.00072655912075, "MYCSacp56": 0.00051874654857, "MYCSacp50": 0.000651612963594, "UGLDDS1": 0.000799291508496, "TMHAS4": 4.41546371649e-05, "TMHAS3": 4.44363896354e-05, "TMHAS2": 4.42753882237e-05, "TMHAS1": 4.45168903412e-05, "MYCOE": 0.00118738541145, "AHMMPS": 3.22002823445e-05, "MYC1M2": 0.000385276378252, "MYC1M1": 8.86715275061e-05, "UGAGDS": 3.93245948132e-05, "DNMPPA": 3.22002823445e-05, "G1SATi": 0.000772806776268, "UAGPT1": 0.000799291508496, "ECOAH12": 0.0101417606769, "UAGPT3": 3.96868479896e-05, "UAGPT2": 0.000799291508496, "PMPK": 3.22002823445e-05, "FASm300": 9.46688300928e-05, "G1PTT": 2.94230079923e-05, "PMANM": -0.00278689418656, "TMPPP": 3.22002823445e-05, "DPR": 0.00078890691744, "HMBS": 9.66008470335e-05, "PPBNGS": 0.000386403388134, "FCLT": 6.4400564689e-05, "AGPAT190": 0.000491738561753, "MOHMT": 0.00078890691744, "UDCPDP": 0.00289440287924, "PGPPT3": 3.93245948132e-05, "NPHS": 0.000474954164581, "MYCOPP": 0.00118738541145, "PPTGS_TB2": 0.000758719152742, "UAPGR": 0.00179001369553, "MEPCT": 0.019139445322, "MMSAD1": 0.0101417606769, "THZPSN": 3.22002823445e-05, "MYC2CYC1": 0.000651612963594, "MYC2CYC2": 0.000430075021064, "MYC2CYC3": 0.000341282742499, "SHCHF": 3.22002823445e-05, "G16MTM10": 4.64489072819e-05, "DHFR": 3.22002823445e-05, "DHFS": 3.22002823445e-05, "UGMAS": 3.93245948132e-05, "FASm2001": 4.73344150464e-05, "UGMAGS": 3.93245948132e-05, "FASm2002": 0.000296081596158, "GLUPRT": 3.22002823445e-05, "UGGPT3": 3.93245948132e-05, "GF6PTAr": 0.0132891370243, "GALFT": 2.94230079923e-05, "UAAGDS": 3.96868479896e-05, "EX_fe3": -0.000225401976411, "HMPK1": 3.22002823445e-05, "MECDPDH": 0.019139445322, "FE3Ri": 9.66008470335e-05, "NAGINS": 0.000527279623391, "BKDA2": 0.0101417606769, "PRFGS": 3.22002823445e-05, "PSSA160": 0.000163456683251, "AGPAT160": 0.00071597327793, "TRESULT": 0.000260580784873, "DXPS": 0.0191716456044, "PGPP160190": 0.000718388299105, "PAPR": -0.000260580784873, "UPP3MT": 3.22002823445e-05, "FMNAT": 0.000519229552805, "FAS260": 0.00614252586003, "GSEALD": 0.000772806776268, "AMYL2": 0.0189337660186, "FAMPL4": 8.86715275061e-05, "FAMPL5": 0.000385276378252, "FAMPL2": 0.000430075021064, "FAMPL3": 0.000341282742499, "FASm220": 0.000315562766976, "PPTGS_TB1": 0.000758719152742, "PGSA160190": 0.000718388299105, "DMATT": 0.00191631930303, "CMCBTFL": 0.000225401976411, "CMCBTFU": 0.000225401976411, "UPP3S": 9.66008470335e-05, "SUCBZS": 0.000474954164581, "SUCBZL": 0.000474954164581, "3HIBD": 0.0101417606769, "DNTPPA": 3.22002823445e-05, "UAAGLS1": 0.000799291508496, "UAAGLS2": 0.000799291508496, "TDPDRE": 2.94230079923e-05, "FRD": 0.0100451598298, "biomass": 0.0402503529306, "MAS3": 0.000257602258756, "TDPDRR": 2.94230079923e-05, "PPCOAC": 0.0101417606769, "FAMPL1": 0.000651612963594, "ASP1DC": 0.00078890691744, "PGAMT": -0.0132891370243, "SEPHCHCS": 0.000474954164581, "PATS": 5.03531915162e-05, "DXPRIi": 0.019139445322, "PPPGO": 6.4400564689e-05, "INO1": 0.000527279623391, "HEMEOS": 6.4400564689e-05, "FAS161": 0.00264682295836, "FAS160": 0.020099818743, "NDPK8": 0.000410553599892, "NDPK7": 0.000780856846854, "NDPK4": 0.000439976607884, "NDPK5": 0.000780856846854, "MCOATA": 0.0293033839434, "HPPK2": 3.22002823445e-05, "CDPPT160190": 0.000498500621046, "DTMPK": 0.000410553599892, "AACPS3": 0.00071597327793, "FASm2602": 9.46688300928e-05, "FASm2601": 4.73344150464e-05, "MSHS": 0.000527279623391, "MAN1PT2": 0.00278689418656, "G16MTM9": 9.74058540921e-05, "G16MTM1": 0.000498500621046, "G16MTM5": 4.8743177399e-05, "G16MTM4": 0.000102477398561, "G16MTM7": 0.000217190904414, "G16MTM6": 0.000430839777769, "UDPGALM": 0.000882690239768, "PGSA160": 0.000261104039461, "FASm180": 0.00633005225434, "UPPDC1": 6.4400564689e-05, "UDCPDPS": 0.00137696457376, "IPDPS": 0.017223126019, "FACOALPHDCA": -0.000259735527461, "PKS2": 0.000257602258756, "BKDC": 0.0101417606769, "EMB": 2.94230079923e-05, "DHNAOT": 0.000474954164581, "FASm2202": 0.000296081596158, "FASm2201": 4.73344150464e-05, "FAS120": 0.0232374142546, "PPTTm": 0.000474954164581, "FASm2402": 0.000296081596158, "EX_4hba": 3.22002823445e-05, "CIGAMS": 0.000527279623391, "PRAIS": 3.22002823445e-05, "GRTT": 0.00191631930303, "AMMQT8": 0.000474954164581, "GCALDD": 6.4400564689e-05, "ICHORSi": 0.000474954164581, "MECDPS": 0.019139445322, "DMPPS": 0.00191631930303, "FASm320": 9.46688300928e-05, "NADK": 0.000547404799856, "PNTK": 0.00078890691744, "UAGCVT": 0.00179001369553, "AFTA": 2.94230079923e-05, "GMT1": 0.00015122057596, "ACChex": 0.00189691863291, "GARFT": 3.22002823445e-05, "PPCDC": 0.00078890691744, "MYC1CYC2": 0.000430075021064, "MYC1CYC1": 0.000651612963594, "ACCC": 0.00189691863291, "MYC1CYC5": 0.000385276378252, "MYC1CYC4": 8.86715275061e-05, "OPP": 0.000474954164581, "UGMDDS": 3.96868479896e-05, "HDECH": -0.0022064840973, "FAS80_L": 0.0295674665089, "O16RHAT": 2.94230079923e-05, "TMPKr": 3.22002823445e-05, "FADE233": 0.0101417606769, "INSH": 0.000874358416712, "G3PAT190": 0.000491738561753, "DCPT": 0.00208903356745, "DCPE": 0.00208903356745, "PRAGSr": 3.22002823445e-05, "SHCHCS3": 0.000474954164581, "FASPHDCA": 0.000259735527461, "FAS181": 0.000396425726014, "FAS180": 0.00883768949227, "FAS240_L": 0.00614252586003, "DADK": -0.000140554232434, "PGPP160": 0.000261104039461, "ALAALAr": 0.00167759445979, "MYCON3": 0.000341282742499, "PHDCATA": -0.000259735527461, "IGAMD": 0.000527279623391, "FACOAL160": 0.000590190925021, "NAGINSP": 0.000527279623391, "4HBAt": -3.22002823445e-05, "RBFK": 0.00141278738786, "ISCS": 6.4400564689e-05, "PTPATi": 0.00078890691744, "MYCON1": 0.000651612963594, "MYCON2": 0.000430075021064, "MYCON4": 8.86715275061e-05, "MYCON5": 0.000385276378252, "FASm1601": 4.73344150464e-05, "DASYN160": 0.000424560722712, "GLGB": 0.00946688300928, "GLGC": 0.0189337660186, "HEMEAS_1": 3.22002823445e-05, "PPM1": 0.00118738541145, "RNDR3": 0.000780856846854, "RNDR2": 0.000780856846854, "RNDR1": 0.000551107832326, "HEXTT": 0.000474954164581, "GLUR": -0.00167759445979, "DCPDPP": 0.00208903356745, "DASYN160190": 0.00121688892015, "PDHc": 0.0101417606769, "CHRPL": 0.000259735527461, "FRTT": 0.000474954164581, "ADCL": 3.22002823445e-05, "UGLDDS2": 0.000799291508496, "FASm2801": 4.73344150464e-05, "FASm2802": 9.46688300928e-05, "GTPCI": 3.22002823445e-05, "PGSA190": 0.000233854550527, "PAPPT3": 3.96868479896e-05, "PAPPT2": 0.000799291508496, "PAPPT1": 0.000799291508496, "DHNPA2": 3.22002823445e-05, "CLPNS160190": 0.00023582681782, "PSD160": 0.000163456683251, "ALAR": 0.00335518891959, "UGMDDS2": 3.93245948132e-05, "MI1PS": 0.000498500621064, "MI1PP": 0.000498500621064, "FAS140": 0.0232374142546, "ACGAMT": 2.94230079923e-05, "FAS200": 0.000946527299516, "MANAT3": 5.12789496336e-05, "MANAT2": 0.000213648873356, "MANAT1": 6.76608432763e-05, "UAMAS": 0.00163826986498, "PGPP190": 0.000233854550527, "TATS": 4.73344150464e-05, "CPPPGO": 6.4400564689e-05, "UAGDP": 0.00402431078671, "FASm2401": 4.73344150464e-05, "SHCHD2": 3.22002823445e-05, "G16MTM8": 0.000153877099254, "GGTT": 0.000474954164581, "DPCOAK": 0.00078890691744, "METAT": 0.00572987924179, "ADCS": 3.22002823445e-05, "MYC1CYC3": 0.000341282742499, "ACCOAC": 0.270793225169, "3HBCOAHL": 0.0101417606769, "CDPMEK": 0.019139445322, "GMPS2": 0.0127463690938, "FUM": -0.00622001032265, "GK1": 0.00292270475866, "H2CO3TP": -4.32705070047, "H2CO3D": 4.32705070047, "EX_h2co3": 4.32705070047, "NDPK1": 0.00213782287651, "TYRt2r": 0.001, "ATPM": 3.15, "EX_arg_L": -0.001, "EX_pro_L": -0.001, "EX_phe_L": -0.001, "EX_ala_L": -0.001, "EX_glu_L": -0.001, "ALAt2r": 0.001, "GLUt2r": 0.001, "ILEt2r": 0.001, "THRt2r": 0.001, "EX_met_L": -0.001, "EX_his_L": -0.001, "EX_thr_L": -0.001, "EX_ser_L": -0.001, "SERt2r": 0.001, "EX_leu_L": -0.001, "Gln_LT": 0.001, "GLYCt": -1.0, "PHEt2r": 0.001, "GLYt2r": 0.001, "HISt2r": 0.001, "PROt2r": 0.001, "EX_gly": -0.001, "VALt2r": 0.001, "LEUt2r": 0.001, "EX_glyc": -1.0, "EX_val_L": -0.001, "METabc": 0.001, "EX_lys_L": -0.001, "ARGt5r": 0.001, "EX_gln_L": -0.001, "EX_tyr_L": -0.001, "EX_asp_L": -0.001, "LYSt5r": 0.001, "ASPt2r": 0.001, "EX_ile_L": -0.001, "GLYK": 0.999495220324, "GLPD2": 0.995583650776, "TPI": 0.925164191232, "FDH": 0.00432045027715, "PMDPHT": 0.00142941666494, "APRAUR": 0.00142941666494, "DB4PS": 0.00285883332987, "GTPCII": 0.00142941666494, "RBFSb": 0.00142941666494, "RBFSa": 0.00285883332987, "DHPPDA": 0.00142941666494, "PGK": -0.826616685005, "GAPD": 0.826616685005, "PGM": -0.805655745463, "ENO": 0.805655745463, "PYK": 0.799345144868, "CYTK1": 0.00988312004037, "NDPK3": 0.00909568329441, "PYDXNK": 0.00260724117404, "ICL": 0.00254284060935, "HXPRT": 0.000678573006359, "LDH_L": -1.5505684755e-05, "EX_ac": 0.000527279623391, "ACt2r": -0.000527279623391, "HSERTA": 0.0, "FORt": 0.0, "ACHMSSH": 0.0}]
