# Supplementary material for: Rewiring of Metabolic Network in Mycobacterium tuberculosis During Adaptation to Different Stresses
Source: Front Microbiol. 2019 Oct 29;10:2417. doi: 10.3389/fmicb.2019.02417 (PMC6828651; doi:10.3389/fmicb.2019.02417)
Supplement: Supplementary file 4 [file Data_Sheet_2.ZIP › Escher_json_flux_data/iron_fba2.json]

[{"H2Ot": 0.0, "HMPK4": 0.0, "PEPCK_re": 0.0, "EX_h2o": 0.0, "NTD9": 8.98420355132e-06, "PUNP3": 7.85187019821e-06, "NTD10": 0.00125590879872, "NTD4": 9.29636684335e-08, "GLUDC": 0.000226753843114, "NTD5": 1.67059703325e-06, "PUNP5": -6.79113496241e-05, "PGM": -0.811688588811, "ENO": 0.811688588811, "PGK": -0.831885479239, "GAPD": 0.831885479239, "PYK": 0.80572339786, "TPI": 0.927389292164, "PUNP1": 6.00594794257e-05, "CS": 0.590185528725, "GLPD2": 0.995627377006, "GLYK": 0.999500218142, "GLYCt": -1.0, "EX_glyc": -1.0, "GTHS": 9.27543311935e-06, "GLUCYS": 9.27543311935e-06, "NTD2": 2.97567297276e-06, "PUNP7": 1.98185641251e-16, "CYTBD": 3.52734439873, "MTI": 1.13480222589e-05, "NADH5": 2.5157524656, "PDH": 0.91033681439, "ACGS": 2.28851492062e-05, "ADNCYC": 1.08631058447e-06, "NTD7": 0.00766254820031, "GLUDx": 0.727735271124, "EX_nh4": 1.53072510689, "NH4t": -1.53072510689, "INSK": 0.0110930120551, "GALKr": -1.44714786583e-05, "GALT": -1.44714786583e-05, "ASPTA": 0.814601246352, "ASNN": 0.852958999599, "EX_asn_L": -0.854859892257, "ASNt2r": 0.854859892257, "ADA": 0.0118911802905, "DHORD2": 0.015900793186, "ORPT": -0.015900793186, "ASPCT": 0.015900793186, "DHORTS": -0.015900793186, "OMPDC": 0.015900793186, "IMPD": 0.0138893746361, "PIabc": 0.00650523508114, "EX_pi": -0.00650523508114, "UMPK": 0.017584653209, "TYRt2r": 0.001, "ATPM": 3.15, "EX_arg_L": -0.001, "EX_pro_L": -0.001, "EX_phe_L": -0.001, "EX_ala_L": -0.001, "EX_glu_L": -0.001, "ALAt2r": 0.001, "GLUt2r": 0.001, "ILEt2r": 0.001, "THRt2r": 0.001, "EX_met_L": -0.001, "EX_his_L": -0.001, "EX_thr_L": -0.001, "EX_ser_L": -0.001, "SERt2r": 0.001, "EX_leu_L": -0.001, "Gln_LT": 0.001, "PHEt2r": 0.001, "GLYt2r": 0.001, "HISt2r": 0.001, "PROt2r": 0.001, "EX_gly": -0.001, "VALt2r": 0.001, "LEUt2r": 0.001, "EX_val_L": -0.001, "METabc": 0.001, "EX_lys_L": -0.001, "ARGt5r": 0.001, "EX_gln_L": -0.001, "EX_tyr_L": -0.001, "EX_asp_L": -0.001, "LYSt5r": 0.001, "ASPt2r": 0.001, "EX_ile_L": -0.001, "ADATT": -0.0196107420105, "AP4A1": 0.0196107420105, "CBPS": 0.0199607307502, "TALA": -0.00747942302658, "TKT1": -0.00747942302658, "RPI": -0.0141841330809, "PRPPS": 0.0220893596575, "DHAD2": 0.00349396507369, "ILETA": -0.00349396507369, "KARA2i": 0.00349396507369, "ACHBS": 0.00349396507369, "SHSL4r": 0.00349396507369, "HSST": 0.00349396507369, "SULabc": 0.0240410029445, "SADT": 0.0240410029445, "EX_so4": -0.0240410029445, "NDPK2": 0.0212470791846, "RPE": -0.017055296135, "TKT2": -0.00957587310847, "GLNS": 0.0526788538747, "O2t": 3.75456561344, "EX_o2": -3.75456561344, "ICL": 0.00296259520102, "PYDXNK": 0.00302635813635, "LDH_L": -3.58403922963e-05, "PPA": 0.145507432111, "FUM": -0.00617201334263, "FBP": 0.0669461124855, "FBA": -0.0669461124855, "HSDy": -0.00983226890004, "CAT": 0.000645986178034, "QULNS": 0.00129197235607, "ASPO6": 0.00129197235607, "NNDPR": 0.00129197235607, "NADS2": 0.00129197235607, "NNAT": 0.00129197235607, "PPGKr": -0.00655587763525, "HCO3E": 0.298114182083, "TRE6PP": 0.00121056942858, "TRE6PS": 0.00146924768687, "GALUi": 0.00235766989798, "URIDK2r": -0.000408159309798, "TMDS3": 0.000408159309798, "RNDR4": 0.000408159309798, "UDPG4E": 0.000888422211102, "PGI": -0.0301738539043, "CYST_II": 0.00228481518791, "NDPK3": 0.00959213156587, "ASPK": 0.0120510617276, "ASAD": -0.0120510617276, "EX_trp_L": -0.000813253287536, "TRPt2r": 0.000813253287536, "CYTK1": 0.0103730857779, "MN6PP": 0.00380009986118, "MAN6PI": -0.00655940103599, "PGMT": -0.0211331045777, "GMPS2": 0.0126334658374, "MI1PS": 0.000493564971351, "MI1PP": 0.000493564971351, "FASm1801": 4.68657574717e-05, "TDPGDH": 2.91316910815e-05, "FAS100": 0.0230073408461, "DHPS2": 3.18814676678e-05, "UAMRH": 3.89352423893e-05, "AGPAT160190": 0.00147575328651, "G1PACT": 0.0131575614102, "FASm340": 9.37315149434e-05, "PANTS": 0.000781095957861, "AHC": 0.00429028910406, "AACPS10": 0.00244949301275, "AACPS11": 0.000257163888575, "PPNCL3": 0.000781095957861, "UAMAGS": 0.00162204937127, "DASYN190190": 0.000231539158937, "GLYCTO2": 6.37629353356e-05, "TDMS1": 0.000131909572476, "TDMS3": 8.75544805827e-05, "TDMS2": 8.77935915902e-05, "TDMS4": 4.39964253816e-05, "MYCSacp58": 0.000719365466089, "MYCSacp56": 0.000513610444128, "MYCSacp50": 0.000645161350093, "UGLDDS1": 0.000791377731184, "TMHAS4": 4.37174625395e-05, "TMHAS3": 4.39964253816e-05, "TMHAS2": 4.38370180432e-05, "TMHAS1": 4.40761290507e-05, "MYCOE": 0.00117562912025, "AHMMPS": 3.18814676678e-05, "MYC1M2": 0.000381461760645, "MYC1M1": 8.77935915902e-05, "UGAGDS": 3.89352423893e-05, "DNMPPA": 3.18814676678e-05, "G1SATi": 0.000765155224027, "UAGPT1": 0.000791377731184, "ECOAH12": 0.0100413472048, "UAGPT3": 3.92939089006e-05, "UAGPT2": 0.000791377731184, "PMPK": 3.18814676678e-05, "FASm300": 9.37315149434e-05, "G1PTT": 2.91316910815e-05, "PMANM": -0.00275930117481, "TMPPP": 3.18814676678e-05, "DPR": 0.000781095957861, "HMBS": 9.56444030034e-05, "PPBNGS": 0.000382577612014, "FCLT": 6.37629353356e-05, "AGPAT190": 0.000486869863122, "MOHMT": 0.000781095957861, "UDCPDP": 0.00286574542499, "PGPPT3": 3.89352423893e-05, "NPHS": 0.0004702516481, "MYCOPP": 0.00117562912025, "PPTGS_TB2": 0.000751207081923, "UAPGR": 0.00177229078765, "MEPCT": 0.0189499458634, "MMSAD1": 0.0100413472048, "THZPSN": 3.18814676678e-05, "MYC2CYC1": 0.000645161350093, "MYC2CYC2": 0.000425816852538, "MYC2CYC3": 0.000337903705444, "SHCHF": 3.18814676678e-05, "G16MTM10": 4.59890171108e-05, "DHFR": 3.18814676678e-05, "DHFS": 3.18814676678e-05, "UGMAS": 3.89352423893e-05, "FASm2001": 4.68657574717e-05, "UGMAGS": 3.89352423893e-05, "FASm2002": 0.000293150095205, "GLUPRT": 3.18814676678e-05, "UGGPT3": 3.89352423893e-05, "GF6PTAr": 0.0131575614102, "GALFT": 2.91316910815e-05, "UAAGDS": 3.92939089006e-05, "EX_fe3": -0.000223170273675, "MECDPDH": 0.0189499458634, "FE3Ri": 9.56444030034e-05, "NAGINS": 0.00052205903306, "BKDA2": 0.0100413472048, "PRFGS": 3.18814676678e-05, "PSSA160": 0.000161838300249, "AGPAT160": 0.000708884433594, "TRESULT": 0.000258000777102, "DXPS": 0.0189818273311, "PGPP160190": 0.000711275543669, "PAPR": -0.000258000777102, "UPP3MT": 3.18814676678e-05, "FMNAT": 0.000514088666143, "FAS260": 0.00608170877231, "GSEALD": 0.000765155224027, "AMYL2": 0.0187463029887, "FAMPL4": 8.77935915902e-05, "FAMPL5": 0.000381461760645, "FAMPL2": 0.000425816852538, "FAMPL3": 0.000337903705444, "FASm220": 0.000312438383145, "PPTGS_TB1": 0.000751207081923, "PGSA160190": 0.000711275543669, "DMATT": 0.00189734584458, "CMCBTFL": 0.000223170273675, "CMCBTFU": 0.000223170273675, "UPP3S": 9.56444030034e-05, "SUCBZS": 0.0004702516481, "SUCBZL": 0.0004702516481, "3HIBD": 0.0100413472048, "DNTPPA": 3.18814676678e-05, "UAAGLS1": 0.000791377731184, "UAAGLS2": 0.000791377731184, "TDPDRE": 2.91316910815e-05, "FRD": 0.00994570280181, "biomass": 0.0398518345848, "MAS3": 0.000255051741342, "TDPDRR": 2.91316910815e-05, "PPCOAC": 0.0100413472048, "FAMPL1": 0.000645161350093, "ASP1DC": 0.000781095957861, "PGAMT": -0.0131575614102, "SEPHCHCS": 0.0004702516481, "PATS": 4.98546450655e-05, "DXPRIi": 0.0189499458634, "PPPGO": 6.37629353356e-05, "INO1": 0.00052205903306, "HEMEOS": 6.37629353356e-05, "FAS161": 0.00262061679046, "FAS160": 0.0199008106366, "NDPK8": 0.000406488712765, "NDPK7": 0.000773125590944, "NDPK4": 0.000435620403846, "NDPK5": 0.000773125590944, "MCOATA": 0.0290132514291, "HPPK2": 3.18814676678e-05, "CDPPT160190": 0.000493564971332, "DTMPK": 0.000406488712765, "AACPS3": 0.000708884433594, "FASm2602": 9.37315149434e-05, "FASm2601": 4.68657574717e-05, "MSHS": 0.00052205903306, "MAN1PT2": 0.00275930117481, "G16MTM9": 9.64414396951e-05, "G16MTM1": 0.000493564971332, "G16MTM5": 4.82605716821e-05, "G16MTM4": 0.000101462770853, "G16MTM7": 0.000215040499419, "G16MTM6": 0.000426574037395, "UDPGALM": 0.000873950732444, "PGSA160": 0.000258518850951, "FASm180": 0.00626737846964, "UPPDC1": 6.37629353356e-05, "UDCPDPS": 0.00136333126114, "IPDPS": 0.0170526000188, "FACOALPHDCA": -0.000257163888575, "PKS2": 0.000255051741342, "BKDC": 0.0100413472048, "EMB": 2.91316910815e-05, "DHNAOT": 0.0004702516481, "FASm2202": 0.000293150095205, "FASm2201": 4.68657574717e-05, "FAS120": 0.0230073408461, "PPTTm": 0.0004702516481, "FASm2402": 0.000293150095205, "EX_4hba": 3.18814676678e-05, "CIGAMS": 0.00052205903306, "PRAIS": 3.18814676678e-05, "GRTT": 0.00189734584458, "AMMQT8": 0.0004702516481, "GCALDD": 6.37629353356e-05, "ICHORSi": 0.0004702516481, "MECDPS": 0.0189499458634, "DMPPS": 0.00189734584458, "FASm320": 9.37315149434e-05, "NADK": 0.000541984950353, "PNTK": 0.000781095957861, "UAGCVT": 0.00177229078765, "AFTA": 2.91316910815e-05, "GMT1": 0.000149723342535, "ACChex": 0.00187813726031, "GARFT": 3.18814676678e-05, "PPCDC": 0.000781095957861, "MYC1CYC2": 0.000425816852538, "MYC1CYC1": 0.000645161350093, "ACCC": 0.00187813726031, "MYC1CYC5": 0.000381461760645, "MYC1CYC4": 8.77935915902e-05, "OPP": 0.0004702516481, "UGMDDS": 3.92939089006e-05, "HDECH": -0.0021846377201, "FAS80_L": 0.0292747193158, "O16RHAT": 2.91316910815e-05, "TMPKr": 3.18814676678e-05, "FADE233": 0.0100413472048, "INSH": 0.000865701402685, "G3PAT190": 0.000486869863122, "DCPT": 0.00206835006678, "DCPE": 0.00206835006678, "PRAGSr": 3.18814676678e-05, "SHCHCS3": 0.0004702516481, "FASPHDCA": 0.000257163888575, "FAS181": 0.000392500718825, "FAS180": 0.00875018761611, "FAS240_L": 0.00608170877231, "DADK": -0.00013916260637, "PGPP160": 0.000258518850951, "ALAALAr": 0.00166098461366, "MYCON3": 0.000337903705444, "PHDCATA": -0.000257163888575, "IGAMD": 0.00052205903306, "FACOAL160": 0.000584347450516, "NAGINSP": 0.00052205903306, "4HBAt": -3.18814676678e-05, "RBFK": 0.00139879939393, "ISCS": 6.37629353356e-05, "PTPATi": 0.000781095957861, "MYCON1": 0.000645161350093, "MYCON2": 0.000425816852538, "MYCON4": 8.77935915902e-05, "MYCON5": 0.000381461760645, "FASm1601": 4.68657574717e-05, "DASYN160": 0.0004203571512, "GLGB": 0.00937315149434, "GLGC": 0.0187463029887, "HEMEAS_1": 3.18814676678e-05, "PPM1": 0.00117562912025, "RNDR3": 0.000773125590944, "RNDR2": 0.000773125590944, "RNDR1": 0.000545651319135, "HEXTT": 0.0004702516481, "GLUR": -0.00166098461366, "DCPDPP": 0.00206835006678, "DASYN160190": 0.001204840515, "PDHc": 0.0100413472048, "CHRPL": 0.000257163888575, "FRTT": 0.0004702516481, "ADCL": 3.18814676678e-05, "UGLDDS2": 0.000791377731184, "FASm2801": 4.68657574717e-05, "FASm2802": 9.37315149434e-05, "GTPCI": 3.18814676678e-05, "PGSA190": 0.000231539158937, "PAPPT3": 3.92939089006e-05, "PAPPT2": 0.000791377731184, "PAPPT1": 0.000791377731184, "DHNPA2": 3.18814676678e-05, "CLPNS160190": 0.000233491898832, "PSD160": 0.000161838300249, "ALAR": 0.00332196922732, "UGMDDS2": 3.89352423893e-05, "FAS140": 0.0230073408461, "ACGAMT": 2.91316910815e-05, "FAS200": 0.000937155742095, "MANAT3": 5.0771237261e-05, "MANAT2": 0.000211533537976, "MANAT1": 6.6990933937e-05, "UAMAS": 0.00162204937127, "PGPP190": 0.000231539158937, "TATS": 4.68657574717e-05, "CPPPGO": 6.37629353356e-05, "UAGDP": 0.00398446612545, "FASm2401": 4.68657574717e-05, "SHCHD2": 3.18814676678e-05, "G16MTM8": 0.000152353563618, "GGTT": 0.0004702516481, "DPCOAK": 0.000781095957861, "METAT": 0.00567314776415, "ADCS": 3.18814676678e-05, "MYC1CYC3": 0.000337903705444, "ACCOAC": 0.268112104128, "3HBCOAHL": 0.0100413472048, "CDPMEK": 0.0189499458634, "ADK1": 0.0427732133433, "CTPS1": 0.0118844809828, "GK1": 0.00291408459019, "VPAMTr": -0.020065560206, "VALTA": -0.0273159707473, "ACLS": 0.0252473653641, "DHAD1": 0.0252473653641, "KARA1i": 0.0252473653641, "FDH": 0.00433862604895, "PMDPHT": 0.0014355815271, "APRAUR": 0.0014355815271, "DB4PS": 0.00287116305419, "GTPCII": 0.0014355815271, "RBFSb": 0.0014355815271, "RBFSa": 0.00287116305419, "DHPPDA": 0.0014355815271, "TRDR": 0.00667232196774, "MTHFR2": 0.00617773407307, "METS": 0.00617773407307, "PGCD": 0.0201968904282, "PSERT": 0.0201968904282, "LEUTA": -0.00717451166016, "IPMD": 0.00717451166016, "IPPMIb": -0.00717451166016, "IPPMIa": -0.00717451166016, "IPPS": 0.00717451166016, "OMCDC": 0.00717451166016, "PSP_L": 0.0179120752403, "APSR": 0.00443026093402, "SIRA2": -0.00417226015692, "GHMT2": 0.00939744333634, "HSK": 0.00443321625484, "THRS": 0.00443321625484, "P5CR": 0.00450074872773, "G5SADs": 0.00450074872773, "G5SD": 0.00450074872773, "GLU5K": 0.00450074872773, "OCBT": 0.00405993756425, "ACOTA": -0.00405993756425, "ACGK": 0.00405993756425, "AGPR": -0.00405993756425, "ORNTAC": 0.00405993756425, "CSND": 0.000417224654235, "ARGSS": 0.00383493632629, "ARGSL": 0.00383493632629, "CMPN": 0.000425803550048, "EX_ac": 0.00240950400207, "ACt2r": -0.00240950400207, "HSERTA": 0.00188744496901, "ACHMSSH": 0.00188744496901, "THDPS": 0.00221879282758, "DHDPS": 0.00221879282758, "DHDPRy": 0.00221879282758, "DAPE": 0.00221879282758, "SDPDS": 0.00221879282758, "SDPTA": -0.00221879282758, "DAPDC": 0.00214056367629, "MTHFC": 0.00203045399562, "MTHFD": 0.00203045399562, "IG3PS": 0.00199857252795, "PRAMPC": 0.00199857252795, "PRATPP": 0.00199857252795, "IMPC": -0.00199857252795, "HISTP": 0.00199857252795, "IGPDH": 0.00199857252795, "HISTD": 0.00199857252795, "HSTPT": 0.00199857252795, "ATPPRT": 0.00199857252795, "PRMICIi": 0.00199857252795, "AICART": 0.00199857252795, "HXPRT": 0.000797790053061, "DDPA": 0.00209645008189, "SHK3Dr": 0.00209645008189, "PSCVT": 0.00209645008189, "DHQS": 0.00209645008189, "DHQD": 0.00209645008189, "SHKK": 0.00209645008189, "CHORS": 0.00209645008189, "PPNDH": 0.000962294765117, "PHETA1": -0.000962294765117, "ATPS4r": 5.01941028175, "CHORM": 0.00133715307754, "H2CO3TP": -4.32037354416, "H2CO3D": 4.32037354416, "EX_h2co3": 4.32037354416, "PPND": 0.000374858312428, "TYRTA": -0.000374858312428, "ACONT": 1.56902507774, "ICDHy": 1.56444059626, "SUCCt2r": -1.55743338762, "EX_succ": 1.55743338762, "KGD2": -1.54458920165, "SUCOAS": -1.53887644375, "FPRA": 3.06411296089, "CYO1b": 3.97407193561, "QRr": 3.97407193561, "CYO1a": 3.97407193561, "EX_h": -4.38845772025, "MDH": -0.222115313153, "FORt": -2.16840434497e-19, "HMPK1": 3.18814676678e-05, "EX_cit": -0.981427946785, "CITabc": 0.981427946785, "ME1": 0.21590900031, "NDPK1": 0.00213697381579}, {"H2Ot": -0.966785834787, "HMPK4": 2.79145204088e-05, "PEPCK_re": -0.0449998194082, "EX_h2o": 0.966785834787, "NTD9": 2.25929580425e-05, "PUNP3": 1.96429637867e-05, "NTD10": 0.00295644408723, "NTD4": 2.01205483251e-07, "GLUDC": 0.000450135020704, "NTD5": 2.78015009233e-06, "PUNP5": -0.000112273309311, "PGM": -1.33188927459, "ENO": 1.33188927459, "PGK": -1.34926295335, "GAPD": 1.34926295335, "PYK": 1.28204863694, "TPI": 1.43494346832, "PUNP1": 9.2630345524e-05, "CS": 0.891872335192, "GLPD2": 1.49617145374, "GLYK": 1.499562405, "GLYCt": -1.5, "EX_glyc": -1.5, "GTHS": 1.38067768002e-05, "GLUCYS": 1.38067768002e-05, "NTD2": 4.37982194731e-06, "PUNP7": 2.79226048029e-16, "CYTBD": 4.85441974063, "MTI": 1.5210105431e-05, "NADH5": 3.34192813587, "PDH": 1.17198571629, "ACGS": 2.71493304151e-05, "ADNCYC": 1.28606796862e-06, "NTD7": 0.00873046653972, "GLUDx": 0.779706018958, "EX_nh4": 1.62706460895, "NH4t": -1.62706460895, "INSK": 0.0117440135164, "GALKr": -1.52416345415e-05, "GALT": -1.52416345415e-05, "ASPTA": 0.856028613014, "ASNN": 0.89192577522, "EX_asn_L": -0.893590143607, "ASNt2r": 0.893590143607, "ADA": 0.0123916517803, "DHORD2": 0.0162643219835, "ORPT": -0.0162643219835, "ASPCT": 0.0162643219835, "DHORTS": -0.0162643219835, "OMPDC": 0.0162643219835, "IMPD": 0.0140186925208, "PIabc": 0.00656110531594, "EX_pi": -0.00656110531594, "UMPK": 0.0177328118447, "TYRt2r": 0.001, "ATPM": 3.15, "EX_arg_L": -0.001, "EX_pro_L": -0.001, "EX_phe_L": -0.001, "EX_ala_L": -0.001, "EX_glu_L": -0.001, "ALAt2r": 0.001, "GLUt2r": 0.001, "ILEt2r": 0.001, "THRt2r": 0.001, "EX_met_L": -0.001, "EX_his_L": -0.001, "EX_thr_L": -0.001, "EX_ser_L": -0.001, "SERt2r": 0.001, "EX_leu_L": -0.001, "Gln_LT": 0.001, "PHEt2r": 0.001, "GLYt2r": 0.001, "HISt2r": 0.001, "PROt2r": 0.001, "EX_gly": -0.001, "VALt2r": 0.001, "LEUt2r": 0.001, "EX_val_L": -0.001, "METabc": 0.001, "EX_lys_L": -0.001, "ARGt5r": 0.001, "EX_gln_L": -0.001, "EX_tyr_L": -0.001, "EX_asp_L": -0.001, "LYSt5r": 0.001, "ASPt2r": 0.001, "EX_ile_L": -0.001, "ADATT": -0.019551110021, "AP4A1": 0.019551110021, "CBPS": 0.0196998276, "TALA": -0.00733628601352, "TKT1": -0.00733628601352, "RPI": -0.0138313744207, "PRPPS": 0.0215261429188, "DHAD2": 0.00340024078511, "ILETA": -0.00340024078511, "KARA2i": 0.00340024078511, "ACHBS": 0.00340024078511, "SHSL4r": 0.00340024078511, "HSST": 0.00340024078511, "SULabc": 0.0233418086998, "SADT": 0.0233418086998, "EX_so4": -0.0233418086998, "NDPK2": 0.020469619282, "RPE": -0.0163170970515, "TKT2": -0.00898081103795, "GLNS": 0.0491583081897, "O2t": 3.44249543294, "EX_o2": -3.44249543294, "ICL": 0.00268883040574, "PYDXNK": 0.00274465944656, "LDH_L": -3.24881173651e-05, "PPA": 0.131665424214, "FUM": -0.0055636648789, "FBP": 0.0600797474148, "FBA": -0.0600797474148, "HSDy": -0.00875637119082, "CAT": 0.000574119002907, "QULNS": 0.00114823800581, "ASPO6": 0.00114823800581, "NNDPR": 0.00114823800581, "NADS2": 0.00114823800581, "NNAT": 0.00114823800581, "PPGKr": -0.0058026201932, "HCO3E": 0.26324320129, "TRE6PP": 0.00106521479061, "TRE6PS": 0.00129170623058, "GALUi": 0.00207215465583, "URIDK2r": -0.000358690285305, "TMDS3": 0.000358690285305, "RNDR4": 0.000358690285305, "UDPG4E": 0.000780448425249, "PGI": -0.0264949779138, "CYST_II": 0.00200620567098, "NDPK3": 0.00841782229749, "ASPK": 0.0105746560644, "ASAD": -0.0105746560644, "EX_trp_L": -0.000713598473997, "TRPt2r": 0.000713598473997, "CYTK1": 0.00909544764909, "MN6PP": 0.00333131324228, "MAN6PI": -0.00574728009051, "PGMT": -0.0185113995492, "GMPS2": 0.0110622484336, "MI1PS": 0.000432151669103, "MI1PP": 0.000432151669103, "FASm1801": 4.1034345001e-05, "TDPGDH": 2.55068930236e-05, "FAS100": 0.0201445834393, "DHPS2": 2.79145204088e-05, "UAMRH": 3.40906080493e-05, "AGPAT160190": 0.00129212825657, "G1PACT": 0.011520392359, "FASm340": 8.2068690002e-05, "PANTS": 0.000683905750016, "AHC": 0.00375645701142, "AACPS10": 0.00214470749616, "AACPS11": 0.000225165500248, "PPNCL3": 0.000683905750016, "UAMAGS": 0.0014202210121, "DASYN190190": 0.000202729204469, "GLYCTO2": 5.58290408177e-05, "TDMS1": 0.000115496328192, "TDMS3": 7.66602516728e-05, "TDMS2": 7.68696105758e-05, "TDMS4": 3.85220381642e-05, "MYCSacp58": 0.000629856259875, "MYCSacp56": 0.000449702923786, "MYCSacp50": 0.000564885213623, "UGLDDS1": 0.000692908182848, "TMHAS4": 3.82777861106e-05, "TMHAS3": 3.85220381642e-05, "TMHAS2": 3.83824655622e-05, "TMHAS1": 3.85918244652e-05, "MYCOE": 0.00102934794008, "AHMMPS": 2.79145204088e-05, "MYC1M2": 0.000333997236692, "MYC1M1": 7.68696105758e-05, "UGAGDS": 3.40906080493e-05, "DNMPPA": 2.79145204088e-05, "G1SATi": 0.000669948489812, "UAGPT1": 0.000692908182848, "ECOAH12": 0.00879192245482, "UAGPT3": 3.44046464039e-05, "UAGPT2": 0.000692908182848, "PMPK": 2.79145204088e-05, "FASm300": 8.2068690002e-05, "G1PTT": 2.55068930236e-05, "PMANM": -0.00241596684823, "TMPPP": 2.79145204088e-05, "DPR": 0.000683905750016, "HMBS": 8.37435612265e-05, "PPBNGS": 0.000334974244906, "FCLT": 5.58290408177e-05, "AGPAT190": 0.000426289619793, "MOHMT": 0.000683905750016, "UDCPDP": 0.00250916645325, "PGPPT3": 3.40906080493e-05, "NPHS": 0.00041173917603, "MYCOPP": 0.00102934794008, "PPTGS_TB2": 0.000657735887133, "UAPGR": 0.00155176818953, "MEPCT": 0.0165920419995, "MMSAD1": 0.00879192245482, "THZPSN": 2.79145204088e-05, "MYC2CYC1": 0.000564885213623, "MYC2CYC2": 0.000372833313211, "MYC2CYC3": 0.000295859023183, "SHCHF": 2.79145204088e-05, "G16MTM10": 4.02666956897e-05, "DHFR": 2.79145204088e-05, "DHFS": 2.79145204088e-05, "UGMAS": 3.40906080493e-05, "FASm2001": 4.1034345001e-05, "UGMAGS": 3.40906080493e-05, "FASm2002": 0.000256674015159, "GLUPRT": 2.79145204088e-05, "UGGPT3": 3.40906080493e-05, "GF6PTAr": 0.011520392359, "GALFT": 2.55068930236e-05, "UAAGDS": 3.44046464039e-05, "EX_fe3": -0.000195401642862, "MECDPDH": 0.0165920419995, "FE3Ri": 8.37435612265e-05, "NAGINS": 0.000457100271695, "BKDA2": 0.00879192245482, "PRFGS": 2.79145204088e-05, "PSSA160": 0.000141701084225, "AGPAT160": 0.00062067936129, "TRESULT": 0.000225898256409, "DXPS": 0.0166199565199, "PGPP160190": 0.000622772950321, "PAPR": -0.000225898256409, "UPP3MT": 2.79145204088e-05, "FMNAT": 0.000450121641592, "FAS260": 0.00532497391319, "GSEALD": 0.000669948489812, "AMYL2": 0.0164137380004, "FAMPL4": 7.68696105758e-05, "FAMPL5": 0.000333997236692, "FAMPL2": 0.000372833313211, "FAMPL3": 0.000295859023183, "FASm220": 0.000273562300007, "PPTGS_TB1": 0.000657735887133, "PGSA160190": 0.000622772950321, "DMATT": 0.00166126289583, "CMCBTFL": 0.000195401642862, "CMCBTFU": 0.000195401642862, "UPP3S": 8.37435612265e-05, "SUCBZS": 0.00041173917603, "SUCBZL": 0.00041173917603, "3HIBD": 0.00879192245482, "DNTPPA": 2.79145204088e-05, "UAAGLS1": 0.000692908182848, "UAAGLS2": 0.000692908182848, "TDPDRE": 2.55068930236e-05, "FRD": 0.00870817889359, "biomass": 0.034893150511, "MAS3": 0.000223316163271, "TDPDRR": 2.55068930236e-05, "PPCOAC": 0.00879192245482, "FAMPL1": 0.000564885213623, "ASP1DC": 0.000683905750016, "PGAMT": -0.011520392359, "SEPHCHCS": 0.00041173917603, "PATS": 4.36513312893e-05, "DXPRIi": 0.0165920419995, "PPPGO": 5.58290408177e-05, "INO1": 0.000457100271695, "HEMEOS": 5.58290408177e-05, "FAS161": 0.00229453868446, "FAS160": 0.0174245925707, "NDPK8": 0.000355910135213, "NDPK7": 0.000676927119914, "NDPK4": 0.000381417028236, "NDPK5": 0.000676927119914, "MCOATA": 0.0254031905803, "HPPK2": 2.79145204088e-05, "CDPPT160190": 0.000432151669079, "DTMPK": 0.000355910135213, "AACPS3": 0.00062067936129, "FASm2602": 8.2068690002e-05, "FASm2601": 4.1034345001e-05, "MSHS": 0.000457100271695, "MAN1PT2": 0.00241596684823, "G16MTM9": 8.44414242367e-05, "G16MTM1": 0.000432151669079, "G16MTM5": 4.22556052689e-05, "G16MTM4": 8.88379612011e-05, "G16MTM7": 0.000188283440158, "G16MTM6": 0.00037349628307, "UDPGALM": 0.000765206790707, "PGSA160": 0.000226351867365, "FASm180": 0.00548754110142, "UPPDC1": 5.58290408177e-05, "UDCPDPS": 0.00119369467898, "IPDPS": 0.0149307791037, "FACOALPHDCA": -0.000225165500248, "PKS2": 0.000223316163271, "BKDC": 0.00879192245482, "EMB": 2.55068930236e-05, "DHNAOT": 0.00041173917603, "FASm2202": 0.000256674015159, "FASm2201": 4.1034345001e-05, "FAS120": 0.0201445834393, "PPTTm": 0.00041173917603, "FASm2402": 0.000256674015159, "EX_4hba": 2.79145204088e-05, "CIGAMS": 0.000457100271695, "PRAIS": 2.79145204088e-05, "GRTT": 0.00166126289583, "AMMQT8": 0.00041173917603, "GCALDD": 5.58290408177e-05, "ICHORSi": 0.00041173917603, "MECDPS": 0.0165920419995, "DMPPS": 0.00166126289583, "FASm320": 8.2068690002e-05, "NADK": 0.00047454684695, "PNTK": 0.000683905750016, "UAGCVT": 0.00155176818953, "AFTA": 2.55068930236e-05, "GMT1": 0.00013109356647, "ACChex": 0.00164444439728, "GARFT": 2.79145204088e-05, "PPCDC": 0.000683905750016, "MYC1CYC2": 0.000372833313211, "MYC1CYC1": 0.000564885213623, "ACCC": 0.00164444439728, "MYC1CYC5": 0.000333997236692, "MYC1CYC4": 7.68696105758e-05, "OPP": 0.00041173917603, "UGMDDS": 3.44046464039e-05, "HDECH": -0.00191280761787, "FAS80_L": 0.0256321245408, "O16RHAT": 2.55068930236e-05, "TMPKr": 2.79145204088e-05, "FADE233": 0.00879192245482, "INSH": 0.000757983908551, "G3PAT190": 0.000426289619793, "DCPT": 0.00181098940467, "DCPE": 0.00181098940467, "PRAGSr": 2.79145204088e-05, "SHCHCS3": 0.00041173917603, "FASPHDCA": 0.000225165500248, "FAS181": 0.000343662639383, "FAS180": 0.00766141927141, "FAS240_L": 0.00532497391319, "DADK": -0.000121846881585, "PGPP160": 0.000226351867365, "ALAALAr": 0.00145431162015, "MYCON3": 0.000295859023183, "PHDCATA": -0.000225165500248, "IGAMD": 0.000457100271695, "FACOAL160": 0.000511638265943, "NAGINSP": 0.000457100271695, "4HBAt": -2.79145204088e-05, "RBFK": 0.00122474958294, "ISCS": 5.58290408177e-05, "PTPATi": 0.000683905750016, "MYCON1": 0.000564885213623, "MYCON2": 0.000372833313211, "MYCON4": 7.68696105758e-05, "MYCON5": 0.000333997236692, "FASm1601": 4.1034345001e-05, "DASYN160": 0.000368052951591, "GLGB": 0.0082068690002, "GLGC": 0.0164137380004, "HEMEAS_1": 2.79145204088e-05, "PPM1": 0.00102934794008, "RNDR3": 0.000676927119914, "RNDR2": 0.000676927119914, "RNDR1": 0.000477757016797, "HEXTT": 0.00041173917603, "GLUR": -0.00145431162015, "DCPDPP": 0.00181098940467, "DASYN160190": 0.0010549246194, "PDHc": 0.00879192245482, "CHRPL": 0.000225165500248, "FRTT": 0.00041173917603, "ADCL": 2.79145204088e-05, "UGLDDS2": 0.000692908182848, "FASm2801": 4.1034345001e-05, "FASm2802": 8.2068690002e-05, "GTPCI": 2.79145204088e-05, "PGSA190": 0.000202729204469, "PAPPT3": 3.44046464039e-05, "PAPPT2": 0.000692908182848, "PAPPT1": 0.000692908182848, "DHNPA2": 2.79145204088e-05, "CLPNS160190": 0.000204438968844, "PSD160": 0.000141701084225, "ALAR": 0.0029086232403, "UGMDDS2": 3.40906080493e-05, "FAS140": 0.0201445834393, "ACGAMT": 2.55068930236e-05, "FAS200": 0.000820547327418, "MANAT3": 4.44538737511e-05, "MANAT2": 0.000185212842913, "MANAT1": 5.86553860091e-05, "UAMAS": 0.0014202210121, "PGPP190": 0.000202729204469, "TATS": 4.1034345001e-05, "CPPPGO": 5.58290408177e-05, "UAGDP": 0.0034886869744, "FASm2401": 4.1034345001e-05, "SHCHD2": 2.79145204088e-05, "G16MTM8": 0.000133396514404, "GGTT": 0.00041173917603, "DPCOAK": 0.000683905750016, "METAT": 0.00496724933415, "ADCS": 2.79145204088e-05, "MYC1CYC3": 0.000295859023183, "ACCOAC": 0.234751451236, "3HBCOAHL": 0.00879192245482, "CDPMEK": 0.0165920419995, "ADK1": 0.0374261925567, "CTPS1": 0.0103868220648, "GK1": 0.00253739719933, "VPAMTr": -0.0174444146807, "VALTA": -0.0236805511074, "ACLS": 0.0218785332425, "DHAD1": 0.0218785332425, "KARA1i": 0.0218785332425, "FDH": 0.00375649846651, "PMDPHT": 0.00124286131537, "APRAUR": 0.00124286131537, "DB4PS": 0.00248572263073, "GTPCII": 0.00124286131537, "RBFSb": 0.00124286131537, "RBFSa": 0.00248572263073, "DHPPDA": 0.00124286131537, "TRDR": 0.0057551019644, "MTHFR2": 0.0053150517629, "METS": 0.0053150517629, "PGCD": 0.0173736787587, "PSERT": 0.0173736787587, "LEUTA": -0.0061665686109, "IPMD": 0.0061665686109, "IPPMIb": -0.0061665686109, "IPPMIa": -0.0061665686109, "IPPS": 0.0061665686109, "OMCDC": 0.0061665686109, "PSP_L": 0.0153674730877, "APSR": 0.00379069867888, "SIRA2": -0.00356480042247, "GHMT2": 0.00801453072376, "HSK": 0.00377034886875, "THRS": 0.00377034886875, "P5CR": 0.00381630156504, "G5SADs": 0.00381630156504, "G5SD": 0.00381630156504, "GLU5K": 0.00381630156504, "OCBT": 0.00343550561651, "ACOTA": -0.00343550561651, "ACGK": 0.00343550561651, "AGPR": -0.00343550561651, "ORNTAC": 0.00343550561651, "CSND": 0.000352876346453, "ARGSS": 0.00323808049867, "ARGSL": 0.00323808049867, "CMPN": 0.000358482484532, "EX_ac": 0.00201569502318, "ACt2r": -0.00201569502318, "HSERTA": 0.00155859475149, "ACHMSSH": 0.00155859475149, "THDPS": 0.00181828487363, "DHDPS": 0.00181828487363, "DHDPRy": 0.00181828487363, "DAPE": 0.00181828487363, "SDPDS": 0.00181828487363, "SDPTA": -0.00181828487363, "DAPDC": 0.00174978961917, "MTHFC": 0.00165688292554, "MTHFD": 0.00165688292554, "IG3PS": 0.00162896840513, "PRAMPC": 0.00162896840513, "PRATPP": 0.00162896840513, "IMPC": -0.00162896840513, "HISTP": 0.00162896840513, "IGPDH": 0.00162896840513, "HISTD": 0.00162896840513, "HSTPT": 0.00162896840513, "ATPPRT": 0.00162896840513, "PRMICIi": 0.00162896840513, "AICART": 0.00162896840513, "HXPRT": 0.00064571059924, "DDPA": 0.00164452502443, "SHK3Dr": 0.00164452502443, "PSCVT": 0.00164452502443, "DHQS": 0.00164452502443, "DHQD": 0.00164452502443, "SHKK": 0.00164452502443, "CHORS": 0.00164452502443, "PPNDH": 0.000734158163145, "PHETA1": -0.000734158163145, "ATPS4r": 3.81463447459, "CHORM": 0.000979705827747, "H2CO3TP": -2.95305217419, "H2CO3D": 2.95305217419, "EX_h2co3": 2.95305217419, "PPND": 0.000245547664601, "TYRTA": -0.000245547664601, "ACONT": 0.889451872591, "ICDHy": 0.885173278333, "SUCCt2r": -0.877668778105, "EX_succ": 0.877668778105, "KGD2": -0.866355091966, "SUCOAS": -0.861136566307, "FPRA": 1.71129346688, "CYO1b": 2.02379915817, "QRr": 2.02379915817, "CYO1a": 2.02379915817, "EX_h": -1.53375075977, "MDH": -0.00562074516056, "FORt": 0.0, "HMPK1": 0.0, "EX_cit": 0.0, "CITabc": 0.0, "ME1": 0.0, "NDPK1": -0.0431149241235}]
