# Supplementary material for: Rewiring of Metabolic Network in Mycobacterium tuberculosis During Adaptation to Different Stresses
Source: Front Microbiol. 2019 Oct 29;10:2417. doi: 10.3389/fmicb.2019.02417 (PMC6828651; doi:10.3389/fmicb.2019.02417)
Supplement: Supplementary file 4 [file Data_Sheet_2.ZIP › Escher_json_flux_data/oxid_fba1.json]

[{"AACPS10": 0.00256, "AACPS11": 0.000269, "AACPS3": 0.000741, "ABTA": 0.0, "ACCC": 0.00196, "ACChex": 0.00196335248, "ACCOAC": 0.28027694018, "ACGAMT": 3.05e-05, "ACGK": 0.0040166972, "ACHBS": 0.00265487346, "ACKr": 0.000546, "ACLS": 0.02641657762, "ACONT": 1.6, "ACOTA": -0.0040166972, "ADA": 0.01103726878, "ADATT": -0.01772807972, "ADCL": 3.33e-05, "ADCS": 3.33e-05, "ADK1": 0.04231158896, "ADK2": 0.0, "ADNCYC": 0.0, "ADSL1r": 0.0, "ADSS": 0.0, "AFTA": 3.05e-05, "AGPAT160": 0.00074104808, "AGPAT160190": 0.00154271146, "AGPAT190": 0.00050896022, "AGPR": -0.0040166972, "AHC": 0.00448494896, "AHMMPS": 3.33e-05, "AICART": 0.00212, "ALAALAr": 0.00174, "ALAR": 0.00347269428, "ALAt2r": 0.001, "AMMQT8": 0.000492, "AMYL2": 0.019596864, "AP4A1": 0.0177, "APRAUR": 0.00146, "APSR": 0.00455, "ARGSL": 0.00402, "ARGSS": 0.00402, "ARGt5r": 0.001, "ASAD": -0.0116, "ASNN": 0.862169083017, "ASNt2r": 0.864156223357, "ASP1DC": 0.000817, "ASPCT": 0.01287056538, "ASPK": 0.01157246634, "ASPO6": 0.0012, "ASPt2r": 0.001, "ASPTA": 0.828, "ATPM": 3.15, "ATPPRT": 0.00212104222, "ATPS4r": 5.10903898715, "biomass": 0.04166, "BKDA2": 0.01049694522, "BKDC": 0.0105, "CAT": 0.000599904, "CBPS": 0.0169, "CDPMEK": 0.0198097466, "CDPPT160190": 0.0005159591, "CHORM": 0.00136, "CHORS": 0.00215, "CHRPL": 0.000269, "CIGAMS": 0.000545746, "CITabc": 1.0, "CLPNS160190": 0.00024408594, "CMCBTFL": 0.000233296, "CMCBTFU": 0.000233, "CPPPGO": 6.67e-05, "CTPS1": 0.011962669, "CYST_II": 0.00238, "CYTBD": 7.60767262415, "CYTBD2": 6.67e-05, "CYTK1": 0.01129615066, "DADK": -0.000145, "DAPDC": 0.00228, "DAPE": 0.00236483654, "DASYN160": 0.000439, "DASYN160190": 0.00126, "DASYN190190": 0.000242, "DB4PS": 0.00292, "DCPDPP": 0.00216, "DCPE": 0.00216, "DCPT": 0.00216, "DDPA": 0.00215396026, "DHAD1": 0.0264, "DHAD2": 0.00265, "DHDPRy": 0.00236483654, "DHDPS": 0.00236483654, "DHFR": 3.33e-05, "DHFS": 3.33e-05, "DHNAOT": 0.000491588, "DHNPA2": 3.33e-05, "DHORD2": 0.01287056538, "DHORTS": -0.0129, "DHPPDA2": 0.0, "DHPS2": 3.33e-05, "DHQD": 0.00215, "DHQS": 0.00215396026, "DMATT": 0.00198, "DMPPS": 0.0019834326, "DNMPPA": 3.33e-05, "DNTPPA": 3.33e-05, "DPCOAK": 0.000816536, "DPR": 0.000816536, "DSERt2r": 0.001, "DTMPK": 0.000424932, "DXPRIi": 0.0198097466, "DXPS": 0.0198, "ECOAH12": 0.01049694522, "EMB": 3.05e-05, "ENO": 0.809, "FACOAL160": 0.000611, "FACOALPHDCA": -0.00026883198, "FADE233": 0.01049694522, "FAMPL1": 0.00067443374, "FAMPL2": 0.000445, "FAMPL3": 0.00035323514, "FAMPL4": 9.18e-05, "FAMPL5": 0.00039876952, "FAS100": 0.02405123452, "FAS120": 0.02405123452, "FAS140": 0.02405123452, "FAS160": 0.0208037542, "FAS161": 0.00273951994, "FAS180": 0.00915, "FAS181": 0.00041, "FAS200": 0.00097967656, "FAS240_L": 0.00636, "FAS260": 0.00635764928, "FAS80_L": 0.03060297774, "FASm1601": 4.9e-05, "FASm180": 0.00655, "FASm1801": 4.9e-05, "FASm2001": 4.9e-05, "FASm2002": 0.00030645096, "FASm220": 0.0003266144, "FASm2201": 4.9e-05, "FASm2202": 0.00030645096, "FASm2401": 4.9e-05, "FASm2402": 0.00030645096, "FASm2601": 4.9e-05, "FASm2602": 9.8e-05, "FASm2801": 4.9e-05, "FASm2802": 9.8e-05, "FASm300": 9.8e-05, "FASm320": 9.8e-05, "FASm340": 9.8e-05, "FASPHDCA": 0.000269, "FBA": -0.0676, "FBP": 0.0676, "FCLT": 6.67e-05, "FE3Ri": 0.0001, "FMNAT": 0.000537414, "FORt": 0.0, "FRD": 0.01039696122, "FRTT": 0.000492, "FUM": -0.00638, "G16MTM1": 0.0005159591, "G16MTM10": 4.81e-05, "G16MTM2": 0.00022113128, "G16MTM4": 0.000106, "G16MTM5": 5.05e-05, "G16MTM6": 0.00022479736, "G16MTM7": 0.00022479736, "G16MTM8": 0.000159, "G16MTM9": 0.000101, "G1PACT": 0.01375454892, "G1PTT": 3.05e-05, "G1SATi": 0.000799872, "G3PAT190": 0.000509, "G5SADs": 0.0037503298, "G5SD2": 0.0, "GALFT": 3.05e-05, "GALUi": 0.00243765158, "GAPD": 0.83039272384, "GARFT": 3.33e-05, "GCALDD": 6.67e-05, "GF6PTAr": 0.0138, "GGTT": 0.000491588, "GHMT2": 0.00977986492, "GK1": 0.00301, "GLGB": 0.0098, "GLGC": 0.0196, "Gln_LT": 0.001, "GLNS": 0.0486, "GLPD2": 0.995, "GLU5K": 0.00375, "GLUDC": 0.0, "GLUDx": 0.744, "GLUPRT": 3.33e-05, "GLUR": -0.00174, "GLUt2r": 0.001, "GLYCt": -1.0, "GLYCTO3": 6.67e-05, "GLYK": 0.99947754194, "GLYt2r": 0.001, "GMPS2": 0.013158311, "GMT1": 0.00015651662, "GRTT": 0.00198, "GSEALD": 0.000799872, "GSNK": 0.0, "GTPCI": 3.33e-05, "GTPCII2": 0.0, "GXRA": 0.0, "H2CO3D": 0.0, "H2CO3TP": 0.0, "H2Ot": -4.3650969007, "HCO3E": 0.308, "HDECH": -0.00228375954, "HEMEAS_1": 3.33e-05, "HEMEOS": 6.67e-05, "HEXTT": 0.000492, "HISt2r": 0.001, "HISTD": 0.00212104222, "HISTP": 0.00212104222, "HMBS": 0.0001, "HMPK1": 3.33e-05, "HPPK2": 3.33e-05, "HSDy": 0.00921, "HSK": 0.00465, "HSST": 0.00455, "HSTPT": 0.00212, "HXPRT": 0.000905, "ICDHy": 1.59453762571, "ICHORSi": 0.000491588, "ICL": 0.00317665168, "IG3PS": 0.00212104222, "IGAMD": 0.000546, "IGPDH": 0.00212104222, "ILEt2r": 0.001, "ILETA": -0.00265487346, "IMPC": -0.00212, "IMPD": 0.013158311, "INO1": 0.0010617051, "INSH": 0.000905, "INSK": 0.0101, "IPDPS": 0.017826314, "IPMD": 0.0075282186, "IPPMIa": -0.00753, "IPPMIb": -0.0075282186, "IPPS": 0.00753, "ISCS": 6.67e-05, "KARA1i": 0.0264, "KARA2i": 0.00265487346, "KGD2": -1.57953849275, "LEUt2r": 0.001, "LEUTA": -0.0075282186, "LYSt5r": 0.001, "MAN1PT2": 0.00288, "MAN6PI": -0.00684490464, "MANAT1": 0.00029116174, "MANAT3": 5.31e-05, "MAS3": 0.000266624, "MCOATA": 0.03032964648, "MDH": -0.23, "ME1": 0.223586354088, "MECDPDH": 0.0198, "MECDPS": 0.0198, "MEPCT": 0.0198097466, "METabc": 0.001, "METAT": 0.00593055096, "METS": 0.00638, "MI3PP": 0.000516, "MMSAD1": 0.01049694522, "MN6PP": 0.0039604079, "MOHMT": 0.000816536, "MSHS": 0.000545746, "MTHFC": 0.00215, "MTHFD": 0.00215437022, "MTHFR2": 0.0063840267, "MYC1CYC1": 0.00067443374, "MYC1CYC2": 0.0004451371, "MYC1CYC3": 0.000353, "MYC1CYC4": 9.18e-05, "MYC1CYC5": 0.00039876952, "MYC1M1": 9.18e-05, "MYC1M2": 0.00039876952, "MYC2CYC1": 0.000674, "MYC2CYC2": 0.0004451371, "MYC2CYC3": 0.000353, "MYCOE": 0.00123, "MYCON1": 0.000674, "MYCON2": 0.000445, "MYCON3": 0.000353, "MYCON4": 9.18e-05, "MYCON5": 0.000399, "MYCOPP": 0.00123, "MYCSacp50": 0.00067443374, "MYCSacp56": 0.00053691408, "MYCSacp58": 0.00075200466, "NADH2r": 0.0, "NADH5": 6.6, "NADHO": 0.0, "NADK": 0.000566576000001, "NADS2": 0.0012, "NAGINS": 0.000545746, "NAGINSP": 0.000546, "NDPK1": 0.002195482, "NDPK2": 0.0189, "NDPK3": 0.01048794666, "NDPK4": 0.00045538546, "NDPK5": 0.000808, "NDPK7": 0.000808204, "NDPK8": 0.000424932, "NNAT": 0.001199808, "NNDPR": 0.0012, "NPHS": 0.000491588, "NTD7": 0.00655, "NTD9": 0.0, "NTPTP2": 0.0, "O16RHAT": 3.05e-05, "O2t": 3.80782671518, "OCBT": 0.0040166972, "OMCDC": 0.00753, "OMPDC": 0.01287056538, "OPP": 0.000492, "ORNTAC": 0.0040166972, "ORPT": -0.01287056538, "P5CRx": 0.0, "PANTS": 0.000816536, "PAPPT1": 0.000827, "PAPPT2": 0.000827, "PAPPT3": 4.11e-05, "PAPR": -0.00027, "PATS": 5.21e-05, "PDE1": 0.0, "PDH": 0.929876962828, "PDHc": 0.0105, "PGAMT": -0.0138, "PGCD": 0.021, "PGI": -0.0314, "PGK": -0.83, "PGM": -0.80937477566, "PGMT": -0.0221, "PGPP160": 0.00027, "PGPP160190": 0.00074354768, "PGPP190": 0.000242, "PGPPT3": 4.07e-05, "PGSA160": 0.00027024842, "PGSA160190": 0.000744, "PGSA190": 0.000242, "PHDCATA": -0.000269, "PHEt2r": 0.001, "PHETA1": -0.00100392932, "PIabc": 0.00226, "PKS2": 0.000266624, "PMANM": -0.00288449674, "PMDPHT": 0.00146, "PMPK": 3.33e-05, "PNTK": 0.000816536, "PPA": 0.145, "PPBNGS": 0.000399936, "PPCDC": 0.000817, "PPCOAC": 0.0105, "PPGKr": -0.0068, "PPM1": 0.00123, "PPNCL3": 0.000817, "PPND": 0.000356, "PPNDH": 0.00100392932, "PPPGO": 6.67e-05, "PPTGS_TB1": 0.000785291, "PPTGS_TB2": 0.000785291, "PPTTm": 0.000491588, "PRAGSr": 3.33e-05, "PRAIS": 3.33e-05, "PRAMPC": 0.00212104222, "PRATPP": 0.00212104222, "PRFGS": 3.33e-05, "PRMICIi": 0.00212, "PROabc": 0.001, "PROt2r": 0.001, "PRPPS": 0.01929191944, "PSCVT": 0.00215, "PSD160": 0.000169, "PSERT": 0.021, "PSP_L": 0.01863916218, "PSSA160": 0.00016918126, "PTAr": 0.000546, "PTPATi": 0.000817, "PYK": 0.803, "QRr": 0.0, "QULNS": 0.001199808, "RBFK": 0.00146, "RBFSa": 0.002924532, "RBFSb": 0.00146, "RNDR1": 0.00057, "RNDR2": 0.000808, "RNDR3": 0.000808, "RNDR4": 0.000425, "RPE": -0.0155, "RPI": -0.0126, "SADT": 0.0223, "SDPDS": 0.00236, "SDPTA": -0.00236, "SEPHCHCS": 0.000492, "SERD_D": 0.001, "SERt2r": 0.001, "SHCHCS3": 0.000492, "SHCHD2": 3.33e-05, "SHCHF": 3.33e-05, "SHK3Dr": 0.00215396026, "SHKK": 0.00215, "SHSL2r": 0.0019, "SHSL4r": 0.00265487346, "SIRA2": -0.00428, "SPODM": 0.0, "SSALy": 0.0, "SUCBZL": 0.000491588, "SUCBZS": 0.000491588, "SUCCt2r": -1.59311210565, "SUCOAS": -1.57261970501, "SULabc": 0.0222756503, "TALA": -0.00669, "TATS": 4.9e-05, "TDMS1": 0.0001378946, "TDMS2": 9.18e-05, "TDMS3": 9.15e-05, "TDMS4": 4.6e-05, "TDPDRE": 3.05e-05, "TDPDRR": 3.05e-05, "TDPGDH": 3.05e-05, "THDPS": 0.00236483654, "THRS": 0.00465, "THRt2r": 0.001, "THZPSN": 3.33e-05, "TKT1": -0.00669, "TKT2": -0.00884, "TMDS3": 0.000425, "TMHAS1": 4.61e-05, "TMHAS2": 4.58e-05, "TMHAS3": 4.6e-05, "TMHAS4": 4.57e-05, "TMPKr": 3.33e-05, "TMPPP": 3.33e-05, "TPI": 0.92665321462, "TRDR": 0.00688961246, "TRE6PP": 0.00125363272, "TRE6PS": 0.00152404778, "TRESULT": 0.00026970684, "TRPt2r": 0.000838, "TYRt2r": 0.001, "TYRTA": -0.00035628296, "UAAGDS": 4.11e-05, "UAAGLS1": 0.000827, "UAAGLS2": 0.00082728428, "UAGCVT": 0.00185, "UAGDP": 0.00417, "UAGPT1": 0.000827, "UAGPT2": 0.000827, "UAGPT3": 4.11e-05, "UAMAGS": 0.0017, "UAMAS": 0.00169564532, "UAMRH": 4.07e-05, "UAPGR": 0.00185, "UDCPDP": 0.0029957706, "UDCPDPS": 0.0014251886, "UDPG4E": 0.000914, "UDPGALM": 0.0009136038, "UGAGDS": 4.07e-05, "UGGPT3": 4.07e-05, "UGLDDS1": 0.000827, "UGLDDS2": 0.000827, "UGMAGS": 4.07e-05, "UGMAS": 4.07e-05, "UGMDDS": 4.11e-05, "UGMDDS2": 4.07e-05, "UMPK": 0.01463736598, "UPP3MT": 3.33e-05, "UPP3S": 0.0001, "UPPDC1": 6.67e-05, "URIDK2r": -0.000424932, "VALt2r": 0.001, "VALTA": -0.02859622882, "VPAMTr": -0.021}, {"AACPS10": 0.0025606319, "AACPS11": 0.00026883198, "AACPS3": 0.00074104808, "ABTA": 0.001, "ACCC": 0.00196335248, "ACChex": 0.00196335248, "ACCOAC": 0.28027694018, "ACGAMT": 3.05e-05, "ACGK": 0.0040166972, "ACHBS": 0.00265487346, "ACKr": 0.000546, "ACLS": 0.02641657762, "ACONT": 0.03202603986, "ACOTA": -0.0040166972, "ADA": 0.03, "ADATT": -0.01772807972, "ADCL": 3.33e-05, "ADCS": 3.33e-05, "ADK1": 0.04231158896, "ADK2": 0.001, "ADNCYC": 0.001, "ADSL1r": 0.01896273122, "ADSS": 0.01896273122, "AFTA": 3.05e-05, "AGPAT160": 0.00074104808, "AGPAT160190": 0.00154271146, "AGPAT190": 0.00050896022, "AGPR": -0.00402, "AHC": 0.00448494896, "AHMMPS": 3.33e-05, "AICART": 0.00212, "ALAALAr": 0.00174, "ALAR": 0.00347, "ALAt2r": 0.001, "AMMQT8": 0.000491588, "AMYL2": 0.019596864, "AP4A1": 0.0177, "APRAUR": 0.001462266, "APSR": 0.00455, "ARGSL": 0.00402, "ARGSS": 0.0040166972, "ARGt5r": 0.001, "ASAD": -0.01157246634, "ASNN": 0.08297482907, "ASNt2r": 0.08496196941, "ASP1DC": 0.000816536, "ASPCT": 0.01287056538, "ASPK": 0.01157246634, "ASPO6": 0.001199808, "ASPt2r": 0.001, "ASPTA": 0.02952391033, "ATPM": 3.15, "ATPPRT": 0.00212104222, "ATPS4r": 6.16691302781, "biomass": 0.04166, "BKDA2": 0.0105, "BKDC": 0.01049694522, "CAT": 3.41440547946, "CBPS": 0.01688726258, "CDPMEK": 0.0198097466, "CDPPT160190": 0.0005159591, "CHORM": 0.00136, "CHORS": 0.00215, "CHRPL": 0.000269, "CIGAMS": 0.000545746, "CITabc": 0.03202603986, "CLPNS160190": 0.00024408594, "CMCBTFL": 0.000233296, "CMCBTFU": 0.000233296, "CPPPGO": 6.67e-05, "CTPS1": 0.011962669, "CYST_II": 0.002378786, "CYTBD": 0.69581065257, "CYTBD2": 6.67e-05, "CYTK1": 0.01129615066, "DADK": -0.000145, "DAPDC": 0.00228305796, "DAPE": 0.00236483654, "DASYN160": 0.000439, "DASYN160190": 0.00126, "DASYN190190": 0.0002420446, "DB4PS": 0.002924532, "DCPDPP": 0.00216, "DCPE": 0.00216, "DCPT": 0.00216, "DDPA": 0.00215396026, "DHAD1": 0.02641657762, "DHAD2": 0.00265487346, "DHDPRy": 0.00236483654, "DHDPS": 0.00236483654, "DHFR": 3.33e-05, "DHFS": 3.33e-05, "DHNAOT": 0.000491588, "DHNPA2": 3.33e-05, "DHORD2": 0.01287056538, "DHORTS": -0.0129, "DHPPDA2": 0.001462266, "DHPS2": 3.33e-05, "DHQD": 0.00215396026, "DHQS": 0.00215396026, "DMATT": 0.0019834326, "DMPPS": 0.0019834326, "DNMPPA": 3.33e-05, "DNTPPA": 3.33e-05, "DPCOAK": 0.000816536, "DPR": 0.000816536, "DSERt2r": 0.001, "DTMPK": 0.000424932, "DXPRIi": 0.0198097466, "DXPS": 0.0198430746, "ECOAH12": 0.01049694522, "EMB": 3.05e-05, "ENO": 0.39314047483, "FACOAL160": 0.000611, "FACOALPHDCA": -0.00026883198, "FADE233": 0.01049694522, "FAMPL1": 0.00067443374, "FAMPL2": 0.0004451371, "FAMPL3": 0.00035323514, "FAMPL4": 9.18e-05, "FAMPL5": 0.00039876952, "FAS100": 0.02405123452, "FAS120": 0.02405123452, "FAS140": 0.02405123452, "FAS160": 0.0208037542, "FAS161": 0.00273951994, "FAS180": 0.00915, "FAS181": 0.00041, "FAS200": 0.00097967656, "FAS240_L": 0.00636, "FAS260": 0.00635764928, "FAS80_L": 0.03060297774, "FASm1601": 4.9e-05, "FASm180": 0.00655174322, "FASm1801": 4.9e-05, "FASm2001": 4.9e-05, "FASm2002": 0.00030645096, "FASm220": 0.0003266144, "FASm2201": 4.9e-05, "FASm2202": 0.00030645096, "FASm2401": 4.9e-05, "FASm2402": 0.00030645096, "FASm2601": 4.9e-05, "FASm2602": 9.8e-05, "FASm2801": 4.9e-05, "FASm2802": 9.8e-05, "FASm300": 9.8e-05, "FASm320": 9.8e-05, "FASm340": 9.8e-05, "FASPHDCA": 0.000269, "FBA": -0.06757595886, "FBP": 0.06757595886, "FCLT": 6.67e-05, "FE3Ri": 0.0001, "FMNAT": 0.000537414, "FORt": -0.004420126, "FRD": 0.01039696122, "FRTT": 0.000492, "FUM": 0.0125824672, "G16MTM1": 0.0005159591, "G16MTM10": 4.81e-05, "G16MTM2": 0.00022113128, "G16MTM4": 0.00010606636, "G16MTM5": 5.05e-05, "G16MTM6": 0.00022479736, "G16MTM7": 0.00022479736, "G16MTM8": 0.00015926618, "G16MTM9": 0.0001008172, "G1PACT": 0.01375454892, "G1PTT": 3.05e-05, "G1SATi": 0.000799872, "G3PAT190": 0.00050896022, "G5SADs": 0.0037503298, "G5SD2": 0.0037503298, "GALFT": 3.05e-05, "GALUi": 0.00243765158, "GAPD": 0.41415842301, "GARFT": 3.33e-05, "GCALDD": 6.67e-05, "GF6PTAr": 0.01375454892, "GGTT": 0.000491588, "GHMT2": 0.00977986492, "GK1": 0.004007852, "GLGB": 0.0098, "GLGC": 0.0196, "Gln_LT": 0.001, "GLNS": 0.0486, "GLPD2": 0.57919468065, "GLU5K": 0.0037503298, "GLUDC": 0.001, "GLUDx": -0.05464369193, "GLUPRT": 3.33e-05, "GLUR": -0.00174, "GLUt2r": 0.001, "GLYCt": -0.58376569917, "GLYCTO3": 6.67e-05, "GLYK": 0.58324324111, "GLYt2r": 0.001, "GMPS2": 0.013158311, "GMT1": 0.00015651662, "GRTT": 0.0019834326, "GSEALD": 0.000799872, "GSNK": 0.002, "GTPCI": 3.33e-05, "GTPCII2": 0.001462266, "GXRA": 0.00324330768, "H2CO3D": 0.50029387039, "H2CO3TP": -0.50029387039, "H2Ot": -7.50234323246, "HCO3E": 0.308, "HDECH": -0.00228375954, "HEMEAS_1": 3.33e-05, "HEMEOS": 6.67e-05, "HEXTT": 0.000492, "HISt2r": 0.001, "HISTD": 0.00212104222, "HISTP": 0.00212104222, "HMBS": 0.0001, "HMPK1": 3.33e-05, "HPPK2": 3.33e-05, "HSDy": 0.0092076298, "HSK": 0.0046536786, "HSST": 0.0045539512, "HSTPT": 0.00212104222, "HXPRT": 0.00090498018, "ICDHy": 0.02884938818, "ICHORSi": 0.000491588, "ICL": 0.00317665168, "IG3PS": 0.00212104222, "IGAMD": 0.000546, "IGPDH": 0.00212104222, "ILEt2r": 0.001, "ILETA": -0.00265487346, "IMPC": -0.00212104222, "IMPD": 0.013158311, "INO1": 0.0010617051, "INSH": 0.00090498018, "INSK": 0.02909501982, "IPDPS": 0.017826314, "IPMD": 0.0075282186, "IPPMIa": -0.0075282186, "IPPMIb": -0.0075282186, "IPPS": 0.00753, "ISCS": 6.67e-05, "KARA1i": 0.02641657762, "KARA2i": 0.00265487346, "KGD2": -0.01285025522, "LEUt2r": 0.001, "LEUTA": -0.0075282186, "LYSt5r": 0.001, "MAN1PT2": 0.00288449674, "MAN6PI": -0.00684490464, "MANAT1": 0.00029116174, "MANAT3": 5.31e-05, "MAS3": 0.000266624, "MCOATA": 0.03032964648, "MDH": -0.0295, "ME1": 0.0421, "MECDPDH": 0.0198097466, "MECDPS": 0.0198097466, "MEPCT": 0.0198097466, "METabc": 0.001, "METAT": 0.00593055096, "METS": 0.00638, "MI3PP": 0.0005159591, "MMSAD1": 0.01049694522, "MN6PP": 0.0039604079, "MOHMT": 0.000816536, "MSHS": 0.000545746, "MTHFC": 0.00215437022, "MTHFD": 0.00215437022, "MTHFR2": 0.0063840267, "MYC1CYC1": 0.00067443374, "MYC1CYC2": 0.0004451371, "MYC1CYC3": 0.00035323514, "MYC1CYC4": 9.18e-05, "MYC1CYC5": 0.00039876952, "MYC1M1": 9.18e-05, "MYC1M2": 0.00039876952, "MYC2CYC1": 0.00067443374, "MYC2CYC2": 0.0004451371, "MYC2CYC3": 0.00035323514, "MYCOE": 0.00122897, "MYCON1": 0.000674, "MYCON2": 0.000445, "MYCON3": 0.000353, "MYCON4": 9.18e-05, "MYCON5": 0.000399, "MYCOPP": 0.00122897, "MYCSacp50": 0.00067443374, "MYCSacp56": 0.00053691408, "MYCSacp58": 0.00075200466, "NADH2r": 0.64147040144, "NADH5": 0.104, "NADHO": 11.6552223018, "NADK": 0.000566576, "NADS2": 0.0012, "NAGINS": 0.000545746, "NAGINSP": 0.000546, "NDPK1": 0.02215821322, "NDPK2": 0.0189321787, "NDPK3": 0.01048794666, "NDPK4": 0.00045538546, "NDPK5": 0.000808204, "NDPK7": 0.000808204, "NDPK8": 0.000424932, "NNAT": 0.001199808, "NNDPR": 0.0012, "NPHS": 0.000491588, "NTD7": 0.02551505104, "NTD9": 0.001, "NTPTP2": 0.001, "O16RHAT": 3.05e-05, "O2t": 2.76570130485, "OCBT": 0.0040166972, "OMCDC": 0.00753, "OMPDC": 0.01287056538, "OPP": 0.000491588, "ORNTAC": 0.0040166972, "ORPT": -0.01287056538, "P5CRx": 0.0037503298, "PANTS": 0.000816536, "PAPPT1": 0.00082728428, "PAPPT2": 0.000827, "PAPPT3": 4.11e-05, "PAPR": -0.00026970684, "PATS": 5.21e-05, "PDE1": 0.001, "PDH": 0.33216268544, "PDHc": 0.0105, "PGAMT": -0.01375454892, "PGCD": 0.02101794818, "PGI": -0.03144755092, "PGK": -0.41415842301, "PGM": -0.39314047483, "PGMT": -0.0221, "PGPP160": 0.00027, "PGPP160190": 0.00074354768, "PGPP190": 0.0002420446, "PGPPT3": 4.07e-05, "PGSA160": 0.00027024842, "PGSA160190": 0.00074354768, "PGSA190": 0.000242, "PHDCATA": -0.00026883198, "PHEt2r": 0.001, "PHETA1": -0.00100392932, "PIabc": 0.00226126314, "PKS2": 0.000266624, "PMANM": -0.00288449674, "PMDPHT": 0.00146, "PMPK": 3.33e-05, "PNTK": 0.000816536, "PPA": 0.147, "PPBNGS": 0.000399936, "PPCDC": 0.000816536, "PPCOAC": 0.01049694522, "PPGKr": -0.0068, "PPM1": 0.00123, "PPNCL3": 0.000816536, "PPND": 0.00035628296, "PPNDH": 0.00100392932, "PPPGO": 6.67e-05, "PPTGS_TB1": 0.000785291, "PPTGS_TB2": 0.000785291, "PPTTm": 0.000491588, "PRAGSr": 3.33e-05, "PRAIS": 3.33e-05, "PRAMPC": 0.00212104222, "PRATPP": 0.00212104222, "PRFGS": 3.33e-05, "PRMICIi": 0.00212, "PROabc": 0.001, "PROt2r": 0.001, "PRPPS": 0.01929191944, "PSCVT": 0.00215396026, "PSD160": 0.000169, "PSERT": 0.021, "PSP_L": 0.01863916218, "PSSA160": 0.00016918126, "PTAr": 0.000545746, "PTPATi": 0.000817, "PYK": 0.38697985079, "QRr": -0.64147040144, "QULNS": 0.001199808, "RBFK": 0.00146, "RBFSa": 0.002924532, "RBFSb": 0.001462266, "RNDR1": 0.00057, "RNDR2": 0.000808, "RNDR3": 0.000808, "RNDR4": 0.000425, "RPE": -0.0155, "RPI": -0.0126, "SADT": 0.0222756503, "SDPDS": 0.00236483654, "SDPTA": -0.00236483654, "SEPHCHCS": 0.000491588, "SERD_D": 0.001, "SERt2r": 0.001, "SHCHCS3": 0.000492, "SHCHD2": 3.33e-05, "SHCHF": 3.33e-05, "SHK3Dr": 0.00215396026, "SHKK": 0.00215, "SHSL2r": 0.00189907774, "SHSL4r": 0.00265487346, "SIRA2": -0.00427786374, "SPODM": 5.82761115092, "SSALy": 0.001, "SUCBZL": 0.000491588, "SUCBZS": 0.000491588, "SUCCt2r": -0.02742386812, "SUCOAS": -0.00593146748, "SULabc": 0.0222756503, "TALA": -0.00668749706, "TATS": 4.9e-05, "TDMS1": 0.0001378946, "TDMS2": 9.18e-05, "TDMS3": 9.15e-05, "TDMS4": 4.6e-05, "TDPDRE": 3.05e-05, "TDPDRR": 3.05e-05, "TDPGDH": 3.05e-05, "THDPS": 0.00236483654, "THRS": 0.0046536786, "THRt2r": 0.001, "THZPSN": 3.33e-05, "TKT1": -0.00669, "TKT2": -0.00884, "TMDS3": 0.000424932, "TMHAS1": 4.61e-05, "TMHAS2": 4.58e-05, "TMHAS3": 4.6e-05, "TMHAS4": 4.57e-05, "TMPKr": 3.33e-05, "TMPPP": 3.33e-05, "TPI": 0.51041891379, "TRDR": 0.00688961246, "TRE6PP": 0.00125363272, "TRE6PS": 0.00152404778, "TRESULT": 0.00026970684, "TRPt2r": 0.00083836584, "TYRt2r": 0.001, "TYRTA": -0.00035628296, "UAAGDS": 4.11e-05, "UAAGLS1": 0.00082728428, "UAAGLS2": 0.00082728428, "UAGCVT": 0.00185270352, "UAGDP": 0.00416525012, "UAGPT1": 0.00082728428, "UAGPT2": 0.00082728428, "UAGPT3": 4.11e-05, "UAMAGS": 0.00169564532, "UAMAS": 0.00169564532, "UAMRH": 4.07e-05, "UAPGR": 0.00185270352, "UDCPDP": 0.0029957706, "UDCPDPS": 0.0014251886, "UDPG4E": 0.000914, "UDPGALM": 0.0009136038, "UGAGDS": 4.07e-05, "UGGPT3": 4.07e-05, "UGLDDS1": 0.000827, "UGLDDS2": 0.000827, "UGMAGS": 4.07e-05, "UGMAS": 4.07e-05, "UGMDDS": 4.11e-05, "UGMDDS2": 4.07e-05, "UMPK": 0.01463736598, "UPP3MT": 3.33e-05, "UPP3S": 0.0001, "UPPDC1": 6.67e-05, "URIDK2r": -0.000424932, "VALt2r": 0.001, "VALTA": -0.02859622882, "VPAMTr": -0.021}]
