# Supplementary material for: Rewiring of Metabolic Network in Mycobacterium tuberculosis During Adaptation to Different Stresses
Source: Front Microbiol. 2019 Oct 29;10:2417. doi: 10.3389/fmicb.2019.02417 (PMC6828651; doi:10.3389/fmicb.2019.02417)
Supplement: Supplementary file 4 [file Data_Sheet_2.ZIP › Escher_json_flux_data/oxid_fba2.json]

[{"FOLD3": 0.0, "H2Ot": 0.0, "HPPK": 0.0, "EX_h2o": 0.0, "CYTBD2": 0.0, "NADH10": 0.0, "NADTRHD": 0.0, "CAT": 0.000645986178034, "ADNCYC": 1.08631058447e-06, "NTD4": 9.29636684335e-08, "PUNP3": 7.85187019821e-06, "NTD9": 8.98420355132e-06, "GLUDC": 0.000226753843114, "GTHS": 9.27543311935e-06, "GLUCYS": 9.27543311935e-06, "NTD5": 1.67059703325e-06, "PUNP5": -6.79113496241e-05, "PUNP1": 6.00594794257e-05, "NTD10": 0.00125590879872, "NTD2": 2.97567297276e-06, "MTI": 1.13480222589e-05, "CS": 0.590185528725, "GLUDx": 0.727735271124, "EX_nh4": 1.53072510689, "NH4t": -1.53072510689, "ASPTA": 0.814601246352, "ACGS": 2.28851492062e-05, "ASNN": 0.852958999599, "EX_asn_L": -0.854859892257, "ASNt2r": 0.854859892257, "CSND": 0.000417224654235, "CMPN": 0.000425803550048, "PDH": 0.91033681439, "PYK": 0.80572339786, "PGM": -0.811688588811, "ENO": 0.811688588811, "PGK": -0.831885479239, "GAPD": 0.831885479239, "GALKr": -1.44714786583e-05, "GALT": -1.44714786583e-05, "TPI": 0.927389292164, "ME1": 0.21590900031, "MDH": -0.222115313153, "GLPD2": 0.995627377006, "GLYK": 0.999500218142, "TYRt2r": 0.001, "ATPM": 3.15, "EX_arg_L": -0.001, "EX_pro_L": -0.001, "EX_phe_L": -0.001, "EX_ala_L": -0.001, "EX_glu_L": -0.001, "ALAt2r": 0.001, "GLUt2r": 0.001, "ILEt2r": 0.001, "THRt2r": 0.001, "EX_met_L": -0.001, "EX_his_L": -0.001, "EX_thr_L": -0.001, "EX_ser_L": -0.001, "SERt2r": 0.001, "EX_leu_L": -0.001, "Gln_LT": 0.001, "GLYCt": -1.0, "PHEt2r": 0.001, "GLYt2r": 0.001, "HISt2r": 0.001, "PROt2r": 0.001, "EX_gly": -0.001, "VALt2r": 0.001, "LEUt2r": 0.001, "EX_glyc": -1.0, "EX_val_L": -0.001, "METabc": 0.001, "EX_lys_L": -0.001, "ARGt5r": 0.001, "EX_gln_L": -0.001, "EX_tyr_L": -0.001, "EX_asp_L": -0.001, "LYSt5r": 0.001, "ASPt2r": 0.001, "EX_ile_L": -0.001, "NTD7": 0.00766254820031, "PUNP7": 1.98185641251e-16, "PIabc": 0.00650523508114, "EX_pi": -0.00650523508114, "INSK": 0.0110930120551, "ADA": 0.0118911802905, "DHORTS": -0.015900793186, "DHORD2": 0.015900793186, "ORPT": -0.015900793186, "ASPCT": 0.015900793186, "OMPDC": 0.015900793186, "DHAD2": 0.00349396507369, "ILETA": -0.00349396507369, "KARA2i": 0.00349396507369, "ACHBS": 0.00349396507369, "SHSL4r": 0.00349396507369, "HSST": 0.00349396507369, "UMPK": 0.017584653209, "ADATT": -0.0196107420105, "AP4A1": 0.0196107420105, "TALA": -0.00747942302658, "TKT1": -0.00747942302658, "ICL": 0.00296259520102, "PYDXNK": 0.00302635813635, "CBPS": 0.0199607307502, "IMPD": 0.0138893746361, "NDPK2": 0.0212470791846, "PRPPS": 0.0220893596575, "SULabc": 0.0240410029445, "SADT": 0.0240410029445, "EX_so4": -0.0240410029445, "ATPS4r": 5.01941028175, "QULNS": 0.00129197235607, "ASPO6": 0.00129197235607, "NNDPR": 0.00129197235607, "NADS2": 0.00129197235607, "NNAT": 0.00129197235607, "H2CO3TP": -4.32037354416, "H2CO3D": 4.32037354416, "EX_h2co3": 4.32037354416, "PMDPHT": 0.0014355815271, "APRAUR": 0.0014355815271, "DB4PS": 0.00287116305419, "GTPCII": 0.0014355815271, "RBFSb": 0.0014355815271, "RBFSa": 0.00287116305419, "DHPPDA": 0.0014355815271, "FDH": 0.00433862604895, "FUM": -0.00617201334263, "RPE": -0.017055296135, "GLNS": 0.0526788538747, "RPI": -0.0141841330809, "NDPK1": 0.00213697381579, "GK1": 0.00291408459019, "PPA": 0.145507432111, "CTPS1": 0.0118844809828, "TKT2": -0.00957587310847, "FBP": 0.0669461124855, "FBA": -0.0669461124855, "GMPS2": 0.0126334658374, "TRE6PP": 0.00121056942858, "UDPG4E": 0.000888422211102, "HCO3E": 0.298114182083, "GALUi": 0.00235766989798, "TRE6PS": 0.00146924768687, "CYST_II": 0.00228481518791, "EX_trp_L": -0.000813253287536, "TRPt2r": 0.000813253287536, "URIDK2r": -0.000408159309798, "TMDS3": 0.000408159309798, "RNDR4": 0.000408159309798, "MN6PP": 0.00380009986118, "MAN6PI": -0.00655940103599, "PGI": -0.0301738539043, "PGMT": -0.0211331045777, "PPGKr": -0.00655587763525, "FASm1801": 4.68657574717e-05, "TDPGDH": 2.91316910815e-05, "FAS100": 0.0230073408461, "UAMRH": 3.89352423893e-05, "AGPAT160190": 0.00147575328651, "PGPPT3": 3.89352423893e-05, "G1PACT": 0.0131575614102, "FASm340": 9.37315149434e-05, "PANTS": 0.000781095957861, "AHC": 0.00429028910406, "AACPS10": 0.00244949301275, "AACPS11": 0.000257163888575, "PPNCL3": 0.000781095957861, "UAMAGS": 0.00162204937127, "DASYN190190": 0.000231539158937, "GLYCTO2": 6.37629353356e-05, "TDMS1": 0.000131909572476, "TDMS3": 8.75544805827e-05, "TDMS2": 8.77935915902e-05, "TDMS4": 4.39964253816e-05, "MYCSacp58": 0.000719365466089, "MYCSacp56": 0.000513610444128, "MYCSacp50": 0.000645161350093, "UGLDDS1": 0.000791377731184, "TMHAS4": 4.37174625395e-05, "TMHAS3": 4.39964253816e-05, "TMHAS2": 4.38370180432e-05, "TMHAS1": 4.40761290507e-05, "MYCOE": 0.00117562912025, "AHMMPS": 3.18814676678e-05, "MYC1M2": 0.000381461760645, "MYC1M1": 8.77935915902e-05, "UGAGDS": 3.89352423893e-05, "DNMPPA": 3.18814676678e-05, "G1SATi": 0.000765155224027, "UAGPT1": 0.000791377731184, "ECOAH12": 0.0100413472048, "UAGPT3": 3.92939089006e-05, "UAGPT2": 0.000791377731184, "PMPK": 3.18814676678e-05, "FASm300": 9.37315149434e-05, "G1PTT": 2.91316910815e-05, "PMANM": -0.00275930117481, "TMPPP": 3.18814676678e-05, "DPR": 0.000781095957861, "HMBS": 9.56444030034e-05, "PPBNGS": 0.000382577612014, "FCLT": 6.37629353356e-05, "AGPAT190": 0.000486869863122, "MOHMT": 0.000781095957861, "UDCPDP": 0.00286574542499, "NPHS": 0.0004702516481, "MYCOPP": 0.00117562912025, "PPTGS_TB2": 0.000751207081923, "UAPGR": 0.00177229078765, "MEPCT": 0.0189499458634, "MMSAD1": 0.0100413472048, "THZPSN": 3.18814676678e-05, "MYC2CYC1": 0.000645161350093, "MYC2CYC2": 0.000425816852538, "MYC2CYC3": 0.000337903705444, "SHCHF": 3.18814676678e-05, "G16MTM10": 4.59890171108e-05, "DHFR": 3.18814676678e-05, "DHFS": 3.18814676678e-05, "UGMAS": 3.89352423893e-05, "FASm2001": 4.68657574717e-05, "UGMAGS": 3.89352423893e-05, "FASm2002": 0.000293150095205, "GLUPRT": 3.18814676678e-05, "UGGPT3": 3.89352423893e-05, "GF6PTAr": 0.0131575614102, "GALFT": 2.91316910815e-05, "UAAGDS": 3.92939089006e-05, "EX_fe3": -0.000223170273675, "HMPK1": 3.18814676678e-05, "MECDPDH": 0.0189499458634, "FE3Ri": 9.56444030034e-05, "NAGINS": 0.00052205903306, "BKDA2": 0.0100413472048, "PRFGS": 3.18814676678e-05, "PSSA160": 0.000161838300249, "AGPAT160": 0.000708884433594, "SUCBZL": 0.0004702516481, "TRESULT": 0.000258000777102, "DXPS": 0.0189818273311, "PGPP160190": 0.000711275543669, "PAPR": -0.000258000777102, "UPP3MT": 3.18814676678e-05, "FMNAT": 0.000514088666143, "FAS260": 0.00608170877231, "GSEALD": 0.000765155224027, "AMYL2": 0.0187463029887, "FAMPL4": 8.77935915902e-05, "FAMPL5": 0.000381461760645, "FAMPL2": 0.000425816852538, "FAMPL3": 0.000337903705444, "FASm220": 0.000312438383145, "PPTGS_TB1": 0.000751207081923, "PGSA160190": 0.000711275543669, "DMATT": 0.00189734584458, "CMCBTFL": 0.000223170273675, "CMCBTFU": 0.000223170273675, "UPP3S": 9.56444030034e-05, "SUCBZS": 0.0004702516481, "3HIBD": 0.0100413472048, "DNTPPA": 3.18814676678e-05, "UAAGLS1": 0.000791377731184, "UAAGLS2": 0.000791377731184, "TDPDRE": 2.91316910815e-05, "FRD": 0.00994570280181, "biomass": 0.0398518345848, "MAS3": 0.000255051741342, "TDPDRR": 2.91316910815e-05, "PPCOAC": 0.0100413472048, "FAMPL1": 0.000645161350093, "ASP1DC": 0.000781095957861, "PGAMT": -0.0131575614102, "SEPHCHCS": 0.0004702516481, "PATS": 4.98546450655e-05, "DXPRIi": 0.0189499458634, "PPPGO": 6.37629353356e-05, "INO1": 0.00052205903306, "HEMEOS": 6.37629353356e-05, "FAS161": 0.00262061679046, "FAS160": 0.0199008106366, "NDPK8": 0.000406488712765, "NDPK7": 0.000773125590944, "NDPK4": 0.000435620403846, "NDPK5": 0.000773125590944, "MCOATA": 0.0290132514291, "CDPPT160190": 0.000493564971332, "DTMPK": 0.000406488712765, "AACPS3": 0.000708884433594, "FASm2602": 9.37315149434e-05, "FASm2601": 4.68657574717e-05, "MSHS": 0.00052205903306, "MAN1PT2": 0.00275930117481, "G16MTM9": 9.64414396951e-05, "G16MTM1": 0.000493564971332, "G16MTM5": 4.82605716821e-05, "G16MTM4": 0.000101462770853, "G16MTM7": 0.000215040499419, "G16MTM6": 0.000426574037395, "UDPGALM": 0.000873950732444, "PGSA160": 0.000258518850951, "FASm180": 0.00626737846964, "UPPDC1": 6.37629353356e-05, "UDCPDPS": 0.00136333126114, "IPDPS": 0.0170526000188, "FACOALPHDCA": -0.000257163888575, "PKS2": 0.000255051741342, "BKDC": 0.0100413472048, "EMB": 2.91316910815e-05, "DHNAOT": 0.0004702516481, "FASm2202": 0.000293150095205, "FASm2201": 4.68657574717e-05, "FAS120": 0.0230073408461, "PPTTm": 0.0004702516481, "FASm2402": 0.000293150095205, "EX_4hba": 3.18814676678e-05, "CIGAMS": 0.00052205903306, "PRAIS": 3.18814676678e-05, "GRTT": 0.00189734584458, "AMMQT8": 0.0004702516481, "GCALDD": 6.37629353356e-05, "ICHORSi": 0.0004702516481, "MECDPS": 0.0189499458634, "DMPPS": 0.00189734584458, "FASm320": 9.37315149434e-05, "PNTK": 0.000781095957861, "UAGCVT": 0.00177229078765, "AFTA": 2.91316910815e-05, "GMT1": 0.000149723342535, "ACChex": 0.00187813726031, "GARFT": 3.18814676678e-05, "PPCDC": 0.000781095957861, "MYC1CYC2": 0.000425816852538, "MYC1CYC1": 0.000645161350093, "ACCC": 0.00187813726031, "MYC1CYC5": 0.000381461760645, "MYC1CYC4": 8.77935915902e-05, "OPP": 0.0004702516481, "UGMDDS": 3.92939089006e-05, "HDECH": -0.0021846377201, "FAS80_L": 0.0292747193158, "O16RHAT": 2.91316910815e-05, "TMPKr": 3.18814676678e-05, "FADE233": 0.0100413472048, "INSH": 0.000865701402685, "G3PAT190": 0.000486869863122, "DCPT": 0.00206835006678, "DCPE": 0.00206835006678, "PRAGSr": 3.18814676678e-05, "SHCHCS3": 0.0004702516481, "FASPHDCA": 0.000257163888575, "FAS181": 0.000392500718825, "FAS180": 0.00875018761611, "FAS240_L": 0.00608170877231, "DADK": -0.00013916260637, "PGPP160": 0.000258518850951, "ALAALAr": 0.00166098461366, "MYCON3": 0.000337903705444, "PHDCATA": -0.000257163888575, "IGAMD": 0.00052205903306, "FACOAL160": 0.000584347450516, "NAGINSP": 0.00052205903306, "4HBAt": -3.18814676678e-05, "RBFK": 0.00139879939393, "ISCS": 6.37629353356e-05, "PTPATi": 0.000781095957861, "MYCON1": 0.000645161350093, "MYCON2": 0.000425816852538, "MYCON4": 8.77935915902e-05, "MYCON5": 0.000381461760645, "FASm1601": 4.68657574717e-05, "DASYN160": 0.0004203571512, "GLGB": 0.00937315149434, "GLGC": 0.0187463029887, "HEMEAS_1": 3.18814676678e-05, "PPM1": 0.00117562912025, "RNDR3": 0.000773125590944, "RNDR2": 0.000773125590944, "RNDR1": 0.000545651319135, "HEXTT": 0.0004702516481, "GLUR": -0.00166098461366, "DCPDPP": 0.00206835006678, "DASYN160190": 0.001204840515, "PDHc": 0.0100413472048, "CHRPL": 0.000257163888575, "FRTT": 0.0004702516481, "ADCL": 3.18814676678e-05, "UGLDDS2": 0.000791377731184, "FASm2801": 4.68657574717e-05, "FASm2802": 9.37315149434e-05, "GTPCI": 3.18814676678e-05, "PGSA190": 0.000231539158937, "PAPPT3": 3.92939089006e-05, "PAPPT2": 0.000791377731184, "PAPPT1": 0.000791377731184, "CLPNS160190": 0.000233491898832, "PSD160": 0.000161838300249, "ALAR": 0.00332196922732, "UGMDDS2": 3.89352423893e-05, "FAS140": 0.0230073408461, "ACGAMT": 2.91316910815e-05, "FAS200": 0.000937155742095, "MANAT3": 5.0771237261e-05, "MANAT2": 0.000211533537976, "MANAT1": 6.6990933937e-05, "UAMAS": 0.00162204937127, "PGPP190": 0.000231539158937, "TATS": 4.68657574717e-05, "CPPPGO": 6.37629353356e-05, "UAGDP": 0.00398446612545, "FASm2401": 4.68657574717e-05, "SHCHD2": 3.18814676678e-05, "G16MTM8": 0.000152353563618, "GGTT": 0.0004702516481, "DPCOAK": 0.000781095957861, "METAT": 0.00567314776415, "ADCS": 3.18814676678e-05, "MYC1CYC3": 0.000337903705444, "ACCOAC": 0.268112104128, "3HBCOAHL": 0.0100413472048, "CDPMEK": 0.0189499458634, "NADK": 0.000541984950353, "MI1PS": 0.000493564971351, "MI1PP": 0.000493564971351, "ADK1": 0.0427732133433, "HSDy": -0.00983226890004, "VPAMTr": -0.020065560206, "CYTK1": 0.0103730857779, "O2t": 3.75456561344, "EX_o2": -3.75456561344, "NDPK3": 0.00959213156587, "VALTA": -0.0273159707473, "ACLS": 0.0252473653641, "DHAD1": 0.0252473653641, "KARA1i": 0.0252473653641, "ASPK": 0.0120510617276, "ASAD": -0.0120510617276, "TRDR": 0.00667232196774, "PGCD": 0.0201968904282, "PSERT": 0.0201968904282, "LEUTA": -0.00717451166016, "IPMD": 0.00717451166016, "IPPMIb": -0.00717451166016, "IPPMIa": -0.00717451166016, "IPPS": 0.00717451166016, "OMCDC": 0.00717451166016, "MTHFR2": 0.00617773407307, "METS": 0.00617773407307, "OCBT": 0.00405993756425, "ACOTA": -0.00405993756425, "ACGK": 0.00405993756425, "AGPR": -0.00405993756425, "ORNTAC": 0.00405993756425, "PSP_L": 0.0179120752403, "APSR": 0.00443026093402, "SIRA2": -0.00417226015692, "GHMT2": 0.00939744333634, "HSK": 0.00443321625484, "THRS": 0.00443321625484, "ACONT": 1.56902507774, "ICDHy": 1.56444059626, "SUCCt2r": -1.55743338762, "EX_succ": 1.55743338762, "KGD2": -1.54458920165, "FPRA": 3.06411296089, "SUCOAS": -1.53887644375, "P5CR": 0.00450074872773, "G5SADs": 0.00450074872773, "G5SD": 0.00450074872773, "GLU5K": 0.00450074872773, "ARGSS": 0.00383493632629, "ARGSL": 0.00383493632629, "HXPRT": 0.000797790053061, "EX_ac": 0.00240950400207, "ACt2r": -0.00240950400207, "EX_h": -4.38845772025, "HSERTA": 0.00188744496901, "ACHMSSH": 0.00188744496901, "THDPS": 0.00221879282758, "DHDPS": 0.00221879282758, "DHDPRy": 0.00221879282758, "DAPE": 0.00221879282758, "SDPDS": 0.00221879282758, "SDPTA": -0.00221879282758, "DAPDC": 0.00214056367629, "MTHFC": 0.00203045399562, "MTHFD": 0.00203045399562, "IG3PS": 0.00199857252795, "PRAMPC": 0.00199857252795, "PRATPP": 0.00199857252795, "IMPC": -0.00199857252795, "HISTP": 0.00199857252795, "IGPDH": 0.00199857252795, "HISTD": 0.00199857252795, "HSTPT": 0.00199857252795, "ATPPRT": 0.00199857252795, "PRMICIi": 0.00199857252795, "AICART": 0.00199857252795, "DDPA": 0.00209645008189, "SHK3Dr": 0.00209645008189, "PSCVT": 0.00209645008189, "DHQS": 0.00209645008189, "DHQD": 0.00209645008189, "SHKK": 0.00209645008189, "CHORS": 0.00209645008189, "PPNDH": 0.000962294765117, "PHETA1": -0.000962294765117, "CHORM": 0.00133715307754, "EX_cit": -0.981427946785, "CITabc": 0.981427946785, "LDH_L": -3.58403922963e-05, "CYTBD": 3.52734439873, "PPND": 0.000374858312428, "TYRTA": -0.000374858312428, "DHPS2": 3.18814676678e-05, "FORt": -2.16840434497e-19, "HPPK2": 3.18814676678e-05, "CYO1b": 3.97407193561, "QRr": 3.97407193561, "CYO1a": 3.97407193561, "NADH5": 2.5157524656, "DHNPA2": 3.18814676678e-05}, {"FOLD3": 2.42100851546e-05, "H2Ot": -0.78437455307, "HPPK": 2.42100851546e-05, "EX_h2o": 0.78437455307, "CYTBD2": 5.58171374303, "NADH10": 5.58171374303, "NADTRHD": 2.78612376341, "CAT": 0.500519423228, "ADNCYC": 5.13271804498e-06, "NTD4": 2.12912992992e-07, "PUNP3": 1.60797905903e-05, "NTD9": 1.79498089219e-05, "GLUDC": 0.000407526916518, "GTHS": 1.59025720052e-05, "GLUCYS": 1.59025720052e-05, "NTD5": 2.59114619831e-06, "PUNP5": -0.0001017601369, "PUNP1": 8.56803463093e-05, "NTD10": 0.00171547287378, "NTD2": 4.06045294647e-06, "MTI": 1.48783853588e-05, "CS": 0.743798328634, "GLUDx": 0.904193226638, "EX_nh4": 1.86409173185, "NH4t": -1.86409173185, "ASPTA": 0.968966830225, "ACGS": 2.70627125914e-05, "ASNN": 0.998556503935, "EX_asn_L": -1.0, "ASNt2r": 1.0, "CSND": 0.0004564675437, "CMPN": 0.000464683991393, "PDH": 0.986496273623, "PYK": 0.852514860769, "PGM": -0.856152821348, "ENO": 0.856152821348, "PGK": -0.870872706092, "GAPD": 0.870872706092, "GALKr": -1.48731713775e-05, "GALT": -1.48731713775e-05, "TPI": 0.944146886421, "ME1": 0.217473683647, "MDH": -0.22244379382, "GLPD2": 0.996679526296, "GLYK": 0.999620476653, "TYRt2r": 0.001, "ATPM": 3.15, "EX_arg_L": -0.001, "EX_pro_L": -0.001, "EX_phe_L": -0.001, "EX_ala_L": -0.001, "EX_glu_L": -0.001, "ALAt2r": 0.001, "GLUt2r": 0.001, "ILEt2r": 0.001, "THRt2r": 0.001, "EX_met_L": -0.001, "EX_his_L": -0.001, "EX_thr_L": -0.001, "EX_ser_L": -0.001, "SERt2r": 0.001, "EX_leu_L": -0.001, "Gln_LT": 0.001, "GLYCt": -1.0, "PHEt2r": 0.001, "GLYt2r": 0.001, "HISt2r": 0.001, "PROt2r": 0.001, "EX_gly": -0.001, "VALt2r": 0.001, "LEUt2r": 0.001, "EX_glyc": -1.0, "EX_val_L": -0.001, "METabc": 0.001, "EX_lys_L": -0.001, "ARGt5r": 0.001, "EX_gln_L": -0.001, "EX_tyr_L": -0.001, "EX_asp_L": -0.001, "LYSt5r": 0.001, "ASPt2r": 0.001, "EX_ile_L": -0.001, "NTD7": 0.00693169684879, "PUNP7": 1.76602152002e-16, "PIabc": 0.00571581314356, "EX_pi": -0.00571581314356, "INSK": 0.00954506313791, "ADA": 0.0101017854384, "DHORTS": -0.0134924337627, "DHORD2": 0.0134924337627, "ORPT": -0.0134924337627, "ASPCT": 0.0134924337627, "OMPDC": 0.0134924337627, "DHAD2": 0.00295978782099, "ILETA": -0.00295978782099, "KARA2i": 0.00295978782099, "ACHBS": 0.00295978782099, "SHSL4r": 0.00295978782099, "HSST": 0.00295978782099, "UMPK": 0.0147658859011, "ADATT": -0.0163491570227, "AP4A1": 0.0163491570227, "TALA": -0.00621994386406, "TKT1": -0.00621994386406, "ICL": 0.0024507047494, "PYDXNK": 0.00249912491971, "CBPS": 0.0164419268374, "IMPD": 0.0113831358032, "NDPK2": 0.0172839329062, "PRPPS": 0.0179642225071, "SULabc": 0.0195234318788, "SADT": 0.0195234318788, "EX_so4": -0.0195234318788, "ATPS4r": 4.04666086866, "QULNS": 0.00103884645695, "ASPO6": 0.00103884645695, "NNDPR": 0.00103884645695, "NADS2": 0.00103884645695, "NNAT": 0.00103884645695, "H2CO3TP": -3.47308546838, "H2CO3D": 3.47308546838, "EX_h2co3": 3.47308546838, "PMDPHT": 0.00115317702459, "APRAUR": 0.00115317702459, "DB4PS": 0.00230635404918, "GTPCII": 0.00115317702459, "RBFSb": 0.00115317702459, "RBFSa": 0.00230635404918, "DHPPDA": 0.00115317702459, "FDH": 0.00348374115893, "FUM": -0.0049278516005, "RPE": -0.0135859487008, "GLNS": 0.0419541275203, "RPI": -0.0112795946516, "NDPK1": 0.00168579889799, "GK1": 0.00227591972364, "PPA": 0.112756845531, "CTPS1": 0.00916648513002, "TKT2": -0.00736600483674, "FBP": 0.0514937934178, "FBA": -0.0514937934178, "GMPS2": 0.00966766292941, "TRE6PP": 0.000925540738451, "UDPG4E": 0.000678532130679, "HCO3E": 0.227665538404, "GALUi": 0.00180050744755, "TRE6PS": 0.00112197531687, "CYST_II": 0.00174389739992, "EX_trp_L": -0.00062042042119, "TRPt2r": 0.00062042042119, "URIDK2r": -0.00031126973192, "TMDS3": 0.00031126973192, "RNDR4": 0.00031126973192, "MN6PP": 0.00289078741073, "MAN6PI": -0.00498614001826, "PGI": -0.0229301420302, "PGMT": -0.0160581594838, "PPGKr": -0.00497876470431, "FASm1801": 3.55888251773e-05, "TDPGDH": 2.21219653101e-05, "FAS100": 0.0174712684771, "UAMRH": 2.95665664951e-05, "AGPAT160190": 0.0011206545792, "PGPPT3": 2.95665664951e-05, "G1PACT": 0.00999156266853, "FASm340": 7.11776503547e-05, "PANTS": 0.000593147086289, "AHC": 0.00325795115926, "AACPS10": 0.00186009110504, "AACPS11": 0.000195284599379, "PPNCL3": 0.000593147086289, "UAMAGS": 0.00123174860746, "DASYN190190": 0.000175825743436, "GLYCTO2": 4.84201703093e-05, "TDMS1": 0.000100169227327, "TDMS3": 6.64869463559e-05, "TDMS2": 6.66685219946e-05, "TDMS4": 3.34099175134e-05, "MYCSacp58": 0.000546270308908, "MYCSacp56": 0.000390024471841, "MYCSacp50": 0.000489921335711, "UGLDDS1": 0.000600954838751, "TMHAS4": 3.31980792683e-05, "TMHAS3": 3.34099175134e-05, "TMHAS2": 3.32888670876e-05, "TMHAS1": 3.34704427263e-05, "MYCOE": 0.000892746890077, "AHMMPS": 2.42100851546e-05, "MYC1M2": 0.000289673668875, "MYC1M1": 6.66685219946e-05, "UGAGDS": 2.95665664951e-05, "DNMPPA": 2.42100851546e-05, "G1SATi": 0.000581042043711, "UAGPT1": 0.000600954838751, "ECOAH12": 0.0076251781577, "UAGPT3": 2.98389299531e-05, "UAGPT2": 0.000600954838751, "PMPK": 2.42100851546e-05, "FASm300": 7.11776503547e-05, "G1PTT": 2.21219653101e-05, "PMANM": -0.00209535260753, "TMPPP": 2.42100851546e-05, "DPR": 0.000593147086289, "HMBS": 7.26302554639e-05, "PPBNGS": 0.000290521021856, "FCLT": 4.84201703093e-05, "AGPAT190": 0.000369718262918, "MOHMT": 0.000593147086289, "UDCPDP": 0.00217618402934, "NPHS": 0.000357098756031, "MYCOPP": 0.000892746890077, "PPTGS_TB2": 0.000570450131456, "UAPGR": 0.00134583863375, "MEPCT": 0.0143901719899, "MMSAD1": 0.0076251781577, "THZPSN": 2.42100851546e-05, "MYC2CYC1": 0.000489921335711, "MYC2CYC2": 0.000323355949847, "MYC2CYC3": 0.000256596640033, "SHCHF": 2.42100851546e-05, "G16MTM10": 3.49230478356e-05, "DHFR": 2.42100851546e-05, "DHFS": 2.42100851546e-05, "UGMAS": 2.95665664951e-05, "FASm2001": 3.55888251773e-05, "UGMAGS": 2.95665664951e-05, "FASm2002": 0.000222611732997, "GLUPRT": 2.42100851546e-05, "UGGPT3": 2.95665664951e-05, "GF6PTAr": 0.00999156266853, "GALFT": 2.21219653101e-05, "UAAGDS": 2.98389299531e-05, "EX_fe3": -0.000169470596083, "HMPK1": 2.42100851546e-05, "MECDPDH": 0.0143901719899, "FE3Ri": 7.26302554639e-05, "NAGINS": 0.000396440144407, "BKDA2": 0.0076251781577, "PRFGS": 2.42100851546e-05, "PSSA160": 0.000122896444766, "AGPAT160": 0.000538311243413, "SUCBZL": 0.000357098756031, "TRESULT": 0.000195920114114, "DXPS": 0.014414382075, "PGPP160190": 0.0005401269998, "PAPR": -0.000195920114114, "UPP3MT": 2.42100851546e-05, "FMNAT": 0.000390387623119, "FAS260": 0.0046183158441, "GSEALD": 0.000581042043711, "AMYL2": 0.0142355300709, "FAMPL4": 6.66685219946e-05, "FAMPL5": 0.000289673668875, "FAMPL2": 0.000323355949847, "FAMPL3": 0.000256596640033, "FASm220": 0.000237258834516, "PPTGS_TB1": 0.000570450131456, "PGSA160190": 0.0005401269998, "DMATT": 0.00144080269277, "CMCBTFL": 0.000169470596083, "CMCBTFU": 0.000169470596083, "UPP3S": 7.26302554639e-05, "SUCBZS": 0.000357098756031, "3HIBD": 0.0076251781577, "DNTPPA": 2.42100851546e-05, "UAAGLS1": 0.000600954838751, "UAAGLS2": 0.000600954838751, "TDPDRE": 2.21219653101e-05, "FRD": 0.00755254790224, "biomass": 0.0302626064433, "MAS3": 0.000193680681237, "TDPDRR": 2.21219653101e-05, "PPCOAC": 0.0076251781577, "FAMPL1": 0.000489921335711, "ASP1DC": 0.000593147086289, "PGAMT": -0.00999156266853, "SEPHCHCS": 0.000357098756031, "PATS": 3.78585206606e-05, "DXPRIi": 0.0143901719899, "PPPGO": 4.84201703093e-05, "INO1": 0.000396440144407, "HEMEOS": 4.84201703093e-05, "FAS161": 0.00199003873711, "FAS160": 0.0151122377796, "NDPK8": 0.000308678585722, "NDPK7": 0.000587094565, "NDPK4": 0.000330800551032, "NDPK5": 0.000587094565, "MCOATA": 0.0220320248437, "CDPPT160190": 0.0003748023808, "DTMPK": 0.000308678585722, "AACPS3": 0.000538311243413, "FASm2602": 7.11776503547e-05, "FASm2601": 3.55888251773e-05, "MSHS": 0.000396440144407, "MAN1PT2": 0.00209535260753, "G16MTM9": 7.32355075928e-05, "G16MTM1": 0.0003748023808, "G16MTM5": 3.66480164028e-05, "G16MTM4": 7.70485960047e-05, "G16MTM7": 0.000163297024368, "G16MTM6": 0.000323930939369, "UDPGALM": 0.000663658959302, "PGSA160": 0.000196313527998, "FASm180": 0.00475930932752, "UPPDC1": 4.84201703093e-05, "UDCPDPS": 0.00103528376643, "IPDPS": 0.0129493692971, "FACOALPHDCA": -0.000195284599379, "PKS2": 0.000193680681237, "BKDC": 0.0076251781577, "EMB": 2.21219653101e-05, "DHNAOT": 0.000357098756031, "FASm2202": 0.000222611732997, "FASm2201": 3.55888251773e-05, "FAS120": 0.0174712684771, "PPTTm": 0.000357098756031, "FASm2402": 0.000222611732997, "EX_4hba": 2.42100851546e-05, "CIGAMS": 0.000396440144407, "PRAIS": 2.42100851546e-05, "GRTT": 0.00144080269277, "AMMQT8": 0.000357098756031, "GCALDD": 4.84201703093e-05, "ICHORSi": 0.000357098756031, "MECDPS": 0.0143901719899, "DMPPS": 0.00144080269277, "FASm320": 7.11776503547e-05, "PNTK": 0.000593147086289, "UAGCVT": 0.00134583863375, "AFTA": 2.21219653101e-05, "GMT1": 0.000113696612407, "ACChex": 0.00142621611646, "GARFT": 2.42100851546e-05, "PPCDC": 0.000593147086289, "MYC1CYC2": 0.000323355949847, "MYC1CYC1": 0.000489921335711, "ACCC": 0.00142621611646, "MYC1CYC5": 0.000289673668875, "MYC1CYC4": 6.66685219946e-05, "OPP": 0.000357098756031, "UGMDDS": 2.98389299531e-05, "HDECH": -0.00165896582262, "FAS80_L": 0.0222305778046, "O16RHAT": 2.21219653101e-05, "TMPKr": 2.42100851546e-05, "FADE233": 0.0076251781577, "INSH": 0.000657394599768, "G3PAT190": 0.000369718262918, "DCPT": 0.00157065953701, "DCPE": 0.00157065953701, "PRAGSr": 2.42100851546e-05, "SHCHCS3": 0.000357098756031, "FASPHDCA": 0.000195284599379, "FAS181": 0.00029805641086, "FAS180": 0.00664469997154, "FAS240_L": 0.0046183158441, "DADK": -0.0001056770217, "PGPP160": 0.000196313527998, "ALAALAr": 0.00126131517395, "MYCON3": 0.000256596640033, "PHDCATA": -0.000195284599379, "IGAMD": 0.000396440144407, "FACOAL160": 0.000443740598278, "NAGINSP": 0.000396440144407, "4HBAt": -2.42100851546e-05, "RBFK": 0.00106221748616, "ISCS": 4.84201703093e-05, "PTPATi": 0.000593147086289, "MYCON1": 0.000489921335711, "MYCON2": 0.000323355949847, "MYCON4": 6.66685219946e-05, "MYCON5": 0.000289673668875, "FASm1601": 3.55888251773e-05, "DASYN160": 0.000319209972764, "GLGB": 0.00711776503547, "GLGC": 0.0142355300709, "HEMEAS_1": 2.42100851546e-05, "PPM1": 0.000892746890077, "RNDR3": 0.000587094565, "RNDR2": 0.000587094565, "RNDR1": 0.000414355607422, "HEXTT": 0.000357098756031, "GLUR": -0.00126131517395, "DCPDPP": 0.00157065953701, "DASYN160190": 0.0009149293806, "PDHc": 0.0076251781577, "CHRPL": 0.000195284599379, "FRTT": 0.000357098756031, "ADCL": 2.42100851546e-05, "UGLDDS2": 0.000600954838751, "FASm2801": 3.55888251773e-05, "FASm2802": 7.11776503547e-05, "GTPCI": 2.42100851546e-05, "PGSA190": 0.000175825743436, "PAPPT3": 2.98389299531e-05, "PAPPT2": 0.000600954838751, "PAPPT1": 0.000600954838751, "CLPNS160190": 0.000177308611151, "PSD160": 0.000122896444766, "ALAR": 0.0025226303479, "UGMDDS2": 2.95665664951e-05, "FAS140": 0.0174712684771, "ACGAMT": 2.21219653101e-05, "FAS200": 0.000711655453121, "MANAT3": 3.85545606088e-05, "MANAT2": 0.000160633915001, "MANAT1": 5.08714414312e-05, "UAMAS": 0.00123174860746, "PGPP190": 0.000175825743436, "TATS": 3.55888251773e-05, "CPPPGO": 4.84201703093e-05, "UAGDP": 0.00302571591741, "FASm2401": 3.55888251773e-05, "SHCHD2": 2.42100851546e-05, "G16MTM8": 0.000115693944433, "GGTT": 0.000357098756031, "DPCOAK": 0.000593147086289, "METAT": 0.00430806360284, "ADCS": 2.42100851546e-05, "MYC1CYC3": 0.000256596640033, "ACCOAC": 0.203598433409, "3HBCOAHL": 0.0076251781577, "CDPMEK": 0.0143901719899, "NADK": 0.000411571447628, "MI1PS": 0.00037480238081, "MI1PP": 0.00037480238081, "ADK1": 0.0322429881151, "HSDy": -0.00736810095811, "VPAMTr": -0.0149967229781, "CYTK1": 0.00773368331604, "O2t": 2.798925197, "EX_o2": -2.798925197, "NDPK3": 0.00714250850761, "VALTA": -0.0202862252947, "ACLS": 0.0187272384691, "DHAD1": 0.0187272384691, "KARA1i": 0.0187272384691, "ASPK": 0.00881238141793, "ASAD": -0.00881238141793, "TRDR": 0.00487816921139, "PGCD": 0.0147198847432, "PSERT": 0.0147198847432, "LEUTA": -0.00521941090855, "IPMD": 0.00521941090855, "IPPMIb": -0.00521941090855, "IPPMIa": -0.00521941090855, "IPPS": 0.00521941090855, "OMCDC": 0.00521941090855, "MTHFR2": 0.00449240850139, "METS": 0.00449240850139, "OCBT": 0.00294949307474, "ACOTA": -0.00294949307474, "ACGK": 0.00294949307474, "AGPR": -0.00294949307474, "ORNTAC": 0.00294949307474, "PSP_L": 0.0129759873433, "APSR": 0.00317427485617, "SIRA2": -0.00297835474205, "GHMT2": 0.00670347360717, "HSK": 0.00314918523699, "THRS": 0.00314918523699, "ACONT": 1.11433125714, "ICDHy": 1.1106133607, "SUCCt2r": -1.10424836167, "EX_succ": 1.10424836167, "KGD2": -1.09431877129, "FPRA": 2.17074320405, "SUCOAS": -1.08991470301, "P5CR": 0.00317714756737, "G5SADs": 0.00317714756737, "G5SD": 0.00317714756737, "GLU5K": 0.00317714756737, "ARGSS": 0.00268864514422, "ARGSL": 0.00268864514422, "HXPRT": 0.000555634462868, "EX_ac": 0.00163089748654, "ACt2r": -0.00163089748654, "EX_h": -2.91377818434, "HSERTA": 0.00123445734213, "ACHMSSH": 0.00123445734213, "THDPS": 0.00144428045982, "DHDPS": 0.00144428045982, "DHDPRy": 0.00144428045982, "DAPE": 0.00144428045982, "SDPDS": 0.00144428045982, "SDPTA": -0.00144428045982, "DAPDC": 0.00138487496337, "MTHFC": 0.00130664828757, "MTHFD": 0.00130664828757, "IG3PS": 0.00128243820242, "PRAMPC": 0.00128243820242, "PRATPP": 0.00128243820242, "IMPC": -0.00128243820242, "HISTP": 0.00128243820242, "IGPDH": 0.00128243820242, "HISTD": 0.00128243820242, "HSTPT": 0.00128243820242, "ATPPRT": 0.00128243820242, "PRMICIi": 0.00128243820242, "AICART": 0.00128243820242, "DDPA": 0.00114606097268, "SHK3Dr": 0.00114606097268, "PSCVT": 0.00114606097268, "DHQS": 0.00114606097268, "DHQD": 0.00114606097268, "SHKK": 0.00114606097268, "CHORS": 0.00114606097268, "PPNDH": 0.00049768380825, "PHETA1": -0.00049768380825, "CHORM": 0.00056946753212, "EX_cit": -0.372546950356, "CITabc": 0.372546950356, "LDH_L": -1.14086124878e-05, "CYTBD": 1.01022038023, "PPND": 7.17837238705e-05, "TYRTA": -7.17837238705e-05, "DHPS2": 0.0, "FORt": 0.0, "HPPK2": 0.0, "CYO1b": 0.0, "QRr": 0.0, "CYO1a": 0.0, "NADH5": 0.0, "DHNPA2": 0.0}]
