# Supplementary material for: Rewiring of Metabolic Network in Mycobacterium tuberculosis During Adaptation to Different Stresses
Source: Front Microbiol. 2019 Oct 29;10:2417. doi: 10.3389/fmicb.2019.02417 (PMC6828651; doi:10.3389/fmicb.2019.02417)
Supplement: Supplementary file 4 [file Data_Sheet_2.ZIP › Escher_json_flux_data/pbs_fba1.json]

[{"ATPM": 3.15, "O2t": 3.80782671518, "H2CO3D": 0.0, "NADTRHD": 4.05, "FPRA": 3.13, "ICDHy": 1.59453762571, "ACONT": 1.6, "CYTBD": 7.60767262415, "GLYK": 0.99947754194, "GLPD2": 0.995, "TPI": 0.92665321462, "GAPD": 0.83039272384, "ENO": 0.809, "PDH": 0.929876962828, "PYK": 0.803, "ASNt2r": 0.864156223357, "ASNN": 0.862169083017, "CS": 0.597714277388, "ASPTA": 0.828, "GLUDx": 0.744, "CITabc": 1.0, "PPA": 0.145, "HCO3E": 0.308, "ACCOAC": 0.28027694018, "ADK1": 0.04231158896, "FUM": -0.00638, "ME1": 0.223586354088, "ADA": 0.01103726878, "INSK": 0.0101, "ADSS": 0.0, "ADSL1r": 0.0, "METAT": 0.00593055096, "AHC": 0.00448494896, "HCYSMT": 0.0, "PGCD": 0.021, "PSP_L": 0.01863916218, "CTPS1": 0.011962669, "PSERT": 0.021, "FBP": 0.0676, "GLNS": 0.0486, "NDPK2": 0.0189, "UMPK": 0.01463736598, "biomass": 0.04166, "SERD_L": 0.0, "ARGSS": 0.00402, "ARGSL": 0.00402, "DCTPD2": 0.0, "ARGDr": 0.0, "CYTD": 0.0, "URIK2": 0.0, "NTD4": 0.0, "FAS80_L": 0.03060297774, "MCOATA": 0.03032964648, "GHMT2": 0.00977986492, "NTD7": 0.00655, "MTHFR2": 0.0063840267, "METS": 0.00638, "FAS100": 0.02405123452, "FAS120": 0.02405123452, "FAS140": 0.02405123452, "SULabc": 0.0222756503, "SADT": 0.0223, "PRPPS": 0.01929191944, "ASPK": 0.01157246634, "G1SATi": 0.000799872, "GSEALD": 0.000799872, "FAS160": 0.0208037542, "HSK": 0.00465, "THRS": 0.00465, "HSDy": 0.00921, "DXPS": 0.0198, "MEPCT": 0.0198097466, "MECDPS": 0.0198, "MECDPDH": 0.0198, "DXPRIi": 0.0198097466, "CDPMEK": 0.0198097466, "AP4A1": 0.0177, "HEX1": 0.0, "IPDPS": 0.017826314, "ACLS": 0.02641657762, "DHAD1": 0.0264, "KARA1i": 0.0264, "IMPD": 0.013158311, "GMPS2": 0.013158311, "G1PACT": 0.01375454892, "GF6PTAr": 0.0138, "CBPS": 0.0169, "THRD_Lr": 0.0, "GALUi": 0.00243765158, "DHAD2": 0.00265, "ACHBS": 0.00265487346, "KARA2i": 0.00265487346, "FDH": 0.004420126, "TRE6PS": 0.00152404778, "TRE6PP": 0.00125363272, "PPBNGS": 0.000399936, "ECOAH9ir": 0.0, "HACD9": 0.0, "PPCOAC": 0.0105, "BKDC1": 0.0, "MACCOAT": 0.0, "OIVD3": 0.0, "PDHc": 0.0105, "BKDA1": 0.0, "FRD": 0.01039696122, "DHORD2": 0.01287056538, "ASPCT": 0.01287056538, "OMPDC": 0.01287056538, "MAK": 0.0, "MTI": 0.0, "GLGB": 0.0098, "GLGE": 0.0, "FAS180": 0.00915, "GLYCL": 0.0, "MTHFC": 0.00215, "MTHFD": 0.00215437022, "GK1": 0.00301, "DB4PS": 0.00292, "RBFSa": 0.002924532, "FASm180": 0.00655, "IPMD": 0.0075282186, "IPPS": 0.00753, "OMCDC": 0.00753, "FAS260": 0.00635764928, "FAS240_L": 0.00636, "TRDR": 0.00688961246, "P5CR": 0.0037503298, "G5SADs": 0.0037503298, "GLU5K": 0.00375, "G5SD": 0.00375, "AICART": 0.00212, "UAGDP": 0.00417, "APRAUR": 0.00146, "GTPCII2": 0.0, "DHPPDA2": 0.0, "RBFSb": 0.00146, "RBFK": 0.00146, "PMDPHT": 0.00146, "MN6PP": 0.0039604079, "L_LACDcm": 0.0, "APSR": 0.00455, "GLUPRT": 3.33e-05, "PRAIS": 3.33e-05, "PRFGS": 3.33e-05, "GARFT": 3.33e-05, "PRAGSr": 3.33e-05, "ADSL2r": 0.0, "AIRCr": 0.0, "PRASCS": 0.0, "ALAR": 0.00347269428, "SHSL2r": 0.0019, "PTAr": 0.000546, "ACKr": 0.000546, "OCBT": 0.0040166972, "ACGK": 0.0040166972, "ORNTAC": 0.0040166972, "UDCPDP": 0.0029957706, "MAN1PT2": 0.00288, "FAS161": 0.00273951994, "HMBS": 0.0001, "UPP3S": 0.0001, "UPP3MT": 3.33e-05, "AACPS10": 0.00256, "APRO": 0.0, "NNDMBRT": 0.0, "PC20M": 0.0, "PC6AR": 0.0, "PC11M": 0.0, "ADK2": 0.0, "ADOCBLS": 0.0, "R05224": 0.0, "ADCYRS": 0.0, "PC8XM": 0.0, "PC6YM": 0.0, "R05219": 0.0, "COBC": 0.0, "ACBIPGT": 0.0, "THRD": 0.0, "R05217": 0.0, "COCHL": 0.0, "NAPRTr": 0.0, "ADOCBIK": 0.0, "CYRDAAT": 0.0, "PC17M": 0.0, "DMBI": 0.0, "RZ5PP": 0.0, "AOBUTDs": 0.0, "CYSTS": 0.0, "DCPT": 0.00216, "DCPE": 0.00216, "DCPDPP": 0.00216, "ALAt2r": 0.001, "ILEt2r": 0.001, "Gln_LT": 0.001, "PHEt2r": 0.001, "HISt2r": 0.001, "LEUt2r": 0.001, "METabc": 0.001, "ARGt5r": 0.001, "LYSt5r": 0.001, "ASPt2r": 0.001, "GRTT": 0.00198, "DMPPS": 0.0019834326, "DMATT": 0.00198, "ACCC": 0.00196, "ACChex": 0.00196335248, "UAPGR": 0.00185, "UAGCVT": 0.00185, "ALAALAr": 0.00174, "UAMAGS": 0.0017, "UAMAS": 0.00169564532, "AGPAT160190": 0.00154271146, "DDPA": 0.00215396026, "SHKK": 0.00215, "SHK3Dr": 0.00215396026, "PSCVT": 0.00215, "DHQS": 0.00215396026, "DHQD": 0.00215, "CHORS": 0.00215, "UDCPDPS": 0.0014251886, "THDPS": 0.00236483654, "DHDPS": 0.00236483654, "SDPDS": 0.00236, "DHDPRy": 0.00236483654, "DAPE": 0.00236483654, "TYRt2r": 0.001, "DAPDC": 0.00228, "CYRDAR": 0.0, "DASYN160190": 0.00126, "THRt2r": 0.001, "MYCOE": 0.00123, "MYCOPP": 0.00123, "PPM1": 0.00123, "QULNS": 0.001199808, "ASPO6": 0.0012, "NNDPR": 0.0012, "NADS2": 0.0012, "NNAT": 0.001199808, "IG3PS": 0.00212104222, "HSTPT": 0.00212, "PRAMPC": 0.00212104222, "PRATPP": 0.00212104222, "HISTP": 0.00212104222, "IGPDH": 0.00212104222, "HISTD": 0.00212104222, "ATPPRT": 0.00212104222, "PRMICIi": 0.00212, "FAS200": 0.00097967656, "UDPGALM": 0.0009136038, "UDPG4E": 0.000914, "HXPRT": 0.000905, "INSH": 0.000905, "UAGPT1": 0.000827, "UAGPT2": 0.000827, "UAAGLS1": 0.000827, "UAAGLS2": 0.00082728428, "PAPPT1": 0.000827, "UGLDDS2": 0.000827, "UGLDDS1": 0.000827, "PAPPT2": 0.000827, "PANTS": 0.000816536, "PPNCL3": 0.000817, "DPR": 0.000816536, "MOHMT": 0.000816536, "ASP1DC": 0.000817, "PNTK": 0.000816536, "PPCDC": 0.000817, "PTPATi": 0.000817, "DPCOAK": 0.000816536, "NDPK7": 0.000808204, "NDPK5": 0.000808, "RNDR3": 0.000808, "RNDR2": 0.000808, "PPTGS_TB2": 0.000785291, "PPTGS_TB1": 0.000785291, "MYCSacp58": 0.00075200466, "PGPP160190": 0.00074354768, "PGSA160190": 0.000744, "AGPAT160": 0.00074104808, "AACPS3": 0.000741, "MYCSacp50": 0.00067443374, "FAMPL1": 0.00067443374, "MYC2CYC1": 0.000674, "MYC1CYC1": 0.00067443374, "MYCON1": 0.000674, "PRAIi": 0.0, "IGPS": 0.0, "TRPS1": 0.0, "ANPRT": 0.0, "ANS": 0.0, "FACOAL160": 0.000611, "CAT": 0.000599904, "RNDR1": 0.00057, "NADK": 0.000566576000001, "NAGINS": 0.000545746, "MSHS": 0.000545746, "CIGAMS": 0.000545746, "IGAMD": 0.000546, "NAGINSP": 0.000546, "INO1": 0.0010617051, "FMNAT": 0.000537414, "MYCSacp56": 0.00053691408, "CDPPT160190": 0.0005159591, "G16MTM1": 0.0005159591, "MI1PS": 0.0, "MI1PP": 0.0, "AGPAT190": 0.00050896022, "G3PAT190": 0.000509, "NPHS": 0.000491588, "SUCBZS": 0.000491588, "SUCBZL": 0.000491588, "SEPHCHCS": 0.000492, "DHNAOT": 0.000491588, "PPTTm": 0.000491588, "AMMQT8": 0.000492, "ICHORSi": 0.000491588, "OPP": 0.000492, "SHCHCS3": 0.000492, "HEXTT": 0.000492, "FRTT": 0.000492, "GGTT": 0.000491588, "NDPK4": 0.00045538546, "G16MTM6": 0.00022479736, "MYC2CYC2": 0.0004451371, "FAMPL2": 0.000445, "MYC1CYC2": 0.0004451371, "MYCON2": 0.000445, "DASYN160": 0.000439, "NDPK8": 0.000424932, "TMDS3": 0.000425, "DTMPK": 0.000424932, "RNTR4": 0.0, "FAS181": 0.00041, "MYC1M2": 0.00039876952, "FAMPL5": 0.00039876952, "MYC1CYC5": 0.00039876952, "MYCON5": 0.000399, "MYC2CYC3": 0.000353, "FAMPL3": 0.00035323514, "MYC1CYC3": 0.000353, "MYCON3": 0.000353, "FASm220": 0.0003266144, "FASm2002": 0.00030645096, "FASm2202": 0.00030645096, "FASm2402": 0.00030645096, "PGSA160": 0.00027024842, "PGPP160": 0.00027, "TRESULT": 0.00026970684, "AACPS11": 0.000269, "FASPHDCA": 0.000269, "CHRPL": 0.000269, "MAS3": 0.000266624, "PKS2": 0.000266624, "CLPNS160190": 0.00024408594, "DASYN190190": 0.000242, "PGSA190": 0.000242, "PGPP190": 0.000242, "CMCBTFL": 0.000233296, "CMCBTFU": 0.000233, "G16MTM7": 0.00022479736, "MANAT2": 0.0, "GLUt2r": 0.001, "TRPt2r": 0.000838, "PROt2r": 0.001, "VALt2r": 0.001, "PROabc": 0.001, "PSSA160": 0.00016918126, "PSD160": 0.000169, "G16MTM8": 0.000159, "GMT1": 0.00015651662, "TDMS1": 0.0001378946, "G16MTM4": 0.000106, "G16MTM9": 0.000101, "FE3Ri": 0.0001, "FASm340": 9.8e-05, "FASm300": 9.8e-05, "FASm2602": 9.8e-05, "FASm320": 9.8e-05, "FASm2802": 9.8e-05, "TDMS2": 9.18e-05, "MYC1M1": 9.18e-05, "FAMPL4": 9.18e-05, "MYC1CYC4": 9.18e-05, "MYCON4": 9.18e-05, "TDMS3": 9.15e-05, "MANAT1": 0.00029116174, "GLYCTO3": 6.67e-05, "FCLT": 6.67e-05, "PPPGO": 6.67e-05, "HEMEOS": 6.67e-05, "PYDXNK": 0.00324330768, "UPPDC1": 6.67e-05, "GCALDD": 6.67e-05, "ISCS": 6.67e-05, "CPPPGO": 6.67e-05, "MANAT3": 5.31e-05, "PATS": 5.21e-05, "G16MTM5": 5.05e-05, "FASm1801": 4.9e-05, "FASm2001": 4.9e-05, "FASm2601": 4.9e-05, "FASm2201": 4.9e-05, "FASm1601": 4.9e-05, "FASm2801": 4.9e-05, "TATS": 4.9e-05, "FASm2401": 4.9e-05, "G16MTM10": 4.81e-05, "TMHAS1": 4.61e-05, "TDMS4": 4.6e-05, "TMHAS3": 4.6e-05, "TMHAS2": 4.58e-05, "TMHAS4": 4.57e-05, "UAGPT3": 4.11e-05, "UAAGDS": 4.11e-05, "UGMDDS": 4.11e-05, "PAPPT3": 4.11e-05, "UAMRH": 4.07e-05, "UGAGDS": 4.07e-05, "PGPPT3": 4.07e-05, "UGMAS": 4.07e-05, "UGMAGS": 4.07e-05, "UGGPT3": 4.07e-05, "UGMDDS2": 4.07e-05, "DHPS2": 3.33e-05, "AHMMPS": 3.33e-05, "DNMPPA": 3.33e-05, "GTPCI": 3.33e-05, "DHFR": 3.33e-05, "DHFS": 3.33e-05, "HMPK3": 0.0, "SHCHF": 3.33e-05, "DNTPPA": 3.33e-05, "HPPK2": 3.33e-05, "SHCHD2": 3.33e-05, "TMPKr": 3.33e-05, "PMPK": 3.33e-05, "HEMEAS_1": 3.33e-05, "DHNPA2": 3.33e-05, "TMPPP": 3.33e-05, "ADCL": 3.33e-05, "THZPSN": 3.33e-05, "ADCS": 3.33e-05, "TDPGDH": 3.05e-05, "G1PTT": 3.05e-05, "GALFT": 3.05e-05, "TDPDRE": 3.05e-05, "TDPDRR": 3.05e-05, "EMB": 3.05e-05, "AFTA": 3.05e-05, "O16RHAT": 3.05e-05, "ACGAMT": 3.05e-05, "PPNDH": 0.00100392932, "CHORM": 0.00136, "PHETA1": -0.00100392932, "4HBAt": -3.33e-05, "DADK": -0.000145, "FACOALPHDCA": -0.00026883198, "PHDCATA": -0.000269, "PAPR": -0.00027, "URIDK2r": -0.000424932, "NDPK6": 0.0, "SHSL4r": 0.00265487346, "SDPTA": -0.00236, "ILETA": -0.00265487346, "GLUR": -0.00174, "HDECH": -0.00228375954, "SHSL1r": 0.0, "CSND": 0.0, "CMPN": 0.0, "BARB": 0.0, "COBALTt5": 0.0, "ADOCBLabc": 0.0, "PMANM": -0.00288449674, "ACOTA": -0.0040166972, "AGPR": -0.0040166972, "SIRA2": -0.00428, "LDH_L": 0.0, "IMPC": -0.00212, "IPPMIb": -0.0075282186, "LEUTA": -0.0075282186, "IPPMIa": -0.00753, "MAN6PI": -0.00684490464, "TKT2": -0.00884, "DHORTS": -0.0129, "ORPT": -0.01287056538, "TALA": -0.00669, "TKT1": -0.00669, "PGMT": -0.0221, "RPI": -0.0126, "PGAMT": -0.0138, "ADATT": -0.01772807972, "CYTK1": 0.01129615066, "VPAMTr": -0.021, "NDPK3": 0.01048794666, "ASAD": -0.0116, "RPE": -0.0155, "PPGKr": -0.0068, "VALTA": -0.02859622882, "PGI": -0.0314, "FBA": -0.0676, "PEPCK_re": 0.0, "H2Ot": -4.3650969007, "PGM": -0.80937477566, "PGK": -0.83, "GLYCt": -1.0, "SUCOAS": -1.57261970501, "KGD2": -1.57953849275, "SUCCt2r": -1.59311210565, "NH4t": -1.56, "H2CO3TP": 0.0}, {"ATPM": 3.15, "O2t": 3.10256514132, "H2CO3D": 3.00097655733, "NADTRHD": 2.79848339886, "FPRA": 2.08950951515, "ICDHy": 1.06753038767, "ACONT": 1.06753038767, "CYTBD": 1.00288090643, "GLYK": 0.99973877097, "GLPD2": 0.99771449074, "TPI": 0.960293425788, "GAPD": 0.908746503814, "ENO": 0.868746503814, "PDH": 0.841364867243, "PYK": 0.751623802511, "ASNt2r": 0.703085492056, "ASNN": 0.702091921886, "CS": 0.682300864133, "ASPTA": 0.567540557729, "GLUDx": 0.488892936169, "CITabc": 0.385229523533, "PPA": 0.17809709609, "HCO3E": 0.15206170699, "ACCOAC": 0.14013847009, "ADK1": 0.124931089607, "FUM": 0.110989820287, "ME1": 0.110989820287, "ADA": 0.1, "INSK": 0.09954750991, "ADSS": 0.0944503997533, "ADSL1r": 0.0944503997533, "METAT": 0.087722801, "AHC": 0.087, "HCYSMT": 0.07460658952, "PGCD": 0.04, "PSP_L": 0.04, "CTPS1": 0.04, "PSERT": 0.04, "FBP": 0.0368211609522, "GLNS": 0.0342293051667, "NDPK2": 0.03, "UMPK": 0.02272424764, "biomass": 0.02083, "SERD_L": 0.020445360355, "ARGSS": 0.02, "ARGSL": 0.02, "DCTPD2": 0.01861310085, "ARGDr": 0.0184916514, "CYTD": 0.01667443165, "URIK2": 0.01667443165, "NTD4": 0.01667443165, "FAS80_L": 0.01530148887, "MCOATA": 0.01516482324, "GHMT2": 0.013116415095, "NTD7": 0.013, "MTHFR2": 0.01284294935, "METS": 0.01284294935, "FAS100": 0.01202561726, "FAS120": 0.01202561726, "FAS140": 0.01202561726, "SULabc": 0.0114376580067, "SADT": 0.0114376580067, "PRPPS": 0.0112030437833, "ASPK": 0.01068241827, "G1SATi": 0.010550872, "GSEALD": 0.010550872, "FAS160": 0.0104018771, "HSK": 0.01, "THRS": 0.01, "HSDy": 0.01, "DXPS": 0.0099215373, "MEPCT": 0.0099048733, "MECDPS": 0.0099048733, "MECDPDH": 0.0099048733, "DXPRIi": 0.0099048733, "CDPMEK": 0.0099048733, "AP4A1": 0.00966387271667, "HEX1": 0.0096015855, "IPDPS": 0.008913157, "ACLS": 0.0078598162, "DHAD1": 0.0078598162, "KARA1i": 0.0078598162, "IMPD": 0.0078480225, "GMPS2": 0.0078480225, "G1PACT": 0.00687727446, "GF6PTAr": 0.00687727446, "CBPS": 0.00667476429, "THRD_Lr": 0.00652544821, "GALUi": 0.00611804179, "DHAD2": 0.00607590934, "ACHBS": 0.00607590934, "KARA2i": 0.00607590934, "FDH": 0.006016664, "TRE6PS": 0.00566123989, "TRE6PP": 0.00552603236, "PPBNGS": 0.005275436, "ECOAH9ir": 0.00524847261, "HACD9": 0.00524847261, "PPCOAC": 0.00524847261, "BKDC1": 0.00524847261, "MACCOAT": 0.00524847261, "OIVD3": 0.00524847261, "PDHc": 0.00524847261, "BKDA1": 0.00524847261, "FRD": 0.00519848061, "DHORD2": 0.00516641569, "ASPCT": 0.00516641569, "OMPDC": 0.00516641569, "MAK": 0.004899216, "MTI": 0.004899216, "GLGB": 0.004899216, "GLGE": 0.004899216, "FAS180": 0.00457360144, "GLYCL": 0.00440025565167, "MTHFC": 0.00405298739667, "MTHFD": 0.00405298739667, "GK1": 0.00404166, "DB4PS": 0.004, "RBFSa": 0.004, "FASm180": 0.00327587161, "IPMD": 0.0032641093, "IPPS": 0.0032641093, "OMCDC": 0.0032641093, "FAS260": 0.00317882464, "FAS240_L": 0.00317882464, "TRDR": 0.00294480623, "P5CR": 0.0026751649, "G5SADs": 0.0026751649, "GLU5K": 0.0026751649, "G5SD": 0.0026751649, "AICART": 0.00229842225333, "UAGDP": 0.00208262506, "APRAUR": 0.002, "GTPCII2": 0.002, "DHPPDA2": 0.002, "RBFSb": 0.002, "RBFK": 0.002, "PMDPHT": 0.002, "MN6PP": 0.00198020395, "L_LACDcm": 0.0019033005, "APSR": 0.00177378529, "GLUPRT": 0.00175456514333, "PRAIS": 0.00175456514333, "PRFGS": 0.00175456514333, "GARFT": 0.00175456514333, "PRAGSr": 0.00175456514333, "ADSL2r": 0.00173790114333, "AIRCr": 0.00173790114333, "PRASCS": 0.00173790114333, "ALAR": 0.00173634714, "SHSL2r": 0.00163893187, "PTAr": 0.00154174, "ACKr": 0.00154174, "OCBT": 0.0015083486, "ACGK": 0.0015083486, "ORNTAC": 0.0015083486, "UDCPDP": 0.0014978853, "MAN1PT2": 0.00144224837, "FAS161": 0.00136975997, "HMBS": 0.001318859, "UPP3S": 0.001318859, "UPP3MT": 0.001285531, "AACPS10": 0.00128031595, "APRO": 0.001268867, "NNDMBRT": 0.001268867, "PC20M": 0.001268867, "PC6AR": 0.001268867, "PC11M": 0.001268867, "ADK2": 0.001268867, "ADOCBLS": 0.001268867, "R05224": 0.001268867, "ADCYRS": 0.001268867, "PC8XM": 0.001268867, "PC6YM": 0.001268867, "R05219": 0.001268867, "COBC": 0.001268867, "ACBIPGT": 0.001268867, "THRD": 0.001268867, "R05217": 0.001268867, "COCHL": 0.001268867, "NAPRTr": 0.001268867, "ADOCBIK": 0.001268867, "CYRDAAT": 0.001268867, "PC17M": 0.001268867, "DMBI": 0.001268867, "RZ5PP": 0.001268867, "AOBUTDs": 0.001268867, "CYSTS": 0.001189393, "DCPT": 0.00108109783, "DCPE": 0.00108109783, "DCPDPP": 0.00108109783, "ALAt2r": 0.001, "ILEt2r": 0.001, "Gln_LT": 0.001, "PHEt2r": 0.001, "HISt2r": 0.001, "LEUt2r": 0.001, "METabc": 0.001, "ARGt5r": 0.001, "LYSt5r": 0.001, "ASPt2r": 0.001, "GRTT": 0.0009917163, "DMPPS": 0.0009917163, "DMATT": 0.0009917163, "ACCC": 0.00098167624, "ACChex": 0.00098167624, "UAPGR": 0.00092635176, "UAGCVT": 0.00092635176, "ALAALAr": 0.00086817357, "UAMAGS": 0.00084782266, "UAMAS": 0.00084782266, "AGPAT160190": 0.00077135573, "DDPA": 0.00071802157, "SHKK": 0.00071802157, "SHK3Dr": 0.00071802157, "PSCVT": 0.00071802157, "DHQS": 0.00071802157, "DHQD": 0.00071802157, "CHORS": 0.00071802157, "UDCPDPS": 0.0007125943, "THDPS": 0.00068241827, "DHDPS": 0.00068241827, "SDPDS": 0.00068241827, "DHDPRy": 0.00068241827, "DAPE": 0.00068241827, "TYRt2r": 0.00067814148, "DAPDC": 0.00064152898, "CYRDAR": 0.0006344335, "DASYN160190": 0.00062975339, "THRt2r": 0.00062115451, "MYCOE": 0.000614485, "MYCOPP": 0.000614485, "PPM1": 0.000614485, "QULNS": 0.000599904, "ASPO6": 0.000599904, "NNDPR": 0.000599904, "NADS2": 0.000599904, "NNAT": 0.000599904, "IG3PS": 0.00056052111, "HSTPT": 0.00056052111, "PRAMPC": 0.00056052111, "PRATPP": 0.00056052111, "HISTP": 0.00056052111, "IGPDH": 0.00056052111, "HISTD": 0.00056052111, "ATPPRT": 0.00056052111, "PRMICIi": 0.00056052111, "FAS200": 0.00048983828, "UDPGALM": 0.0004568019, "UDPG4E": 0.0004568019, "HXPRT": 0.00045249009, "INSH": 0.00045249009, "UAGPT1": 0.00041364214, "UAGPT2": 0.00041364214, "UAAGLS1": 0.00041364214, "UAAGLS2": 0.00041364214, "PAPPT1": 0.00041364214, "UGLDDS2": 0.00041364214, "UGLDDS1": 0.00041364214, "PAPPT2": 0.00041364214, "PANTS": 0.000408268, "PPNCL3": 0.000408268, "DPR": 0.000408268, "MOHMT": 0.000408268, "ASP1DC": 0.000408268, "PNTK": 0.000408268, "PPCDC": 0.000408268, "PTPATi": 0.000408268, "DPCOAK": 0.000408268, "NDPK7": 0.000404102, "NDPK5": 0.000404102, "RNDR3": 0.000404102, "RNDR2": 0.000404102, "PPTGS_TB2": 0.0003926455, "PPTGS_TB1": 0.0003926455, "MYCSacp58": 0.00037600233, "PGPP160190": 0.00037177384, "PGSA160190": 0.00037177384, "AGPAT160": 0.00037052404, "AACPS3": 0.00037052404, "MYCSacp50": 0.00033721687, "FAMPL1": 0.00033721687, "MYC2CYC1": 0.00033721687, "MYC1CYC1": 0.00033721687, "MYCON1": 0.00033721687, "PRAIi": 0.00031918292, "IGPS": 0.00031918292, "TRPS1": 0.00031918292, "ANPRT": 0.00031918292, "ANS": 0.00031918292, "FACOAL160": 0.00030543029, "CAT": 0.000299952, "RNDR1": 0.00028520436, "NADK": 0.000283288, "NAGINS": 0.000272873, "MSHS": 0.000272873, "CIGAMS": 0.000272873, "IGAMD": 0.000272873, "NAGINSP": 0.000272873, "INO1": 0.000272873, "FMNAT": 0.000268707, "MYCSacp56": 0.00026845704, "CDPPT160190": 0.00025797955, "G16MTM1": 0.00025797955, "MI1PS": 0.00025797955, "MI1PP": 0.00025797955, "AGPAT190": 0.00025448011, "G3PAT190": 0.00025448011, "NPHS": 0.000245794, "SUCBZS": 0.000245794, "SUCBZL": 0.000245794, "SEPHCHCS": 0.000245794, "DHNAOT": 0.000245794, "PPTTm": 0.000245794, "AMMQT8": 0.000245794, "ICHORSi": 0.000245794, "OPP": 0.000245794, "SHCHCS3": 0.000245794, "HEXTT": 0.000245794, "FRTT": 0.000245794, "GGTT": 0.000245794, "NDPK4": 0.00022769273, "G16MTM6": 0.00022296432, "MYC2CYC2": 0.00022256855, "FAMPL2": 0.00022256855, "MYC1CYC2": 0.00022256855, "MYCON2": 0.00022256855, "DASYN160": 0.00021971484, "NDPK8": 0.000212466, "TMDS3": 0.000212466, "DTMPK": 0.000212466, "RNTR4": 0.000212466, "FAS181": 0.00020515467, "MYC1M2": 0.00019938476, "FAMPL5": 0.00019938476, "MYC1CYC5": 0.00019938476, "MYCON5": 0.00019938476, "MYC2CYC3": 0.00017661757, "FAMPL3": 0.00017661757, "MYC1CYC3": 0.00017661757, "MYCON3": 0.00017661757, "FASm220": 0.0001633072, "FASm2002": 0.00015322548, "FASm2202": 0.00015322548, "FASm2402": 0.00015322548, "PGSA160": 0.00013512421, "PGPP160": 0.00013512421, "TRESULT": 0.00013485342, "AACPS11": 0.00013441599, "FASPHDCA": 0.00013441599, "CHRPL": 0.00013441599, "MAS3": 0.000133312, "PKS2": 0.000133312, "CLPNS160190": 0.00012204297, "DASYN190190": 0.0001210223, "PGSA190": 0.0001210223, "PGPP190": 0.0001210223, "CMCBTFL": 0.000116648, "CMCBTFU": 0.000116648, "G16MTM7": 0.00011239868, "MANAT2": 0.00011056564, "GLUt2r": 0.0001, "TRPt2r": 0.0001, "PROt2r": 0.0001, "VALt2r": 0.0001, "PROabc": 0.0001, "PSSA160": 8.46e-05, "PSD160": 8.46e-05, "G16MTM8": 7.96e-05, "GMT1": 7.83e-05, "TDMS1": 6.89e-05, "G16MTM4": 5.3e-05, "G16MTM9": 5.04e-05, "FE3Ri": 5e-05, "FASm340": 4.9e-05, "FASm300": 4.9e-05, "FASm2602": 4.9e-05, "FASm320": 4.9e-05, "FASm2802": 4.9e-05, "TDMS2": 4.59e-05, "MYC1M1": 4.59e-05, "FAMPL4": 4.59e-05, "MYC1CYC4": 4.59e-05, "MYCON4": 4.59e-05, "TDMS3": 4.58e-05, "MANAT1": 3.5e-05, "GLYCTO3": 3.33e-05, "FCLT": 3.33e-05, "PPPGO": 3.33e-05, "HEMEOS": 3.33e-05, "PYDXNK": 3.33e-05, "UPPDC1": 3.33e-05, "GCALDD": 3.33e-05, "ISCS": 3.33e-05, "CPPPGO": 3.33e-05, "MANAT3": 2.65e-05, "PATS": 2.61e-05, "G16MTM5": 2.52e-05, "FASm1801": 2.45e-05, "FASm2001": 2.45e-05, "FASm2601": 2.45e-05, "FASm2201": 2.45e-05, "FASm1601": 2.45e-05, "FASm2801": 2.45e-05, "TATS": 2.45e-05, "FASm2401": 2.45e-05, "G16MTM10": 2.4e-05, "TMHAS1": 2.3e-05, "TDMS4": 2.3e-05, "TMHAS3": 2.3e-05, "TMHAS2": 2.29e-05, "TMHAS4": 2.29e-05, "UAGPT3": 2.05e-05, "UAAGDS": 2.05e-05, "UGMDDS": 2.05e-05, "PAPPT3": 2.05e-05, "UAMRH": 2.04e-05, "UGAGDS": 2.04e-05, "PGPPT3": 2.04e-05, "UGMAS": 2.04e-05, "UGMAGS": 2.04e-05, "UGGPT3": 2.04e-05, "UGMDDS2": 2.04e-05, "DHPS2": 1.67e-05, "AHMMPS": 1.67e-05, "DNMPPA": 1.67e-05, "GTPCI": 1.67e-05, "DHFR": 1.67e-05, "DHFS": 1.67e-05, "HMPK3": 1.67e-05, "SHCHF": 1.67e-05, "DNTPPA": 1.67e-05, "HPPK2": 1.67e-05, "SHCHD2": 1.67e-05, "TMPKr": 1.67e-05, "PMPK": 1.67e-05, "HEMEAS_1": 1.67e-05, "DHNPA2": 1.67e-05, "TMPPP": 1.67e-05, "ADCL": 1.67e-05, "THZPSN": 1.67e-05, "ADCS": 1.67e-05, "TDPGDH": 1.52e-05, "G1PTT": 1.52e-05, "GALFT": 1.52e-05, "TDPDRE": 1.52e-05, "TDPDRR": 1.52e-05, "EMB": 1.52e-05, "AFTA": 1.52e-05, "O16RHAT": 1.52e-05, "ACGAMT": 1.52e-05, "PPNDH": 1.96e-06, "CHORM": 1.96e-06, "PHETA1": -1.96e-06, "4HBAt": -1.67e-05, "DADK": -7.27e-05, "FACOALPHDCA": -0.00013441599, "PHDCATA": -0.00013441599, "PAPR": -0.00013485342, "URIDK2r": -0.000212466, "NDPK6": -0.000212466, "SHSL4r": -0.00044953887, "SDPTA": -0.00068241827, "ILETA": -0.00082743673, "GLUR": -0.00086817357, "HDECH": -0.00114187977, "SHSL1r": -0.001189393, "CSND": -0.001268867, "CMPN": -0.001268867, "BARB": -0.001268867, "COBALTt5": -0.001268867, "ADOCBLabc": -0.001268867, "PMANM": -0.00144224837, "ACOTA": -0.0015083486, "AGPR": -0.0015083486, "SIRA2": -0.00163893187, "LDH_L": -0.0019033005, "IMPC": -0.00229842225333, "IPPMIb": -0.0032641093, "LEUTA": -0.0032641093, "IPPMIa": -0.0032641093, "MAN6PI": -0.00342245232, "TKT2": -0.00512340664111, "DHORTS": -0.00516641569, "ORPT": -0.00516641569, "TALA": -0.00567425207111, "TKT1": -0.00567425207111, "PGMT": -0.00613326852, "RPI": -0.00679765871222, "PGAMT": -0.00687727446, "ADATT": -0.00966387271667, "CYTK1": -0.00975748932, "VPAMTr": -0.01001067551, "NDPK3": -0.01016159132, "ASAD": -0.01068241827, "RPE": -0.0107976587122, "PPGKr": -0.013, "VALTA": -0.01419811441, "PGI": -0.01572377546, "FBA": -0.0368211609522, "PEPCK_re": -0.114760306403, "H2Ot": -0.454610709194, "PGM": -0.868746503814, "PGK": -0.908746503814, "GLYCt": -1.0, "SUCOAS": -1.04899746692, "KGD2": -1.04967988519, "SUCCt2r": -1.0548783658, "NH4t": -1.30742950314, "H2CO3TP": -3.00097655733}]
