# Supplementary material for: Rewiring of Metabolic Network in Mycobacterium tuberculosis During Adaptation to Different Stresses
Source: Front Microbiol. 2019 Oct 29;10:2417. doi: 10.3389/fmicb.2019.02417 (PMC6828651; doi:10.3389/fmicb.2019.02417)
Supplement: Supplementary file 4 [file Data_Sheet_2.ZIP › Escher_json_flux_data/pbs_fba2.json]

[{"HMPK4": 0.0, "PEPCK_re": 0.0, "EX_h2o": 0.0, "NTD4": 9.29636684335e-08, "NTD9": 8.98420355132e-06, "PUNP3": 7.85187019821e-06, "NTD2": 2.97567297276e-06, "PUNP7": 1.98185641251e-16, "NTD10": 0.00125590879872, "CS": 0.590185528725, "PUNP5": -6.79113496241e-05, "PGM": -0.811688588811, "ENO": 0.811688588811, "PGK": -0.831885479239, "GAPD": 0.831885479239, "PYK": 0.80572339786, "TPI": 0.927389292164, "PUNP1": 6.00594794257e-05, "GLPD2": 0.995627377006, "GLYK": 0.999500218142, "ATPM": 3.15, "EX_arg_L": -0.001, "EX_pro_L": -0.001, "EX_ala_L": -0.001, "EX_glu_L": -0.001, "ALAt2r": 0.001, "GLUt2r": 0.001, "ILEt2r": 0.001, "THRt2r": 0.001, "EX_met_L": -0.001, "EX_his_L": -0.001, "EX_thr_L": -0.001, "EX_ser_L": -0.001, "SERt2r": 0.001, "EX_leu_L": -0.001, "Gln_LT": 0.001, "GLYCt": -1.0, "GLYt2r": 0.001, "HISt2r": 0.001, "PROt2r": 0.001, "EX_gly": -0.001, "VALt2r": 0.001, "LEUt2r": 0.001, "EX_glyc": -1.0, "EX_val_L": -0.001, "METabc": 0.001, "EX_lys_L": -0.001, "ARGt5r": 0.001, "EX_gln_L": -0.001, "EX_asp_L": -0.001, "LYSt5r": 0.001, "ASPt2r": 0.001, "EX_ile_L": -0.001, "CYTBD": 3.52734439873, "NADH5": 2.5157524656, "PDH": 0.91033681439, "GLUDx": 0.727735271124, "EX_nh4": 1.53072510689, "NH4t": -1.53072510689, "EX_phe_L": -0.001, "PHEt2r": 0.001, "ASPTA": 0.814601246352, "PIabc": 0.00650523508114, "EX_pi": -0.00650523508114, "ASNN": 0.852958999599, "EX_asn_L": -0.854859892257, "ASNt2r": 0.854859892257, "CSND": 0.000417224654235, "O2t": 3.75456561344, "EX_o2": -3.75456561344, "CMPN": 0.000425803550048, "NTD7": 0.00766254820031, "ICL": 0.00296259520102, "PYDXNK": 0.00302635813635, "INSK": 0.0110930120551, "ATPS4r": 5.01941028175, "TYRt2r": 0.001, "EX_tyr_L": -0.001, "ADA": 0.0118911802905, "DHORD2": 0.015900793186, "ORPT": -0.015900793186, "ASPCT": 0.015900793186, "DHORTS": -0.015900793186, "OMPDC": 0.015900793186, "UMPK": 0.017584653209, "TALA": -0.00747942302658, "TKT1": -0.00747942302658, "NDPK2": 0.0212470791846, "H2CO3TP": -4.32037354416, "H2CO3D": 4.32037354416, "EX_h2co3": 4.32037354416, "CBPS": 0.0199607307502, "FUM": -0.00617201334263, "IMPD": 0.0138893746361, "ADATT": -0.0196107420105, "AP4A1": 0.0196107420105, "PRPPS": 0.0220893596575, "FORt": -2.16840434497e-19, "RPI": -0.0141841330809, "ADNCYC": 1.08631058447e-06, "RPE": -0.017055296135, "SULabc": 0.0240410029445, "SADT": 0.0240410029445, "EX_so4": -0.0240410029445, "CYO1b": 3.97407193561, "QRr": 3.97407193561, "CYO1a": 3.97407193561, "FPRA": 3.06411296089, "SUCOAS": -1.53887644375, "SUCCt2r": -1.55743338762, "EX_succ": 1.55743338762, "KGD2": -1.54458920165, "ICDHy": 1.56444059626, "ACONT": 1.56902507774, "FBP": 0.0669461124855, "FBA": -0.0669461124855, "GLNS": 0.0526788538747, "TKT2": -0.00957587310847, "PPA": 0.145507432111, "CAT": 0.000645986178034, "QULNS": 0.00129197235607, "ASPO6": 0.00129197235607, "NNDPR": 0.00129197235607, "NADS2": 0.00129197235607, "NNAT": 0.00129197235607, "CTPS1": 0.0118844809828, "HCO3E": 0.298114182083, "EX_trp_L": -0.000813253287536, "TRPt2r": 0.000813253287536, "PPGKr": -0.00655587763525, "GMPS2": 0.0126334658374, "PMDPHT": 0.0014355815271, "APRAUR": 0.0014355815271, "DB4PS": 0.00287116305419, "GTPCII": 0.0014355815271, "RBFSb": 0.0014355815271, "RBFSa": 0.00287116305419, "DHPPDA": 0.0014355815271, "FDH": 0.00433862604895, "GK1": 0.00291408459019, "PGI": -0.0301738539043, "MN6PP": 0.00380009986118, "MAN6PI": -0.00655940103599, "MI1PS": 0.000493564971351, "MI1PP": 0.000493564971351, "FASm1801": 4.68657574717e-05, "TDPGDH": 2.91316910815e-05, "FAS100": 0.0230073408461, "DHPS2": 3.18814676678e-05, "UAMRH": 3.89352423893e-05, "AGPAT160190": 0.00147575328651, "G1PACT": 0.0131575614102, "FASm340": 9.37315149434e-05, "PANTS": 0.000781095957861, "AHC": 0.00429028910406, "AACPS10": 0.00244949301275, "AACPS11": 0.000257163888575, "PPNCL3": 0.000781095957861, "UAMAGS": 0.00162204937127, "DASYN190190": 0.000231539158937, "GLYCTO2": 6.37629353356e-05, "TDMS1": 0.000131909572476, "TDMS3": 8.75544805827e-05, "TDMS2": 8.77935915902e-05, "TDMS4": 4.39964253816e-05, "MYCSacp58": 0.000719365466089, "MYCSacp56": 0.000513610444128, "MYCSacp50": 0.000645161350093, "UGLDDS1": 0.000791377731184, "TMHAS4": 4.37174625395e-05, "TMHAS3": 4.39964253816e-05, "TMHAS2": 4.38370180432e-05, "TMHAS1": 4.40761290507e-05, "MYCOE": 0.00117562912025, "AHMMPS": 3.18814676678e-05, "MYC1M2": 0.000381461760645, "MYC1M1": 8.77935915902e-05, "UGAGDS": 3.89352423893e-05, "DNMPPA": 3.18814676678e-05, "G1SATi": 0.000765155224027, "UAGPT1": 0.000791377731184, "ECOAH12": 0.0100413472048, "UAGPT3": 3.92939089006e-05, "UAGPT2": 0.000791377731184, "PMPK": 3.18814676678e-05, "FASm300": 9.37315149434e-05, "G1PTT": 2.91316910815e-05, "PMANM": -0.00275930117481, "TMPPP": 3.18814676678e-05, "DPR": 0.000781095957861, "HMBS": 9.56444030034e-05, "PPBNGS": 0.000382577612014, "FCLT": 6.37629353356e-05, "AGPAT190": 0.000486869863122, "MOHMT": 0.000781095957861, "UDCPDP": 0.00286574542499, "PGPPT3": 3.89352423893e-05, "NPHS": 0.0004702516481, "MYCOPP": 0.00117562912025, "PPTGS_TB2": 0.000751207081923, "UAPGR": 0.00177229078765, "MEPCT": 0.0189499458634, "MMSAD1": 0.0100413472048, "THZPSN": 3.18814676678e-05, "MYC2CYC1": 0.000645161350093, "MYC2CYC2": 0.000425816852538, "MYC2CYC3": 0.000337903705444, "SHCHF": 3.18814676678e-05, "G16MTM10": 4.59890171108e-05, "DHFR": 3.18814676678e-05, "DHFS": 3.18814676678e-05, "UGMAS": 3.89352423893e-05, "FASm2001": 4.68657574717e-05, "UGMAGS": 3.89352423893e-05, "FASm2002": 0.000293150095205, "GLUPRT": 3.18814676678e-05, "UGGPT3": 3.89352423893e-05, "GF6PTAr": 0.0131575614102, "GALFT": 2.91316910815e-05, "UAAGDS": 3.92939089006e-05, "EX_fe3": -0.000223170273675, "MECDPDH": 0.0189499458634, "FE3Ri": 9.56444030034e-05, "NAGINS": 0.00052205903306, "BKDA2": 0.0100413472048, "PRFGS": 3.18814676678e-05, "PSSA160": 0.000161838300249, "AGPAT160": 0.000708884433594, "TRESULT": 0.000258000777102, "DXPS": 0.0189818273311, "PGPP160190": 0.000711275543669, "PAPR": -0.000258000777102, "UPP3MT": 3.18814676678e-05, "FMNAT": 0.000514088666143, "FAS260": 0.00608170877231, "GSEALD": 0.000765155224027, "AMYL2": 0.0187463029887, "FAMPL4": 8.77935915902e-05, "FAMPL5": 0.000381461760645, "FAMPL2": 0.000425816852538, "FAMPL3": 0.000337903705444, "FASm220": 0.000312438383145, "PPTGS_TB1": 0.000751207081923, "PGSA160190": 0.000711275543669, "DMATT": 0.00189734584458, "CMCBTFL": 0.000223170273675, "CMCBTFU": 0.000223170273675, "UPP3S": 9.56444030034e-05, "SUCBZS": 0.0004702516481, "SUCBZL": 0.0004702516481, "3HIBD": 0.0100413472048, "DNTPPA": 3.18814676678e-05, "UAAGLS1": 0.000791377731184, "UAAGLS2": 0.000791377731184, "TDPDRE": 2.91316910815e-05, "FRD": 0.00994570280181, "biomass": 0.0398518345848, "MAS3": 0.000255051741342, "TDPDRR": 2.91316910815e-05, "PPCOAC": 0.0100413472048, "FAMPL1": 0.000645161350093, "ASP1DC": 0.000781095957861, "PGAMT": -0.0131575614102, "SEPHCHCS": 0.0004702516481, "PATS": 4.98546450655e-05, "DXPRIi": 0.0189499458634, "PPPGO": 6.37629353356e-05, "INO1": 0.00052205903306, "HEMEOS": 6.37629353356e-05, "FAS161": 0.00262061679046, "FAS160": 0.0199008106366, "NDPK8": 0.000406488712765, "NDPK7": 0.000773125590944, "NDPK4": 0.000435620403846, "NDPK5": 0.000773125590944, "MCOATA": 0.0290132514291, "HPPK2": 3.18814676678e-05, "CDPPT160190": 0.000493564971332, "DTMPK": 0.000406488712765, "AACPS3": 0.000708884433594, "FASm2602": 9.37315149434e-05, "FASm2601": 4.68657574717e-05, "MSHS": 0.00052205903306, "MAN1PT2": 0.00275930117481, "G16MTM9": 9.64414396951e-05, "G16MTM1": 0.000493564971332, "G16MTM5": 4.82605716821e-05, "G16MTM4": 0.000101462770853, "G16MTM7": 0.000215040499419, "G16MTM6": 0.000426574037395, "UDPGALM": 0.000873950732444, "PGSA160": 0.000258518850951, "FASm180": 0.00626737846964, "UPPDC1": 6.37629353356e-05, "UDCPDPS": 0.00136333126114, "IPDPS": 0.0170526000188, "FACOALPHDCA": -0.000257163888575, "PKS2": 0.000255051741342, "BKDC": 0.0100413472048, "EMB": 2.91316910815e-05, "DHNAOT": 0.0004702516481, "FASm2202": 0.000293150095205, "FASm2201": 4.68657574717e-05, "FAS120": 0.0230073408461, "PPTTm": 0.0004702516481, "FASm2402": 0.000293150095205, "EX_4hba": 3.18814676678e-05, "CIGAMS": 0.00052205903306, "PRAIS": 3.18814676678e-05, "GRTT": 0.00189734584458, "AMMQT8": 0.0004702516481, "GCALDD": 6.37629353356e-05, "ICHORSi": 0.0004702516481, "MECDPS": 0.0189499458634, "DMPPS": 0.00189734584458, "FASm320": 9.37315149434e-05, "NADK": 0.000541984950353, "PNTK": 0.000781095957861, "UAGCVT": 0.00177229078765, "AFTA": 2.91316910815e-05, "GMT1": 0.000149723342535, "ACChex": 0.00187813726031, "GARFT": 3.18814676678e-05, "PPCDC": 0.000781095957861, "MYC1CYC2": 0.000425816852538, "MYC1CYC1": 0.000645161350093, "ACCC": 0.00187813726031, "MYC1CYC5": 0.000381461760645, "MYC1CYC4": 8.77935915902e-05, "OPP": 0.0004702516481, "UGMDDS": 3.92939089006e-05, "HDECH": -0.0021846377201, "FAS80_L": 0.0292747193158, "O16RHAT": 2.91316910815e-05, "TMPKr": 3.18814676678e-05, "FADE233": 0.0100413472048, "INSH": 0.000865701402685, "G3PAT190": 0.000486869863122, "DCPT": 0.00206835006678, "DCPE": 0.00206835006678, "PRAGSr": 3.18814676678e-05, "SHCHCS3": 0.0004702516481, "FASPHDCA": 0.000257163888575, "FAS181": 0.000392500718825, "FAS180": 0.00875018761611, "FAS240_L": 0.00608170877231, "DADK": -0.00013916260637, "PGPP160": 0.000258518850951, "ALAALAr": 0.00166098461366, "MYCON3": 0.000337903705444, "PHDCATA": -0.000257163888575, "IGAMD": 0.00052205903306, "FACOAL160": 0.000584347450516, "NAGINSP": 0.00052205903306, "4HBAt": -3.18814676678e-05, "RBFK": 0.00139879939393, "ISCS": 6.37629353356e-05, "PTPATi": 0.000781095957861, "MYCON1": 0.000645161350093, "MYCON2": 0.000425816852538, "MYCON4": 8.77935915902e-05, "MYCON5": 0.000381461760645, "FASm1601": 4.68657574717e-05, "DASYN160": 0.0004203571512, "GLGB": 0.00937315149434, "GLGC": 0.0187463029887, "HEMEAS_1": 3.18814676678e-05, "PPM1": 0.00117562912025, "RNDR3": 0.000773125590944, "RNDR2": 0.000773125590944, "RNDR1": 0.000545651319135, "HEXTT": 0.0004702516481, "GLUR": -0.00166098461366, "DCPDPP": 0.00206835006678, "DASYN160190": 0.001204840515, "PDHc": 0.0100413472048, "CHRPL": 0.000257163888575, "FRTT": 0.0004702516481, "ADCL": 3.18814676678e-05, "UGLDDS2": 0.000791377731184, "FASm2801": 4.68657574717e-05, "FASm2802": 9.37315149434e-05, "GTPCI": 3.18814676678e-05, "PGSA190": 0.000231539158937, "PAPPT3": 3.92939089006e-05, "PAPPT2": 0.000791377731184, "PAPPT1": 0.000791377731184, "DHNPA2": 3.18814676678e-05, "CLPNS160190": 0.000233491898832, "PSD160": 0.000161838300249, "ALAR": 0.00332196922732, "UGMDDS2": 3.89352423893e-05, "FAS140": 0.0230073408461, "ACGAMT": 2.91316910815e-05, "FAS200": 0.000937155742095, "MANAT3": 5.0771237261e-05, "MANAT2": 0.000211533537976, "MANAT1": 6.6990933937e-05, "UAMAS": 0.00162204937127, "PGPP190": 0.000231539158937, "TATS": 4.68657574717e-05, "CPPPGO": 6.37629353356e-05, "UAGDP": 0.00398446612545, "FASm2401": 4.68657574717e-05, "SHCHD2": 3.18814676678e-05, "G16MTM8": 0.000152353563618, "GGTT": 0.0004702516481, "DPCOAK": 0.000781095957861, "METAT": 0.00567314776415, "ADCS": 3.18814676678e-05, "MYC1CYC3": 0.000337903705444, "ACCOAC": 0.268112104128, "3HBCOAHL": 0.0100413472048, "CDPMEK": 0.0189499458634, "URIDK2r": -0.000408159309798, "TMDS3": 0.000408159309798, "RNDR4": 0.000408159309798, "PGMT": -0.0211331045777, "CYST_II": 0.00228481518791, "TRE6PS": 0.00146924768687, "GALUi": 0.00235766989798, "UDPG4E": 0.000888422211102, "TRE6PP": 0.00121056942858, "CYTK1": 0.0103730857779, "NDPK3": 0.00959213156587, "ADK1": 0.0427732133433, "VPAMTr": -0.020065560206, "NTD5": 1.67059703325e-06, "VALTA": -0.0273159707473, "ACLS": 0.0252473653641, "DHAD1": 0.0252473653641, "KARA1i": 0.0252473653641, "HXPRT": 0.000797790053061, "DHAD2": 0.00349396507369, "ILETA": -0.00349396507369, "KARA2i": 0.00349396507369, "ACHBS": 0.00349396507369, "SHSL4r": 0.00349396507369, "HSST": 0.00349396507369, "LDH_L": -3.58403922963e-05, "LEUTA": -0.00717451166016, "IPMD": 0.00717451166016, "IPPMIb": -0.00717451166016, "IPPMIa": -0.00717451166016, "IPPS": 0.00717451166016, "OMCDC": 0.00717451166016, "PGCD": 0.0201968904282, "PSERT": 0.0201968904282, "TRDR": 0.00667232196774, "PSP_L": 0.0179120752403, "MTHFR2": 0.00617773407307, "METS": 0.00617773407307, "OCBT": 0.00405993756425, "ACOTA": -0.00405993756425, "ACGK": 0.00405993756425, "AGPR": -0.00405993756425, "ORNTAC": 0.00405993756425, "GALKr": -1.44714786583e-05, "GALT": -1.44714786583e-05, "GHMT2": 0.00939744333634, "HSK": 0.00443321625484, "THRS": 0.00443321625484, "P5CR": 0.00450074872773, "G5SADs": 0.00450074872773, "G5SD": 0.00450074872773, "GLU5K": 0.00450074872773, "APSR": 0.00443026093402, "HSDy": -0.00983226890004, "SIRA2": -0.00417226015692, "ARGSS": 0.00383493632629, "ARGSL": 0.00383493632629, "GTHS": 9.27543311935e-06, "GLUCYS": 9.27543311935e-06, "EX_h": -4.38845772025, "ASPK": 0.0120510617276, "ASAD": -0.0120510617276, "MTI": 1.13480222589e-05, "EX_ac": 0.00240950400207, "ACt2r": -0.00240950400207, "THDPS": 0.00221879282758, "DHDPS": 0.00221879282758, "DHDPRy": 0.00221879282758, "DAPE": 0.00221879282758, "SDPDS": 0.00221879282758, "SDPTA": -0.00221879282758, "DAPDC": 0.00214056367629, "MTHFC": 0.00203045399562, "MTHFD": 0.00203045399562, "DDPA": 0.00209645008189, "SHK3Dr": 0.00209645008189, "PSCVT": 0.00209645008189, "DHQS": 0.00209645008189, "DHQD": 0.00209645008189, "SHKK": 0.00209645008189, "CHORS": 0.00209645008189, "IG3PS": 0.00199857252795, "PRAMPC": 0.00199857252795, "PRATPP": 0.00199857252795, "IMPC": -0.00199857252795, "HISTP": 0.00199857252795, "IGPDH": 0.00199857252795, "HISTD": 0.00199857252795, "HSTPT": 0.00199857252795, "ATPPRT": 0.00199857252795, "PRMICIi": 0.00199857252795, "AICART": 0.00199857252795, "ACGS": 2.28851492062e-05, "HSERTA": 0.00188744496901, "ACHMSSH": 0.00188744496901, "GLUDC": 0.000226753843114, "MDH": -0.222115313153, "PPND": 0.000374858312428, "CHORM": 0.00133715307754, "PPNDH": 0.000962294765117, "HMPK1": 3.18814676678e-05, "PHETA1": -0.000962294765117, "CITabc": 0.981427946785, "TYRTA": -0.000374858312428, "ME1": 0.21590900031, "EX_cit": -0.981427946785, "NDPK1": 0.00213697381579}, {"HMPK4": 1.37968326591e-05, "PEPCK_re": -0.0279652531655, "EX_h2o": 0.483378756189, "NTD4": 3.65235181606e-07, "NTD9": 1.90853669154e-05, "PUNP3": 1.58286669087e-05, "NTD2": 5.73403527836e-06, "PUNP7": 3.04851408096e-16, "NTD10": 0.00163240891222, "CS": 0.705410075552, "PUNP5": -7.69126246334e-05, "PGM": -0.918368906705, "ENO": 0.918368906705, "PGK": -0.92550214766, "GAPD": 0.92550214766, "PYK": 0.888979509981, "TPI": 0.9677532142, "PUNP1": 6.10839577243e-05, "GLPD2": 0.998107729909, "GLYK": 0.999783717402, "ATPM": 3.15, "EX_arg_L": -0.001, "EX_pro_L": -0.001, "EX_ala_L": -0.001, "EX_glu_L": -0.001, "ALAt2r": 0.001, "GLUt2r": 0.001, "ILEt2r": 0.001, "THRt2r": 0.001, "EX_met_L": -0.001, "EX_his_L": -0.001, "EX_thr_L": -0.001, "EX_ser_L": -0.001, "SERt2r": 0.001, "EX_leu_L": -0.001, "Gln_LT": 0.001, "GLYCt": -1.0, "GLYt2r": 0.001, "HISt2r": 0.001, "PROt2r": 0.001, "EX_gly": -0.001, "VALt2r": 0.001, "LEUt2r": 0.001, "EX_glyc": -1.0, "EX_val_L": -0.001, "METabc": 0.001, "EX_lys_L": -0.001, "ARGt5r": 0.001, "EX_gln_L": -0.001, "EX_asp_L": -0.001, "LYSt5r": 0.001, "ASPt2r": 0.001, "EX_ile_L": -0.001, "CYTBD": 3.44472770553, "NADH5": 2.43752440387, "PDH": 0.842836848112, "GLUDx": 0.652164077345, "EX_nh4": 1.32930418535, "NH4t": -1.32930418535, "EX_phe_L": -0.000843667380163, "PHEt2r": 0.000843667380163, "ASPTA": 0.682938453574, "PIabc": 0.00540177034385, "EX_pi": -0.00540177034385, "ASNN": 0.698481459841, "EX_asn_L": -0.699304078742, "ASNt2r": 0.699304078742, "CSND": 0.000292489566418, "O2t": 2.62987984586, "EX_o2": -2.62987984586, "CMPN": 0.000294676254136, "NTD7": 0.00502721761103, "ICL": 0.00183558638357, "PYDXNK": 0.00186318004889, "INSK": 0.00652243944096, "ATPS4r": 2.94930333477, "TYRt2r": 0.000584605632191, "EX_tyr_L": -0.000584605632191, "ADA": 0.00682143918327, "DHORD2": 0.00906797808386, "ORPT": -0.00906797808386, "ASPCT": 0.00906797808386, "DHORTS": -0.00906797808386, "OMPDC": 0.00906797808386, "UMPK": 0.00978929376299, "TALA": -0.00392526842354, "TKT1": -0.00392526842354, "NDPK2": 0.0111374571987, "H2CO3TP": -2.24840349246, "H2CO3D": 2.24840349246, "EX_h2co3": 2.24840349246, "CBPS": 0.0103698465375, "FUM": -0.00317132063772, "IMPD": 0.00712663056771, "ADATT": -0.00997987441086, "AP4A1": 0.00997987441086, "PRPPS": 0.0111528209207, "FORt": -1.08420217249e-19, "RPI": -0.00693287624306, "ADNCYC": 5.24231453495e-07, "RPE": -0.00817912566289, "SULabc": 0.0113322772205, "SADT": 0.0113322772205, "EX_so4": -0.0113322772205, "CYO1b": 1.81168067367, "QRr": 1.81168067367, "CYO1a": 1.81168067367, "FPRA": 1.38410662891, "SUCOAS": -0.6940923977, "SUCCt2r": -0.701886626655, "EX_succ": 0.701886626655, "KGD2": -0.695782468693, "ICDHy": 0.703550568379, "ACONT": 0.705400918561, "FBP": 0.0297827475958, "FBA": -0.0297827475958, "GLNS": 0.0234214623103, "TKT2": -0.00425385723935, "PPA": 0.0644635443437, "CAT": 0.000285884056332, "QULNS": 0.000571768112665, "ASPO6": 0.000571768112665, "NNDPR": 0.000571768112665, "NADS2": 0.000571768112665, "NNAT": 0.000571768112665, "CTPS1": 0.00525645044724, "HCO3E": 0.130741865216, "EX_trp_L": -0.000354360652752, "TRPt2r": 0.000354360652752, "PPGKr": -0.00285649680313, "GMPS2": 0.00549422165549, "PMDPHT": 0.000623124709915, "APRAUR": 0.000623124709915, "DB4PS": 0.00124624941983, "GTPCII": 0.000623124709915, "RBFSb": 0.000623124709915, "RBFSa": 0.00124624941983, "DHPPDA": 0.000623124709915, "FDH": 0.0018831709624, "GK1": 0.00126295282448, "PGI": -0.0130706006017, "MN6PP": 0.00164493538003, "MAN6PI": -0.00283903400064, "MI1PS": 0.000213592215688, "MI1PP": 0.000213592215688, "FASm1801": 2.02813440089e-05, "TDPGDH": 1.26068558423e-05, "FAS100": 0.00995651878053, "DHPS2": 1.37968326591e-05, "UAMRH": 1.68493818849e-05, "AGPAT160190": 0.00063863813775, "G1PACT": 0.0056939873305, "FASm340": 4.05626880178e-05, "PANTS": 0.000338022400148, "AHC": 0.00185663977094, "AACPS10": 0.00106002789924, "AACPS11": 0.000111288701437, "PPNCL3": 0.000338022400148, "UAMAGS": 0.000701948353614, "DASYN190190": 0.000100199497187, "GLYCTO2": 2.75936653182e-05, "TDMS1": 5.70843951271e-05, "TDMS3": 3.78895516901e-05, "TDMS2": 3.7993027935e-05, "TDMS4": 1.90396290696e-05, "MYCSacp58": 0.000311308282912, "MYCSacp56": 0.000222266974138, "MYCSacp50": 0.000279196154898, "UGLDDS1": 0.000342471878681, "TMHAS4": 1.89189067838e-05, "TMHAS3": 1.90396290696e-05, "TMHAS2": 1.89706449063e-05, "TMHAS1": 1.90741211512e-05, "MYCOE": 0.000508758204305, "AHMMPS": 1.37968326591e-05, "MYC1M2": 0.000165079102766, "MYC1M1": 3.7993027935e-05, "UGAGDS": 1.68493818849e-05, "DNMPPA": 1.37968326591e-05, "G1SATi": 0.000331123983819, "UAGPT1": 0.000342471878681, "ECOAH12": 0.00434543316827, "UAGPT3": 1.70045962524e-05, "UAGPT2": 0.000342471878681, "PMPK": 1.37968326591e-05, "FASm300": 4.05626880178e-05, "G1PTT": 1.26068558423e-05, "PMANM": -0.00119409862061, "TMPPP": 1.37968326591e-05, "DPR": 0.000338022400148, "HMBS": 4.13904979773e-05, "PPBNGS": 0.000165561991909, "FCLT": 2.75936653182e-05, "AGPAT190": 0.000210694880745, "MOHMT": 0.000338022400148, "UDCPDP": 0.00124016279565, "PGPPT3": 1.68493818849e-05, "NPHS": 0.000203503281722, "MYCOPP": 0.000508758204305, "PPTGS_TB2": 0.00032508786953, "UAPGR": 0.00076696592752, "MEPCT": 0.00820066487217, "MMSAD1": 0.00434543316827, "THZPSN": 1.37968326591e-05, "MYC2CYC1": 0.000279196154898, "MYC2CYC2": 0.000184273946203, "MYC2CYC3": 0.000146229180146, "SHCHF": 1.37968326591e-05, "G16MTM10": 1.99019311108e-05, "DHFR": 1.37968326591e-05, "DHFS": 1.37968326591e-05, "UGMAS": 1.68493818849e-05, "FASm2001": 2.02813440089e-05, "UGMAGS": 1.68493818849e-05, "FASm2002": 0.000126861876301, "GLUPRT": 1.37968326591e-05, "UGGPT3": 1.68493818849e-05, "GF6PTAr": 0.0056939873305, "GALFT": 1.26068558423e-05, "UAAGDS": 1.70045962524e-05, "EX_fe3": -9.65778286138e-05, "MECDPDH": 0.00820066487217, "FE3Ri": 4.13904979773e-05, "NAGINS": 0.000225923134793, "BKDA2": 0.00434543316827, "PRFGS": 1.37968326591e-05, "PSSA160": 7.00361717858e-05, "AGPAT160": 0.000306772574175, "TRESULT": 0.000111650868294, "DXPS": 0.00821446170483, "PGPP160190": 0.000307807336625, "PAPR": -0.000111650868294, "UPP3MT": 1.37968326591e-05, "FMNAT": 0.000222473926628, "FAS260": 0.00263188379805, "GSEALD": 0.000331123983819, "AMYL2": 0.00811253760356, "FAMPL4": 3.7993027935e-05, "FAMPL5": 0.000165079102766, "FAMPL2": 0.000184273946203, "FAMPL3": 0.000146229180146, "FASm220": 0.000135208960059, "PPTGS_TB1": 0.00032508786953, "PGSA160190": 0.000307807336625, "DMATT": 0.000821084003626, "CMCBTFL": 9.65778286138e-05, "CMCBTFU": 9.65778286138e-05, "UPP3S": 4.13904979773e-05, "SUCBZS": 0.000203503281722, "SUCBZL": 0.000203503281722, "3HIBD": 0.00434543316827, "DNTPPA": 1.37968326591e-05, "UAAGLS1": 0.000342471878681, "UAAGLS2": 0.000342471878681, "TDPDRE": 1.26068558423e-05, "FRD": 0.0043040426703, "biomass": 0.0172460408239, "MAS3": 0.000110374661273, "TDPDRR": 1.26068558423e-05, "PPCOAC": 0.00434543316827, "FAMPL1": 0.000279196154898, "ASP1DC": 0.000338022400148, "PGAMT": -0.0056939873305, "SEPHCHCS": 0.000203503281722, "PATS": 2.15747970707e-05, "DXPRIi": 0.00820066487217, "PPPGO": 2.75936653182e-05, "INO1": 0.000225923134793, "HEMEOS": 2.75936653182e-05, "FAS161": 0.00113408239854, "FAS160": 0.00861215540623, "NDPK8": 0.000175909616404, "NDPK7": 0.000334573191984, "NDPK4": 0.000188516472246, "NDPK5": 0.000334573191984, "MCOATA": 0.0125556006089, "HPPK2": 1.37968326591e-05, "CDPPT160190": 0.000213592215604, "DTMPK": 0.000175909616404, "AACPS3": 0.000306772574175, "FASm2602": 4.05626880178e-05, "FASm2601": 2.02813440089e-05, "MSHS": 0.000225923134793, "MAN1PT2": 0.00119409862061, "G16MTM9": 4.17354187938e-05, "G16MTM1": 0.000213592215604, "G16MTM5": 2.08849554377e-05, "G16MTM4": 4.39084199376e-05, "G16MTM7": 9.30596362857e-05, "G16MTM6": 0.000184601620979, "UDPGALM": 0.000378205675268, "PGSA160": 0.000111875066825, "FASm180": 0.00271223310225, "UPPDC1": 2.75936653182e-05, "UDCPDPS": 0.000589987056585, "IPDPS": 0.00737958086854, "FACOALPHDCA": -0.000111288701437, "PKS2": 0.000110374661273, "BKDC": 0.00434543316827, "EMB": 1.26068558423e-05, "DHNAOT": 0.000203503281722, "FASm2202": 0.000126861876301, "FASm2201": 2.02813440089e-05, "FAS120": 0.00995651878053, "PPTTm": 0.000203503281722, "FASm2402": 0.000126861876301, "EX_4hba": 1.37968326591e-05, "CIGAMS": 0.000225923134793, "PRAIS": 1.37968326591e-05, "GRTT": 0.000821084003626, "AMMQT8": 0.000203503281722, "GCALDD": 2.75936653182e-05, "ICHORSi": 0.000203503281722, "MECDPS": 0.00820066487217, "DMPPS": 0.000821084003626, "FASm320": 4.05626880178e-05, "NADK": 0.000234546155205, "PNTK": 0.000338022400148, "UAGCVT": 0.00076696592752, "AFTA": 1.26068558423e-05, "GMT1": 6.47933753754e-05, "ACChex": 0.000812771411948, "GARFT": 1.37968326591e-05, "PPCDC": 0.000338022400148, "MYC1CYC2": 0.000184273946203, "MYC1CYC1": 0.000279196154898, "ACCC": 0.000812771411948, "MYC1CYC5": 0.000165079102766, "MYC1CYC4": 3.7993027935e-05, "OPP": 0.000203503281722, "UGMDDS": 1.70045962524e-05, "HDECH": -0.000945410711925, "FAS80_L": 0.0126687518828, "O16RHAT": 1.26068558423e-05, "TMPKr": 1.37968326591e-05, "FADE233": 0.00434543316827, "INSH": 0.000374635744817, "G3PAT190": 0.000210694880745, "DCPT": 0.000895086764801, "DCPE": 0.000895086764801, "PRAGSr": 1.37968326591e-05, "SHCHCS3": 0.000203503281722, "FASPHDCA": 0.000111288701437, "FAS181": 0.000169856256075, "FAS180": 0.00378667869162, "FAS240_L": 0.00263188379805, "DADK": -6.0223174557e-05, "PGPP160": 0.000111875066825, "ALAALAr": 0.000718797735499, "MYCON3": 0.000146229180146, "PHDCATA": -0.000111288701437, "IGAMD": 0.000225923134793, "FACOAL160": 0.000252878696601, "NAGINSP": 0.000225923134793, "4HBAt": -1.37968326591e-05, "RBFK": 0.000605336032919, "ISCS": 2.75936653182e-05, "PTPATi": 0.000338022400148, "MYCON1": 0.000279196154898, "MYCON2": 0.000184273946203, "MYCON4": 3.7993027935e-05, "MYCON5": 0.000165079102766, "FASm1601": 2.02813440089e-05, "DASYN160": 0.00018191123861, "GLGB": 0.00405626880178, "GLGC": 0.00811253760356, "HEMEAS_1": 1.37968326591e-05, "PPM1": 0.000508758204305, "RNDR3": 0.000334573191984, "RNDR2": 0.000334573191984, "RNDR1": 0.000236132790961, "HEXTT": 0.000203503281722, "GLUR": -0.000718797735499, "DCPDPP": 0.000895086764801, "DASYN160190": 0.000521399552229, "PDHc": 0.00434543316827, "CHRPL": 0.000111288701437, "FRTT": 0.000203503281722, "ADCL": 1.37968326591e-05, "UGLDDS2": 0.000342471878681, "FASm2801": 2.02813440089e-05, "FASm2802": 4.05626880178e-05, "GTPCI": 1.37968326591e-05, "PGSA190": 0.000100199497187, "PAPPT3": 1.70045962524e-05, "PAPPT2": 0.000342471878681, "PAPPT1": 0.000342471878681, "DHNPA2": 1.37968326591e-05, "CLPNS160190": 0.000101044553187, "PSD160": 7.00361717858e-05, "ALAR": 0.001437595471, "UGMDDS2": 1.68493818849e-05, "FAS140": 0.00995651878053, "ACGAMT": 1.26068558423e-05, "FAS200": 0.000405557896015, "MANAT3": 2.19714560096e-05, "MANAT2": 9.15419846932e-05, "MANAT1": 2.8990594625e-05, "UAMAS": 0.000701948353614, "PGPP190": 0.000100199497187, "TATS": 2.02813440089e-05, "CPPPGO": 2.75936653182e-05, "UAGDP": 0.00172429365365, "FASm2401": 2.02813440089e-05, "SHCHD2": 1.37968326591e-05, "G16MTM8": 6.59316140697e-05, "GGTT": 0.000203503281722, "DPCOAK": 0.000338022400148, "METAT": 0.00245507738753, "ADCS": 1.37968326591e-05, "MYC1CYC3": 0.000146229180146, "ACCOAC": 0.11602658551, "3HBCOAHL": 0.00434543316827, "CDPMEK": 0.00820066487217, "URIDK2r": -0.000176570778123, "TMDS3": 0.000176570778123, "RNDR4": 0.000176570778123, "PGMT": -0.00914128452083, "CYST_II": 0.000987494453987, "TRE6PS": 0.0006333039273, "GALUi": 0.00101614006143, "UDPG4E": 0.000382836134126, "TRE6PP": 0.000521359876313, "CYTK1": 0.00437842092141, "NDPK3": 0.00403810428302, "ADK1": 0.0173841998433, "VPAMTr": -0.00811620544139, "NTD5": 6.61161719485e-07, "VALTA": -0.0107063012324, "ACLS": 0.00982831940992, "DHAD1": 0.00982831940992, "KARA1i": 0.00982831940992, "HXPRT": 0.000297723120184, "DHAD2": 0.00129712552186, "ILETA": -0.00129712552186, "KARA2i": 0.00129712552186, "ACHBS": 0.00129712552186, "SHSL4r": 0.00129712552186, "HSST": 0.00129712552186, "LDH_L": -1.31053216032e-05, "LEUTA": -0.00255476805044, "IPMD": 0.00255476805044, "IPPMIb": -0.00255476805044, "IPPMIa": -0.00255476805044, "IPPS": 0.00255476805044, "OMCDC": 0.00255476805044, "PGCD": 0.00713324095511, "PSERT": 0.00713324095511, "TRDR": 0.00232260189439, "PSP_L": 0.00614574650113, "MTHFR2": 0.00210989725829, "METS": 0.00210989725829, "OCBT": 0.00130186845361, "ACOTA": -0.00130186845361, "ACGK": 0.00130186845361, "AGPR": -0.00130186845361, "ORNTAC": 0.00130186845361, "GALKr": -4.63045885843e-06, "GALT": -4.63045885843e-06, "GHMT2": 0.00294475527578, "HSK": 0.00136985072467, "THRS": 0.00136985072467, "P5CR": 0.00138047101492, "G5SADs": 0.00138047101492, "G5SD": 0.00138047101492, "GLU5K": 0.00138047101492, "APSR": 0.00135240280963, "HSDy": -0.00293837042849, "SIRA2": -0.00124075194134, "ARGSS": 0.00113885925052, "ARGSL": 0.00113885925052, "GTHS": 2.74552294303e-06, "GLUCYS": 2.74552294303e-06, "EX_h": -1.29507584707, "ASPK": 0.0033313158998, "ASAD": -0.0033313158998, "MTI": 2.39201583999e-06, "EX_ac": 0.000479180622145, "ACt2r": -0.000479180622145, "THDPS": 0.000392945471305, "DHDPS": 0.000392945471305, "DHDPRy": 0.000392945471305, "DAPE": 0.000392945471305, "SDPDS": 0.000392945471305, "SDPTA": -0.000392945471305, "DAPDC": 0.000359091493168, "MTHFC": 0.000320264839225, "MTHFD": 0.000320264839225, "DDPA": 0.000328588815818, "SHK3Dr": 0.000328588815818, "PSCVT": 0.000328588815818, "DHQS": 0.000328588815818, "DHQD": 0.000328588815818, "SHKK": 0.000328588815818, "CHORS": 0.000328588815818, "IG3PS": 0.000306468006566, "PRAMPC": 0.000306468006566, "PRATPP": 0.000306468006566, "IMPC": -0.000306468006566, "HISTP": 0.000306468006566, "IGPDH": 0.000306468006566, "HISTD": 0.000306468006566, "HSTPT": 0.000306468006566, "ATPPRT": 0.000306468006566, "PRMICIi": 0.000306468006566, "AICART": 0.000306468006566, "ACGS": 3.49916412824e-06, "HSERTA": 0.000253257487352, "ACHMSSH": 0.000253257487352, "GLUDC": 5.57363824212e-06, "MDH": -0.00318025829847, "PPND": 0.0, "CHORM": 0.0, "PPNDH": 0.0, "HMPK1": 0.0, "PHETA1": 0.0, "CITabc": 0.0, "TYRTA": 0.0, "ME1": 0.0, "EX_cit": 9.71445146547e-17, "NDPK1": -0.0270248013044}]
